# Supplementary material for: Mass Spectrometry-Based Workflow for the Identification and Quantification of Alternative and Canonical Proteins in Pancreatic Cancer Cells
Source: Cells. 2024 Nov 28;13(23):1966. doi: 10.3390/cells13231966 (PMC11640293; doi:10.3390/cells13231966)
Supplement: Supplementary file 1 [file cells-13-01966-s001.zip]

Archive with 9 entries (9 files):
- PTM_conv_Proline_speclib_to_DIANN_format.R
- Supplementary_Figures.pdf
- Supplementary_table_S1.xlsx
- Supplementary_table_S2.xlsx
- Supplementary_table_S3.xlsx
- Supplementary_table_S4.xlsx
- Supplementary_table_S5.xlsx
- Supplementary_table_S6.xlsx
- Supplementary_table_S7.xlsx
