# Supplementary material for: Mass Spectrometry-Based Workflow for the Identification and Quantification of Alternative and Canonical Proteins in Pancreatic Cancer Cells
Source: Cells. 2024 Nov 28;13(23):1966. doi: 10.3390/cells13231966 (PMC11640293; doi:10.3390/cells13231966)
Supplement: Supplementary file 1 [file cells-13-01966-s001.zip › PTM_conv_Proline_speclib_to_DIANN_format.R]

#
library(dplyr)
library(tidyverse)

### Here replacing the modification nomenclature was done in R, Because whole data does not open on Excel, and DIANN could not find any phosphopeptides when I did on NotePad++
#
speclib_raw <- read_tsv("spec_lib_from_Proline.tsv")

# Patterns and replacements
#patterns_Spec <- c("\\[Carbamidomethyl\\]", "\\[Oxidation\\]", "\\[Phospho\\]", "\\[Acetyl \\(Protein N-term\\)\\]")
pattern_proline <- c("\\[Car\\]","\\[Oxi\\]","\\[Pho\\]","\\[Ace\\]")
replacements <- c("(UniMod:4)", "(UniMod:35)", "(UniMod:21)", "(UniMod:1)")

# Loop through patterns and apply str_replace_all to each row
for (i in seq_along(pattern_proline)) {
  speclib_raw$ModifiedPeptide <- str_replace_all(speclib_raw$ModifiedPeptide, pattern_proline[i], replacements[i])
  #speclib_raw$LabeledPeptide <- str_replace_all(speclib_raw$LabeledPeptide, patterns[i], replacements[i]) 
}

## Test to check whether conversion well
## 1- Count any modification contains square bracket which belongs to inital dataframe.
tmp_final <- speclib_raw %>% filter(grepl("\\[",ModifiedPeptide))

## 2- Count and compare total number of modified-sequence after renaming mods
tmp_final2 <- speclib_raw %>% filter(grepl("UniMod",ModifiedPeptide)) 


# Write final output df
write_tsv(speclib_raw,file = "speclib_for_diann.tsv")
