# Supplementary material for: Mass Spectrometry-Based Workflow for the Identification and Quantification of Alternative and Canonical Proteins in Pancreatic Cancer Cells
Source: Cells. 2024 Nov 28;13(23):1966. doi: 10.3390/cells13231966 (PMC11640293; doi:10.3390/cells13231966)
Supplement: Supplementary file 1 [file cells-13-01966-s001.zip › Supplementary_table_S1.xlsx]

## Sheet: Mass List Table
m/z	HCD Collision Energies (%)
404.43372	30
412.43738	30
420.44098	30
428.44464	30
436.44827	30
444.4519	30
452.45557	30
460.45917	30
468.46283	30
476.46646	30
484.4701	30
492.47375	30
500.47736	30
508.48102	30
516.4846	30
524.4883	30
532.49194	30
540.4956	30
548.4992	30
556.5028	30
564.5065	30
572.51013	30
580.5138	30
588.5174	30
596.521	30
604.52466	30
612.5283	30
620.532	30
628.5356	30
636.5392	30
644.54285	30
652.5465	30
660.5502	30
668.5538	30
676.5574	30
684.56104	30
692.5647	30
700.56836	30
708.57196	30
716.57556	30
724.5792	30
732.5829	30
740.58655	30
748.59015	30
756.59375	30
764.5974	30
772.6011	30
780.60474	30
788.60834	30
796.61194	30
804.6156	30
812.61926	30
820.6229	30
828.6265	30
836.6302	30
844.6338	30
852.63745	30
860.6411	30
868.6447	30
876.6484	30
884.652	30
892.65564	30
900.6593	30
908.6629	30
916.66656	30
924.67017	30
932.6738	30
940.6775	30
948.6811	30
956.68475	30
964.68835	30
972.692	30
980.6957	30
988.6993	30
996.70294	30
400.4319	30
408.43555	30
416.43918	30
424.4428	30
432.44647	30
440.45007	30
448.45374	30
456.45737	30
464.461	30
472.46466	30
480.46826	30
488.47192	30
496.47556	30
504.4792	30
512.48285	30
520.48645	30
528.4901	30
536.4938	30
544.4974	30
552.50104	30
560.50464	30
568.5083	30
576.51196	30
584.51556	30
592.5192	30
600.5228	30
608.5265	30
616.53015	30
624.53375	30
632.5374	30
640.541	30
648.5447	30
656.54834	30
664.55194	30
672.5556	30
680.5592	30
688.56287	30
696.5665	30
704.5701	30
712.5738	30
720.5774	30
728.58105	30
736.5847	30
744.5883	30
752.592	30
760.5956	30
768.59924	30
776.6029	30
784.6065	30
792.61017	30
800.6138	30
808.61743	30
816.6211	30
824.62476	30
832.62836	30
840.63196	30
848.6356	30
856.6393	30
864.64294	30
872.64655	30
880.65015	30
888.6538	30
896.6575	30
904.66113	30
912.66473	30
920.66833	30
928.672	30
936.67566	30
944.6793	30
952.6829	30
960.6865	30
968.6902	30
976.69385	30
984.6975	30
992.7011	30
1000.7047	30
