# Supplementary material for: Mass Spectrometry-Based Workflow for the Identification and Quantification of Alternative and Canonical Proteins in Pancreatic Cancer Cells
Source: Cells. 2024 Nov 28;13(23):1966. doi: 10.3390/cells13231966 (PMC11640293; doi:10.3390/cells13231966)
Supplement: Supplementary file 1 [file cells-13-01966-s001.zip › Supplementary_table_S2.xlsx]

## Sheet: Sheet 1
protein accession	Protein Type	Species	protein length (a.a.)	molecular weight (kDa)	isoelectric point	gene symbol	transcript accession	type	localization	MS score	TE score	Domains	Orthology Across 10 Species: # | Species Names
II_3404011	Isoform	Homo sapiens	525	57.4	6.99	FGD4	XR_001748576.1	misc_RNA	-	0	0	9
II_3404563	Isoform	Homo sapiens	953	100.81	5.61	PXN	XR_002957365.1	misc_RNA	-	0	0	12
II_3426640	Isoform	Homo sapiens	137	14.62	11.13	PXN	ENST00000637624.1	mRNA	-	0	0	8
II_570282	Isoform	Homo sapiens	72	8.41	8.46	C9orf24	ENST00000481295.5	ncRNA	-	8	0	0	MM:88,RN:85.96,PT:92.96
II_587824	Isoform	Homo sapiens	149	15.1	8.52	PPP1R35	ENST00000487452.1	ncRNA	-	33	1	0
II_629105	Isoform	Homo sapiens	75	7.89	7.26	APEH	ENST00000491799.5	ncRNA	-	43	0	0	BT:95.74,PT:100
II_632040	Isoform	Homo sapiens	89	10.03	10.73	TAMM41	ENST00000498127.5	ncRNA	-	0	0	3	MM:87.69,OA:93.26
II_640846	Isoform	Homo sapiens	174	19.44	9.27	DIS3L2	ENST00000434477.5	mRNA	-	0	0	2
II_784907	Isoform	Homo sapiens	206	23.23	6.34	CHID1	ENST00000524832.5	ncRNA	-	0	1	4	DR:54.77,MM:92.36,RN:91.5,CE:24.61,BT:83.5,OA:48.12
IP_078775	AltProt	Homo sapiens	115	11.59	13	ABCB10	ENST00000344517.4	mRNA	CDS	0	0	0	PT:94.78
IP_114154	AltProt	Homo sapiens	41	4.67	11.19	LINC00971	ENST00000484892.5	ncRNA	-	0	0	0	PT:79.31
IP_118976	AltProt	Homo sapiens	80	8.53	10.61	BTC	ENST00000395743.7	mRNA	CDS	13	0	0	RN:67.92,BT:77.5,PT:100,OA:77.5
IP_118981	AltProt	Homo sapiens	84	9.29	11.85	BTC	ENST00000512743.1	mRNA	CDS	13	0	0	RN:67.92,BT:75.38,PT:88.73,OA:75.38
IP_124519	AltProt	Homo sapiens	62	7.09	8.74	UBA6-AS1	ENST00000498917.2	ncRNA	-	0	0	0
IP_150670	AltProt	Homo sapiens	35	4.32	11.02	ABCB5	ENST00000441315.1	mRNA	CDS	0	0	0	BT:74.29,PT:97.14,OA:71.43
IP_150823	AltProt	Homo sapiens	41	4.84	12.82	IGF2BP3	ENST00000258729.7	mRNA	CDS	0	7	5	MM:75.61,PT:100
IP_159729	AltProt	Homo sapiens	41	4.68	11.12	LINC00997	NR_036501.1	ncRNA	-	0	0	0
IP_180823	AltProt	Homo sapiens	84	8.7	10.48	ITIH5	ENST00000397146.6	mRNA	3'UTR	0	0	0	PT:98.81
IP_204632	AltProt	Homo sapiens	46	5.05	10.44	BDNF-AS	ENST00000501176.6	ncRNA	-	0	0	0	PT:91.3
IP_229153	AltProt	Homo sapiens	116	11.9	8.26	BEGAIN	ENST00000556188.5	mRNA	5'UTR	2	2	6
IP_2325255	AltProt	Homo sapiens	72	8.28	10.04	LOC105376214	XR_001746881.1	ncRNA	-	0	0	0
IP_2328285	AltProt	Homo sapiens	112	12.87	11.13	MAMDC2	XM_011518475.3	mRNA	3'UTR	28	0	6	SC:54.64,DR:86.6,MM:91.75,RN:91.67,DM:62.89,CE:50,BT:91.75,PT:91.75,OA:91.75
IP_2354740	AltProt	Homo sapiens	49	5.65	11.58	LINC02109	NR_130777.1	ncRNA	-	0	0	0	PT:89.66
IP_2359240	AltProt	Homo sapiens	68	7.87	11.35	FAM172A	XM_017009962.1	mRNA	3'UTR	0	0	0
IP_2374496	AltProt	Homo sapiens	51	5.84	11.04	LOC105373942	XR_001739942.2	ncRNA	-	0	0	0	PT:100
IP_2374512	AltProt	Homo sapiens	96	10.71	10.88	LOC105373942	XR_001739943.2	ncRNA	-	0	0	0	PT:96.15
IP_273440	AltProt	Homo sapiens	87	9.01	12.05	ZNF302	ENST00000613363.4	mRNA	5'UTR	0	0	0
IP_273445	AltProt	Homo sapiens	76	8.08	11.63	ZNF302	NM_001289188.1	mRNA	5'UTR	0	0	0
IP_273447	AltProt	Homo sapiens	74	7.93	11.63	ZNF302	NM_001289184.1	mRNA	5'UTR	0	1	0
IP_3386620	AltProt	Homo sapiens	123	13.41	8.87	THRB	XM_024453733.1	mRNA	5'UTR	1	0	0
IP_3386621	AltProt	Homo sapiens	82	9.48	9.74	THRB	XM_024453737.1	mRNA	5'UTR	1	0	0
IP_3390546	AltProt	Homo sapiens	95	10.14	11.33	LOC105377496	XR_939360.3	ncRNA	-	0	0	0
IP_3404676	AltProt	Homo sapiens	72	7.54	9.07	LOC105370092	XR_001749423.1	misc_RNA	-	11	0	5
IP_3406476	AltProt	Homo sapiens	146	14.72	8.54	BEGAIN	XM_024449670.1	mRNA	5'UTR	2	0	6
IP_3412977	AltProt	Homo sapiens	74	7.96	12.15	LOC102725180	XR_001753831.1	misc_RNA	-	3	0	0
IP_555821	AltProt	Homo sapiens	45	4.76	6.4	AL391256.1	ENST00000443260.1	ncRNA	-	2	0	0
IP_556766	AltProt	Homo sapiens	90	10.02	8.24	MTHFD1P1	ENST00000413059.1	ncRNA	-	9	0	5
IP_557225	AltProt	Homo sapiens	92	10.76	5.56	HSPA8P20	ENST00000448737.1	ncRNA	-	0	0	7	MM:80.39
IP_562006	AltProt	Homo sapiens	160	17.87	4.59	NLRP2B	ENST00000434992.1	mRNA	3'UTR	4	0	9	DR:47.33,MM:56.16,RN:47.33,OA:41.18
IP_567560	AltProt	Homo sapiens	68	7.91	9.58	HNRNPA1P41	ENST00000397777.3	ncRNA	-	3	0	4	MM:89.19
IP_575806	AltProt	Homo sapiens	87	9.85	10.55	E2F5	ENST00000256117.9	mRNA	3'UTR	1	0	2	PT:67.16
IP_576453	AltProt	Homo sapiens	46	5.12	9.45	CA8	NM_001321838.1	mRNA	3'UTR	1	0	0
IP_581916	AltProt	Homo sapiens	154	16.64	8.84	SLC25A5P5	ENST00000435239.1	ncRNA	-	31	0	15	SC:54.97,DR:83.77,MM:88.31,RN:88.31,DM:74.67,CE:66.43,BT:88.31,PT:66.67,OA:82.5
IP_590774	AltProt	Homo sapiens	41	4.82	12.7	AL023775.1	ENST00000454907.1	ncRNA	-	0	1	3	MM:73.17,PT:92.68
IP_592770	AltProt	Homo sapiens	111	11.92	7.84	AL391416.1	ENST00000403475.2	ncRNA	-	6	0	5	DR:69.39,MM:79.35,RN:72.46
IP_592989	AltProt	Homo sapiens	100	11.23	6.79	HNRNPA1P37	ENST00000404243.1	ncRNA	-	0	0	4	MM:85.45,RN:66.67,PT:67.09,OA:67.09
IP_595247	AltProt	Homo sapiens	67	7.47	9.79	HIST1H2BPS1	ENST00000369177.4	ncRNA	-	13	0	9	SC:80.3,DR:92.54,MM:94.03,RN:94.03,DM:94.03,CE:89.55,BT:94.03,PT:92.54,OA:95.52
IP_596887	AltProt	Homo sapiens	229	24.77	5.35	SUCLA2P1	ENST00000425839.1	ncRNA	-	2	0	8	SC:46.64,MM:83.26,DM:51.17,CE:62.33
IP_596944	AltProt	Homo sapiens	215	23.59	6.01	HLA-L	ENST00000463348.5	ncRNA	-	5	0	13	DR:32.81,MM:68.99,RN:75.45,BT:38,PT:36.77,OA:69.94
IP_596951	AltProt	Homo sapiens	219	24.42	6.93	HLA-L	ENST00000482052.5	ncRNA	-	5	0	13	DR:32.81,MM:68.99,RN:75.45,BT:37.5,PT:36.31,OA:69.94
IP_600806	AltProt	Homo sapiens	47	5.32	10.78	HNRNPA1P1	ENST00000401954.2	ncRNA	-	0	0	2	MM:87.5
IP_600839	AltProt	Homo sapiens	141	15.29	8.29	RPL10P2	ENST00000310599.3	ncRNA	-	30	0	5	DR:77.01,MM:83.91,RN:89.77,BT:87.36,PT:88.51,OA:88.51
IP_600914	AltProt	Homo sapiens	115	12.65	11.52	HIST1H2APS4	ENST00000362070.3	ncRNA	-	7	0	12	SC:73.79,DR:85.59,MM:85.71,RN:86.61,DM:79.41,CE:79.41,BT:87.5,PT:97.39,OA:87.5
IP_603079	AltProt	Homo sapiens	225	25.96	4.76	SETP21	ENST00000514799.1	ncRNA	-	45	0	6	DR:82.01,MM:84.62,RN:81.86,DM:52.02,BT:77.46,PT:86.28,OA:84.1
IP_603921	AltProt	Homo sapiens	192	20.87	4.65	EEF1B2P2	ENST00000519625.1	ncRNA	-	7	0	9	SC:38.02,DR:69.27,MM:85.86,RN:84.82,DM:47.4,CE:41.05,BT:90.05,PT:89.53,OA:90.05
IP_604235	AltProt	Homo sapiens	123	14.04	8.22	SDHAP3	ENST00000515467.2	ncRNA	-	0	0	5	DR:72.13
IP_613128	AltProt	Homo sapiens	241	26.5	5.83	PMPCAP1	ENST00000508114.1	ncRNA	-	7	0	5	MM:32.9
IP_613981	AltProt	Homo sapiens	64	7.16	12.26	AC023886.2	ENST00000321285.4	ncRNA	-	46	0	8	DR:90.7,MM:92.31,RN:69.23,BT:90.62,PT:87.88
IP_620044	AltProt	Homo sapiens	65	7.42	4.6	CCT6P4	ENST00000430443.1	ncRNA	-	28	0	11
IP_621687	AltProt	Homo sapiens	95	10.79	8.02	HNRNPA1P24	ENST00000476029.1	ncRNA	-	0	0	4	MM:75.86,RN:67.86,BT:50.98,PT:63.49,OA:49.02
IP_621691	AltProt	Homo sapiens	158	17.99	5.08	NPM1P29	ENST00000483112.1	ncRNA	-	66	0	5	DR:47.41,MM:85.93,RN:85.93,BT:75,PT:77.27,OA:36.21
IP_621896	AltProt	Homo sapiens	93	11.25	6.93	HSPA8P9	ENST00000485881.1	ncRNA	-	3	0	4	MM:84.62
IP_623002	AltProt	Homo sapiens	284	31.28	7.05	ARMC10P1	ENST00000313754.4	ncRNA	-	0	0	10	DR:31.5,MM:74.89,RN:68.83,BT:74,PT:88.61,OA:72.14
IP_623125	AltProt	Homo sapiens	96	10.96	4.4	ST13P15	ENST00000460666.1	ncRNA	-	25	0	1
IP_623363	AltProt	Homo sapiens	59	6.9	4.87	PSMD12P	ENST00000490962.1	ncRNA	-	14	0	2
IP_635264	AltProt	Homo sapiens	65	7.35	11.61	AC064874.1	ENST00000440101.1	ncRNA	-	0	0	0	PT:100
IP_635383	AltProt	Homo sapiens	59	6.71	11	HNRNPA1P47	ENST00000453073.1	ncRNA	-	0	0	5	DR:59.46,MM:86.27,PT:81.36,OA:76.27
IP_635503	AltProt	Homo sapiens	66	7.63	8.96	AC007435.1	ENST00000421086.1	ncRNA	-	28	0	4	MM:77.55,RN:69.23
IP_636333	AltProt	Homo sapiens	120	12.98	10.39	AHCYP4	ENST00000419201.1	ncRNA	-	2	0	5	MM:79.71,PT:98.94
IP_651197	AltProt	Homo sapiens	157	16.82	8.92	AC005005.1	ENST00000397595.2	ncRNA	-	16	0	6	DR:80.6,MM:85.5,RN:85.5,DM:57.14,CE:54.43,BT:85.5,PT:85.5,OA:85.5
IP_651883	AltProt	Homo sapiens	61	6.82	11.39	YIPF4	ENST00000238831.8	mRNA	3'UTR	0	0	0	PT:81.82
IP_653613	AltProt	Homo sapiens	166	19.02	9.6	OLA1P1	ENST00000396387.2	ncRNA	-	2	0	5	MM:97.59,CE:63.48,PT:98.19
IP_656593	AltProt	Homo sapiens	117	13.58	4.24	KRT18P62	ENST00000446618.1	ncRNA	-	16	0	7	DR:47.92,MM:35.79,RN:72.88,PT:36.23,OA:41.23
IP_662403	AltProt	Homo sapiens	141	15.58	4.28	NPM1P19	ENST00000450070.1	ncRNA	-	100	0	5	DR:50.91,MM:87.23,RN:87.23,BT:86.52,PT:81.95,OA:43.97
IP_667059	AltProt	Homo sapiens	101	11.32	10.93	AC114402.1	ENST00000427282.2	ncRNA	-	60	0	5	SC:48.45,DR:79.21,MM:88,RN:85.15,DM:53.47,CE:49.5,BT:85.15,PT:86.14,OA:87.13
IP_668644	AltProt	Homo sapiens	62	7.3	10.07	HMGB1P11	ENST00000413899.1	ncRNA	-	10	0	7	DR:90.57,MM:94.44
IP_669642	AltProt	Homo sapiens	133	15.31	8.45	AL451050.1	ENST00000450126.1	ncRNA	-	25	0	7	SC:64.89,DR:77.5,MM:83.33,RN:77.5,DM:65,CE:68.09,BT:78.33,PT:76.67,OA:78.33
IP_669889	AltProt	Homo sapiens	100	11.58	10.47	AL357055.1	ENST00000457967.1	ncRNA	-	45	0	5	MM:82.35,RN:64.94
IP_670984	AltProt	Homo sapiens	130	14.15	8.5	GAPDHP74	ENST00000632456.1	ncRNA	-	14	0	10	MM:74.73,RN:71.91
IP_671454	AltProt	Homo sapiens	62	7.25	6.24	ACTG1P21	ENST00000431536.1	ncRNA	-	96	0	8	MM:85.45
IP_672077	AltProt	Homo sapiens	163	17.66	8.82	GAPDHP29	ENST00000429913.2	ncRNA	-	2	0	8	DR:57.49,MM:72.97,RN:69.03,CE:49.15
IP_672168	AltProt	Homo sapiens	273	29.18	10.45	GAPDHP46	ENST00000424043.3	ncRNA	-	19	0	12	SC:39.65,DR:52.63,MM:70.5,RN:59.56,DM:47.11,CE:47.85,BT:57.89,PT:60.96,OA:58.33
IP_687276	AltProt	Homo sapiens	46	5.18	12.63	AC022150.2	ENST00000596451.1	ncRNA	-	0	0	0
IP_687666	AltProt	Homo sapiens	90	10.5	11.41	AC016582.2	ENST00000587765.1	ncRNA	-	0	0	1	MM:75
IP_688800	AltProt	Homo sapiens	55	5.99	10.75	EEF1A1P7	ENST00000596811.1	ncRNA	-	1	2	5	MM:85.45,CE:83.64
IP_691622	AltProt	Homo sapiens	168	17.96	8.7	PGK1P2	ENST00000431702.2	ncRNA	-	11	0	8
IP_691724	AltProt	Homo sapiens	41	4.83	7.25	AC008481.1	ENST00000463278.1	ncRNA	-	31	0	4	MM:91.89,PT:81.08
IP_691726	AltProt	Homo sapiens	74	8.32	10.53	AC008481.2	ENST00000483614.1	ncRNA	-	54	0	3	DR:70.77,MM:80.3,RN:60.34
IP_702949	AltProt	Homo sapiens	69	7.24	12.04	PARD6G-AS1	ENST00000588226.5	ncRNA	-	0	0	0
IP_703132	AltProt	Homo sapiens	78	8.35	7.52	RPS4XP18	ENST00000495480.1	ncRNA	-	29	0	9	MM:84.62
IP_707056	AltProt	Homo sapiens	57	6.08	6.48	MBD1	ENST00000591661.1	ncRNA	-	0	0	0	MM:70.45,PT:100
IP_707573	AltProt	Homo sapiens	42	4.85	11.75	AC025048.4	ENST00000589740.1	ncRNA	-	0	0	0
IP_708882	AltProt	Homo sapiens	33	3.87	12.55	AC091271.1	ENST00000611877.1	ncRNA	-	0	0	0
IP_709640	AltProt	Homo sapiens	124	14.69	3.9	TNPO1P2	ENST00000426249.1	ncRNA	-	0	0	6
IP_709714	AltProt	Homo sapiens	157	16.99	9.8	AC087163.2	ENST00000457299.2	ncRNA	-	17	0	8	SC:46.62,DR:74.05,MM:74.68,RN:74.68,DM:67.79,CE:62.42,BT:74.68,PT:74.68,OA:74.68
IP_720068	AltProt	Homo sapiens	109	11.8	8.64	KRT15	ENST00000254043.7	mRNA	5'UTR	0	0	5
IP_734708	AltProt	Homo sapiens	71	7.77	6.48	PPIAP47	ENST00000567565.3	ncRNA	-	125	0	7	DR:83.61,MM:90.32,RN:91.94,BT:93.55,PT:86.89,OA:74.58
IP_736237	AltProt	Homo sapiens	30	3.15	4.37	AC104260.2	ENST00000623551.1	ncRNA	-	0	0	0
IP_746031	AltProt	Homo sapiens	103	11.14	9.04	AL583810.2	ENST00000556430.1	ncRNA	-	0	0	0
IP_747506	AltProt	Homo sapiens	154	17.81	8.89	AL158801.5	ENST00000623123.1	ncRNA	-	7	0	8	SC:40.27,DR:94.85,MM:99.03,RN:98.7,DM:72.73,CE:59.21,BT:98.53,PT:98.53,OA:98.53
IP_748181	AltProt	Homo sapiens	84	8.46	6.8	BEGAIN	ENST00000556751.5	ncRNA	-	2	0	0
IP_752246	AltProt	Homo sapiens	36	4.03	12.53	AKAP6	ENST00000280979.8	mRNA	3'UTR	0	0	0
IP_752922	AltProt	Homo sapiens	61	6.8	11.82	RABGGTA	ENST00000560998.5	ncRNA	-	1	0	0
IP_754524	AltProt	Homo sapiens	59	7.11	11.46	TET1P1	ENST00000426627.1	ncRNA	-	0	0	0	BT:58.7,PT:64.41,OA:65.85
IP_755015	AltProt	Homo sapiens	42	4.89	11.58	HNRNPA1P18	ENST00000433537.1	ncRNA	-	12	0	4
IP_755625	AltProt	Homo sapiens	30	3.67	7.7	HSP90AB6P	ENST00000426420.1	ncRNA	-	42	0	1
IP_761603	AltProt	Homo sapiens	84	9.41	9.77	PGAM1P5	ENST00000548011.1	ncRNA	-	23	0	4
IP_761918	AltProt	Homo sapiens	71	7.99	8.21	AC004486.1	ENST00000546846.1	ncRNA	-	10	0	8	SC:68.25,DR:84.21,MM:86.49,RN:73.02,DM:73.02,CE:71.43,BT:73.02,PT:38.71,OA:73.02
IP_762424	AltProt	Homo sapiens	48	5.17	4.11	AC009509.3	ENST00000542428.1	ncRNA	-	15	0	3	MM:62.5,RN:62.5,OA:56.41
IP_777386	AltProt	Homo sapiens	41	4.87	10.44	RPL34P22	ENST00000468193.1	ncRNA	-	22	0	0
IP_788717	AltProt	Homo sapiens	211	24.24	6.43	EIF4A1P8	ENST00000394444.2	ncRNA	-	1	0	7	DR:77.55,MM:79.23,CE:53.06
IP_790773	AltProt	Homo sapiens	51	5.9	10.89	BTBD7P1	ENST00000447253.1	ncRNA	-	0	0	0	PT:86.21
IP_790880	AltProt	Homo sapiens	294	33.89	4.57	KRT8P37	ENST00000451609.1	ncRNA	-	43	0	14	DR:67.29,MM:82.72,RN:81.2,BT:63.4,PT:54.51,OA:80.41
