# Supplementary material for: Mass Spectrometry-Based Workflow for the Identification and Quantification of Alternative and Canonical Proteins in Pancreatic Cancer Cells
Source: Cells. 2024 Nov 28;13(23):1966. doi: 10.3390/cells13231966 (PMC11640293; doi:10.3390/cells13231966)
Supplement: Supplementary file 1 [file cells-13-01966-s001.zip › Supplementary_table_S3.xlsx]

## Sheet: Protein sets
accession	gene_name	description	protein_set_score	Hela1	Hela2	Hela3	Hela4	HEK1	HEK2	HEK3	HEK4	ASPC1	ASPC2	ASPC3	ASPC4	PANC1	PANC2	PANC3	PANC4	MIA1	MIA2	MIA3	MIA4	PATU1	PATU2	PATU3
P15121	AKR1B1	Aldo-keto reductase family 1 member B1	856.868	83376456	72897776	75130128	72225880	69979064	68018704	67859304	67197976	3.72026e+06	4.04529e+06	2201237	2.46764e+06	21407842	19979592	20399864	17072110	5.80769e+06	6284858	25824028	28170752	1.11467e+06	1.07629e+06	929083
A0A6Q8PFQ0	SIPA1L2	Signal induced proliferation associated 1 like 2	150.911					2.11684e+06	2.05884e+06	2.08828e+06	2.10786e+06	343005	309762		311133	486134	340032	579566	607227	631574	584105			661841	588365	614532
J3QL71	SCRN2	Secernin 2	236.019	6.97978e+06	7.06234e+06	6421256	7.00823e+06	6485100	6287270	5863734	6.75116e+06	1.43986e+06	1.25906e+06	1.44913e+06	1174852	1.93691e+06	2.07627e+06	2164752	2.87254e+06			481521	640424	2.21095e+06	1.78863e+06	2.09531e+06
Q9UNF1	MAGED2	Melanoma-associated antigen D2	1071.73	20882500	22994476	22167224	22223660	24470160	25890796	25427708	25489114	5697728	5.63538e+06	1323410	1.24761e+06	7450270	6.33552e+06	5.37833e+06	5.38779e+06	1.31853e+06	2011763	2.01669e+06	2188319	2.10444e+06	2.06183e+06	1.91309e+06
P07311	ACYP1	Acylphosphatase-1	221.707	12178821	12266338	11011270	12546438	13034583	12763586	12826896	13624028	3.93467e+06	3.76189e+06	2782132	2.78945e+06	2108208	1.99205e+06	2160267	1.99799e+06	1470046	1600407	2.59503e+06	2.94804e+06	2.79916e+06	2.78876e+06	3.34388e+06
Q32Q12|P15531			620.627	316960224	283465312	288317536	277507744	293103648	279559072	274536736	301030656	177657968	171408576	75951960	69163400	105900216	110321896	108897600	109476616	53445932	51242760	85721920	87418296	95318624	104764840	130946376
Q06481|II_3403049|P05067|II_781550			128.767	1806177	1.05172e+06	1.27992e+06	983829	1.35851e+06	995534	1.21695e+06	836943	4.15525e+06	4454831	2665888	4.22637e+06	3.79508e+06	4.02275e+06	4.02285e+06	3.65755e+06	4.11002e+06	4.58277e+06	4066960	4.0214e+06	3.60976e+06	3.28567e+06	3914466
Q96CX2	KCTD12	BTB/POZ domain-containing protein KCTD12	548.675	17674752	18737360	20301158	18917396	21150638	20989214	21028594	20739036					1.7889e+06	2896108	1.91172e+06	1.88312e+06					503355	496288	1.25183e+06
Q14C86	GAPVD1	GTPase-activating protein and VPS9 domain-containing protein 1	1763.14	86844344	77996248	78809392	81074904	79504128	76586640	74660920	77174184	21310700	21547554	16885086	14354822	22764156	24560774	26499526	23231384	9754933	12299909	42393856	40710536	27476448	26469138	47988836
H0YMV8	RPS27L	40S ribosomal protein S27	230.861	11987521	11589206	13399007	12181588	10857506	10540242	10775471	10746849	5.17233e+06	5.2119e+06	2.07165e+06	1.86431e+06	3736734	3601976	3.72086e+06	3162642	2415427	2246114	771407		3.99329e+06	4163326	4787783
Q14558|II_3411530			488.873	6830536	6404386	6.287e+06	6745229	6284184	5918662	5.59273e+06	6155397	3.94708e+06	3.78314e+06	2330930	2.47458e+06	3076339	3037879	3.37438e+06	3.80898e+06	1155961	1.41404e+06	2679480	2.38965e+06	2.53743e+06	2549267	2.75207e+06
Q5VWJ9	SNX30	Sorting nexin-30	180.825					3919736	3.97385e+06	3.76069e+06	3817389		410328			746630	394427	731540	1.11921e+06	246293	1.00425e+06	1069699	1.09968e+06	672966
Q5VZ89	DENND4C	DENN domain-containing protein 4C	877.974	11029981	11922518	13197543	12484683	11351572	12844548	10783552	11697389	5389401	3.56564e+06	455577	1.16742e+06	1.88525e+06	1.80391e+06	2554370	1779316	422570	541323	358291	263316	7367894	6845516	2.14379e+06
C9JFE4|A0A096LP07			993.099	45403576	45014404	45463548	42749964	47047808	46507124	46576552	48584996	25894300	26588418	15450441	15727543	22655436	21701142	23607478	23379442	11083835	11072858	28683306	28085808	22103504	21530348	27943976
O15067	PFAS	Phosphoribosylformylglycinamidine synthase	1680.87	77509232	78758152	81566160	79382712	71517136	69658048	69313712	71261408	45527628	47982076	32551216	30729508	26370216	26900912	24476432	23922334	9667500	9979814	32489292	35428804	9431740	9694047	20605808
Q9UNF1|Q9Y5V3			67.366	6576040	6611466	6.77238e+06	6803522	7918147	7.6464e+06	8.15661e+06	7.93652e+06	2.18229e+06	2.07525e+06			2617236	2457373	2.55854e+06	2.4829e+06	1.4702e+06	1.43879e+06	1.36486e+06	1.09441e+06	1.19576e+06	1.20341e+06	885239
O75223	GGCT	Gamma-glutamylcyclotransferase	590.193	34376696	30341358	30961430	28974804	30009272	32606632	32102058	32585172	14289659	14440236	10614580	10652747	9156491	8697084	7.95068e+06	9427397	3342815	4.08109e+06	13567998	13839212	15470247	16208011	23219208
A0A8V8TL59|P22694|P22612			90	1.38509e+06	1.3148e+06	1.34057e+06	1.38227e+06	1.28169e+06	1.15881e+06	1.06987e+06	1.18536e+06	564944	562301			299928	348488	347705	271768	358734	276693			388102	314216	207931
P36405	ARL3	ADP-ribosylation factor-like protein 3	489.598	26111122	23746918	23986284	25263006	31305198	29351102	29008286	30208888	7834330	7589362	3.7918e+06	4.03739e+06	6370736	5442107	5.89947e+06	5949382	3.97264e+06	4314305	14490347	16452898	5099112	5317527	6433214
Q9NP61	ARFGAP3	ADP-ribosylation factor GTPase-activating protein 3	415.058	6952678	7.39693e+06	7.38404e+06	5.63306e+06	7162112	7711780	7469896	7977608	3.7276e+06	3.42039e+06	3093612	2.50676e+06	3488331	2.86367e+06	2.1444e+06	2.41429e+06	532049	757073	3.20896e+06	3.05436e+06	824970	1.47979e+06	1.69144e+06
P00441	SOD1	Superoxide dismutase [Cu-Zn]	534.897	135657216	123749024	132851608	125103616	153365904	140268320	163020064	139639472	83029928	75274048	48277468	53410860	42301736	42661244	50889684	40165120	26971250	36442956	71459480	69981712	25794338	26124568	44923344
Q14012|Q8IU85|II_632325			51.418	3.56181e+06	3312502	3.60619e+06	3.33316e+06	3.43842e+06	3364844	3.19485e+06	3.52386e+06	389385					385360			369227
A0A494C0Q8	UROD	Uroporphyrinogen decarboxylase	566.776	38136648	40444368	40378176	38067580	34792852	34729676	33682420	34328076	18821396	18632538	16468306	17936546	10772193	10521071	11051797	11408882	5246963	5065204	22467540	23305902	4261374	5769106	8682295
Q92466	DDB2	DNA damage-binding protein 2	948.163	36970204	38256200	37063088	33380252	36698932	35111744	38397908	35542672	13831085	13412400	18266670	16238768	4343762	4.06577e+06	6004503	2.37936e+06	5.64448e+06	5.77695e+06	8434719	5.78021e+06	20579618	21273366	16911852
Q9UBB6|C9J5H8			270.787	5394715	6.20455e+06	6.54249e+06	6.76188e+06	6749042	6584586	5980002	6687392	4764557	4.08531e+06	1.75883e+06	376194	2.35498e+06	1950352	2329136	1.87677e+06	1788048	1.52524e+06	1.53651e+06	1.45003e+06	2.27055e+06	2.28828e+06	3737460
Q9Y5P6	GMPPB	Mannose-1-phosphate guanyltransferase beta	548.02	30717124	31632794	31323678	31016700	26277590	24965112	25465148	24928616	10413312	10588262	10759188	10826936	10122846	10309498	9602397	9029351	435970	350698	7129775	6.30544e+06	5080116	5.34064e+06	11665741
Q9H4G4	GLIPR2	Golgi-associated plant pathogenesis-related protein 1	180	2.61312e+06	3.30839e+06	3405785	3.09596e+06	3.31498e+06	3.32163e+06	3.56536e+06	3.10274e+06					775566	757886	847071	742343	825341	960885	996831	609772	1.23527e+06	1327720	1.04239e+06
P67936|A0A2R8Y5V9			328.058	45731460	47697096	54421320	52875096	47772024	44457696	50254024	44091480					15617478	15315394	14104826	15058791	6055501	6509390	22892920	21212552	14432280	15292448	27247630
Q9H3U1	UNC45A	Protein unc-45 homolog A	2268.13	73173344	71642608	68722976	66365528	63346320	62465688	59155976	64386792	35058756	34962008	34334480	34498536	27939320	27717286	35594356	28123100	7957265	9500878	25952860	28371732	30379460	29971814	50591252
O60547	GMDS	GDP-mannose 4,6 dehydratase	612.238	25551972	22612972	22086436	22898488	26783902	22739192	23719870	25243958	11735171	12106127	15259671	14619624	6708462	6655232	5444003	5427082	1.02476e+06	1.89737e+06	11199878	12478130	5422255	4.77559e+06	10833387
G5E9A6|Q13107			90					1.23694e+06	1.23429e+06	1.16838e+06	1.28397e+06	314652				358969	259068	371150	312064	228087	228301			532906	585370	304286
E9PL57|Q15843			161.482	35804272	37279156	33857928	30252502	30460330	28907868	30677642	30399828	16223864	16735754	13535014	14164439	11820998	11333829	11768414	9574077	8.1108e+06	7193077	16544905	15882159	10447742	9715979	17591528
O15269	SPTLC1	Serine palmitoyltransferase 1	1305.42	7.49514e+06	8740613	8402707	8907624	14204217	15839959	16259684	16521147	40669160	40806296	43287248	44102608	47752456	44863912	47131372	48548612	45867004	45161692	26415900	28455502	63211916	59187360	35106544
Q8N806	UBR7	Putative E3 ubiquitin-protein ligase UBR7	411.391	9170411	8434583	9423039	10364923	10352155	10451377	10996282	10568346	4980845	5.47518e+06	5.57477e+06	4.62586e+06	3.88824e+06	4.13608e+06	5806275	5592722	232709	701820	2.58221e+06	2.43685e+06	4.16419e+06	5413857	4480145
Q13907	IDI1	Isopentenyl-diphosphate Delta-isomerase 1	859.783	27626408	29772044	28905132	28526922	34070768	35653860	33031386	34805776	11959854	12064132	5.80008e+06	6628254	17556800	17303790	18067514	17655694	7.42598e+06	7.85253e+06	8863385	7.14046e+06	11744881	11754131	22964822
B4DFY5	MAP2K1	Mitogen-activated protein kinase kinase 1	487.361	17701558	17977636	17595804	18128612	17562774	17195502	16686361	16399311	11813997	12039349	4.59826e+06	3.87747e+06	6.60586e+06	5.3732e+06	5059513	5.2944e+06	921643	1.03424e+06	1.19113e+06	2347942	5324927	6109051	8.1141e+06
A0A087X295	WDR6	WD repeat domain 6	318.928	4465141	5671683	5053654	4465265	5.4904e+06	4859356	5.44733e+06	4.61005e+06	2.16917e+06	411243	1049899		2.58576e+06	1.98414e+06	2917355	2781526	448876	749816	1.91285e+06	2.86114e+06	789490	479797	831381
P09488|A0A3B3IRM5			97.552	24668494	25938348	25483208	24272156									5.70179e+06	5.78508e+06	5194056	4.71787e+06	2.3672e+06	2.55987e+06	8277640	7.87255e+06
H0YN81|H3BQA8			269.657	11436389	13645629	12329863	12758156	12028259	11269349	11099224	12509696	8680162	8698206	6309271	6164019	7.19528e+06	6903453	6.42933e+06	7670567	5.30323e+06	5.17313e+06	2657104	2.07889e+06	7304340	6.34846e+06	5265626
Q9UNS2	COPS3	COP9 signalosome complex subunit 3	773.886	18151708	17146868	19761608	17167120	22118570	18249968	19383268	19215850	11097265	12185846	7328680	8820799	12462996	12884161	12187199	11057630	5638674	5917476	7950561	8759441	8050816	8900814	12344663
Q13057	COASY	Bifunctional coenzyme A synthase	817.466	43147892	42110500	40138692	41167436	34530844	34802152	34476696	37617048	21127900	21848990	21008530	20606612	8730011	7812274	7.50127e+06	7667567	5212870	4576336	12213543	12020081	17753352	18393780	29768228
I3L397	EIF5A	Eukaryotic translation initiation factor 5A (Fragment)	589.545	192392608	190336704	191515008	194123456	174378944	189327568	193185312	191002672	140257408	137410128	34451068	43929404	98465720	91081648	100555424	93108896	45715736	50708256	52480788	40155280	73497200	80533640	48564392
Q9BXV9	GON7	EKC/KEOPS complex subunit GON7	270	5001033	4756814	5.35493e+06	5.1244e+06	5705132	5.59368e+06	5991181	5318099	3.83855e+06	3417633	2.7344e+06	3.09036e+06	1.9132e+06	2.57059e+06	1.70095e+06	1.75273e+06	590977	690245	506271	568641	2.53562e+06	2502862	1.03028e+06
C9JCC6	DRAP1	DR1 associated protein 1	568.331	19510654	16821922	18161954	17569442	20668370	21535376	22119168	20568466	12059110	11665250	4.66428e+06	5.15543e+06	11607987	11407295	11498053	11631572	3.48845e+06	3.9414e+06	5.42289e+06	5.09009e+06	10426147	9937756	8.26658e+06
P29317|P54760|A0A7P0TA58|B1AKC9|B7ZKJ3			59.655	4333067	4.18037e+06	4.16505e+06	4515295	4469135	4.50612e+06	4932775	3769766	10950521	10811178	15781348	15043526	16319891	16953504	16953184	16089884	9747474	9712934	12315497	11825953	12700222	13220741	17388944
Q99442	SEC62	Translocation protein SEC62	712.437	8590384	8115837	8476549	9266904	8092278	6.81767e+06	8711162	6.8687e+06	15656638	15595861	24620428	25426086	30643388	30852476	31010126	32155146	25547822	25411432	20858740	23977464	31065338	31570222	25611302
O15027|Q8N9G1			90	2.21942e+06	2.10293e+06	1.74591e+06	1.70433e+06	2.03427e+06	1.92121e+06	1.86912e+06	1.84526e+06	988077	789965	803159	1.12125e+06	788847	698940	779706	740794	218901	247415	1.30228e+06	1.3403e+06	725430	710032	1.39923e+06
G3V5M2	PNP	Purine nucleoside phosphorylase	1415.46	77306360	89491448	91641696	87199816	75489056	77157016	73785792	76223096	67541168	65104312	38768044	36465908	36150112	34505300	33913548	33494466	11842112	11650610	29324262	28523316	33063736	32648970	35994164
O43805	SSNA1	Microtubule nucleation factor SSNA1	145.581	3975389	4.27926e+06	4.15947e+06	3.48153e+06	4244745	3698963	4.23083e+06	3.67026e+06	2.52862e+06	2.48244e+06	1.68156e+06	1.73915e+06	1.74921e+06	2.06815e+06	2013023	1.80428e+06					818278	1268552	2141747
A0A8V8TPY8	PLD3	Phospholipase D family member 3 (Fragment)	713.121	41884916	43357592	47266592	45118748	52681028	51900980	53535272	53243996	7.36843e+06	7.06866e+06	13049923	10312276	7.71459e+06	7.52274e+06	7.61773e+06	6.86784e+06	33623188	34848232	22577260	24007918	29588692	27070362	12693962
A0A804HIG4	LRPPRC	Leucine rich pentatricopeptide repeat containing	4405.42	152131696	180031488	174215008	181593712	158696320	205957312	167588448	200770560	413250208	446816000	453043776	430927840	458089696	445154080	487535328	451250944	626199616	625414848	363967936	352536160	489118656	508592864	287281824
P50502|IP_623125			155.147	13467425	13934618	13990752	12038755	14488148	13985660	14905236	13655279	10111258	9768020	2.43543e+06	3.27346e+06	6.8727e+06	6.8676e+06	7489187	7227250	2.56711e+06	3085842	1.16391e+06	1.16982e+06	5240589	5541511	2560823
Q9Y281	CFL2	Cofilin-2	405.689	25351842	27395478	27530264	27750196	23473062	21965718	20588432	20963836	3.26656e+06	3236907	3.17638e+06	3.05307e+06	11916082	11820487	12749238	13100447	4.58494e+06	4.18019e+06	13436850	15684539	3.30292e+06	5746368	12211162
Q15645	TRIP13	Pachytene checkpoint protein 2 homolog	794.118	43546920	43909072	42013732	42092840	37019428	36005968	33783464	37703460	15150560	14221179	7219930	5651003	22307924	22774956	21631846	21995718	9158969	8218606	23438278	22470524	16201368	15611910	30456880
A0MZ66	SHTN1	Shootin-1	1168.82	30729052	31308040	29690444	28626932	27750008	25487348	25106898	24411166	9478161	9376660	9032693	10396241	18562750	15262627	18860956	18752568	84087.8	1314076	2.39121e+06	3.6828e+06	3229060	4.01957e+06	6.54835e+06
A0A2U3TZU2|K7ESF4			309.805	60953756	57950804	59253564	60340916	48138920	46013928	43737480	49544472	26583732	26291506	5.46435e+06	5.75836e+06	22234872	21006228	28921356	19031612	8854553	11110716	11794027	8268756	11826696	12599813	15617870
P50502	ST13	Hsc70-interacting protein	432.835	96359568	98833592	97121584	85062160	99260344	96220008	96992016	88807344	72751944	68471808	48924984	50247000	50409028	48894240	48952592	49795144	16975580	19015544	53216232	49372856	41734972	43941332	71151184
Q9BTM9	URM1	Ubiquitin-related modifier 1	125.336	11459835	11327089	12698382	12848910	10977480	9950504	11548956	10961763	7166766	6648767		651849	3.77673e+06	3.32759e+06	3.73911e+06	3.4996e+06	1.47537e+06	1.6514e+06			5.07437e+06	5.37249e+06	1.21247e+06
Q6UW63	POGLUT2	Protein O-glucosyltransferase 2	623.658	12755441	16031140	17798180	16882602	14862912	12160855	13507401	13338530	1.43169e+06	1.68739e+06	1.2412e+06	1.31658e+06	7.04737e+06	6.84976e+06	6618923	6.78335e+06	4706196	5270665	2.11763e+06	1.72251e+06	4691977	4.31769e+06	3.58581e+06
Q9NZN4	EHD2	EH domain-containing protein 2	715.908	23154532	25814882	26571918	26327880					12010518	12031267	10444212	10596569	11251461	10644908	11658194	11560503	4.5937e+06	3.7832e+06	2.92075e+06	2.75966e+06	5442330	4.64604e+06	12267981
Q9P015	MRPL15	39S ribosomal protein L15, mitochondrial	898.078	8871975	15650895	11465991	12623518	11645482	15963959	13507769	16516463	20146606	21644042	35021640	33724084	25417118	25199892	28637496	24350548	31911506	30473858	25126684	22600464	28342382	29941020	27188000
Q9H2H8	PPIL3	Peptidyl-prolyl cis-trans isomerase-like 3	463.234	21303534	21024898	21040940	21780210	17874112	17010134	17528244	17796428	14326706	14631741	10531282	10935439	9103565	9126486	8680157	8966905	8136764	8481352	2873038	2208401	7282462	6.69107e+06	4.18533e+06
O14929	HAT1	Histone acetyltransferase type B catalytic subunit	721.362	38773480	40004664	42395480	40416972	33186496	31297432	30233592	38478164	14379763	13566073	7.93673e+06	7798865	13015501	11749207	16710966	14967115	4031259	5.61826e+06	13277049	13649124	22126280	19731356	27842176
O95218	ZRANB2	Zinc finger Ran-binding domain-containing protein 2	658.74	28779966	28406670	28051384	25151552	27207806	25197636	31444784	25063572	13516992	12882639	8837877	9654057	16200889	17234812	16650997	17068578	9703421	10885499	11356394	12040563	22941168	23060020	11721647
Q9NRX4	PHPT1	14 kDa phosphohistidine phosphatase	543.979	13721065	10547927	9293794	10368022	12951364	10711686	12800466	12042104	5593604	6.3816e+06	4682419	6.03669e+06	3226893	3.41168e+06	2.93471e+06	3594701	520482	626570	5393263	3.53299e+06	1.20448e+06	1.21955e+06	8127212
Q9BT73	PSMG3	Proteasome assembly chaperone 3	367.811	3395949	3.74384e+06	4396772	3668846	4.38046e+06	4.03674e+06	4069154	4.48351e+06	2553736	2.69306e+06	1.57422e+06	1.43189e+06	1.77151e+06	1.77799e+06	1.55016e+06	1.63589e+06	314912	378773	1.32697e+06	1.5245e+06	2.64591e+06	2.36291e+06	2.86975e+06
P30046	DDT	D-dopachrome decarboxylase	548.905	189469568	193399040	177437072	169140800	175658208	168739696	173634592	176983824	93506320	89764600	92840128	100890264	28006486	26853156	27664960	27634182	19153100	21183692	128171016	120063208	26136004	27299480	73810520
P55039	DRG2	Developmentally-regulated GTP-binding protein 2	649.301	18549802	17950518	17808978	16879398	21307950	20710718	19382060	20768776	13874528	11821681	10379640	6631560	11102276	11417664	11275149	10951456	1.5171e+06	3.00206e+06	8293174	5743477	5940891	6539904	12716502
Q9H074	PAIP1	Polyadenylate-binding protein-interacting protein 1	441.45	29227492	30436712	32837812	31657282	29008272	27614132	27650708	27645254	20551298	19715574	7.92859e+06	8915222	17178060	16673219	17813424	17234868	3.56458e+06	3645981	4727860	4435738	13167185	10813714	15924823
P13807	GYS1	Glycogen [starch] synthase, muscle	499.788	11841568	11214891	11233661	11512533	12824769	12015524	12313217	12046577	9026850	8499480	3330243	5831898	4756068	4929513	4577946	3.85458e+06	6866587	6964648	10303254	4.66653e+06	3.92406e+06	4.02209e+06	6587447
Q5XPI4	RNF123	E3 ubiquitin-protein ligase RNF123	320.371	3961967	3.82832e+06	3.70372e+06	3.66071e+06	4.6965e+06	4755797	4.14337e+06	5301004	945797	1.41686e+06	1.90427e+06	1.0432e+06	1809009	1.55398e+06	156170	2.09434e+06	452972		2.73742e+06	2.03844e+06	735154	86179.6	1379933
Q92696	RABGGTA	Geranylgeranyl transferase type-2 subunit alpha	518.776	9403806	12848712	13468423	12338275	11667630	11601123	11520958	10767801	7.49205e+06	7463318	7619608	8452294	4817108	5.04073e+06	4656533	3.88753e+06	987075		5012465	4776926	3.01882e+06	3.10478e+06	4.05734e+06
O77932	DXO	Decapping and exoribonuclease protein	234.402	2.82639e+06	4287186	3498456	3636465	4387337	4.28345e+06	4.1851e+06	4157909		1.34984e+06					382149	206726		144678			289052	1.16905e+06	497814
Q9BW71	HIRIP3	HIRA-interacting protein 3	441.26	8.1611e+06	8965395	7.98577e+06	8300084	8811384	10293865	10939538	8830115	5.03621e+06	5034900	4164269	3.90602e+06	2.75031e+06	1.85942e+06	2.17267e+06	2841020	422359	383040	2434705	3145493	6094773	5.91415e+06	6.2458e+06
A0A087WX23	PEG10	Paternally expressed 10	308.696	11273506	10845252	10686402	9632936	9553360	9977183	9824328	10043168	3.1235e+06	3.16169e+06	2.08742e+06	2.69183e+06	2241470	1940035	2.44102e+06	1.9477e+06					5528608	5.65761e+06	6678938
P42771	CDKN2A	Cyclin-dependent kinase inhibitor 2A	331.478	35331876	38288396	38945416	42505900	33355380	32337176	33050322	35082132	456714	459057	964474	942896					327802				289394	199483	563379
P10155	RO60	RNA-binding protein RO60	677.915	37061860	35319608	35596984	33428156	42359908	42658708	42159340	42499504	25549756	26404898	27963942	26534592	21356066	19903174	22961008	16632172	9665287	10630896	21426922	25160496	20214004	18876206	13101482
F5H619	HEATR5A	HEAT repeat containing 5A	247.143	1.92609e+06	2.10976e+06	2.4827e+06	2.47796e+06	2.51812e+06	1.92066e+06	1.86384e+06	1.90573e+06	845598	620450			1.11869e+06	1.24764e+06	800973	660945	288849	973097	1.05747e+06	579935	214529	288299
Q9H853	TUBA4B	Putative tubulin-like protein alpha-4B	51.204					46688740	45334116	41529144	42917936	37171236	34238876	4817425	5.14587e+06	13586450	12223875	16316638	11412008	6132648	8128933	3.75516e+06	3.84938e+06	13858722	14988820
Q9UIJ7	AK3	GTP:AMP phosphotransferase AK3, mitochondrial	1183.24	58225720	60966836	53471820	58952572	49543008	55870312	53715260	54249532	12777414	13845240	20616676	18239560	32447730	33151714	33964120	30732432	40904364	44571116	26476340	19331274	38964848	40006660	32588062
Q7LBR1	CHMP1B	Charged multivesicular body protein 1b	125.008	8435135	7962521	8117612	6.5775e+06	6.59178e+06	6283202	6.08462e+06	6180939	2.09655e+06	1.8604e+06	2.17719e+06	2.15672e+06	1.31711e+06	1.6583e+06	1.48259e+06	1357093	720147	747177	2.73448e+06	2.50751e+06	1.3595e+06	1.54759e+06	232846
J3QRS3|P24844			690.191	98698712	92197056	94127728	88432848	97519704	87540520	96214288	78462848	80317848	78715000	17678046	19397142	46428976	43197812	44695408	43635060	26123686	27637496	10123446	10491678	33893924	37455660	15770306
Q6GMV3	PTRHD1	Putative peptidyl-tRNA hydrolase PTRHD1	309.764	14401712	16290130	15354380	14862146	17743722	18039284	19546574	19508184	9641742	10403456	4.49916e+06	3.86927e+06	10514317	11000292	11782916	11136607	7034049	7628310	1.57935e+06	3186421	6.19317e+06	6524898	2.91604e+06
Q15417|B4DDF4			90	14556195	17197946	17139464	16571024	20802056	20261426	21406368	19687046	12278153	10999670	5.53309e+06	6.09121e+06	11516959	11319541	10150322	11451653	944545	1171251	4.2281e+06	4790599	3.66949e+06	4128601	6.69245e+06
P49327	FASN	Fatty acid synthase	7488.2	820563456	925681344	916025024	922828480	1101632000	1080586496	1049394048	1112626432	337503584	337991968	254488256	284375104	477055392	460439968	489087488	485775040	144772912	155914992	577381504	587130368	410407424	400551904	1012213632
A0A2R8Y4P4|Q9HBD4|P51531			807.071	20262106	19442408	20146788	20341708	24832322	23914420	24776050	23546882	10121898	12518153	10952299	10046880	3.92801e+06	4.8186e+06	5.58871e+06	5212165	14351783	14728419	2131936	1871300	16787046	15660648	8.17154e+06
Q9NWY4	HPF1	Histone PARylation factor 1	341.649	6.08163e+06	6490491	8121590	4.5845e+06	6906644	6881138	6777752	6784683	831042	902635	219846	437298	3296189	2870916	3265761	3457042	154289	187534	509861	3.18426e+06	1.74008e+06	2.67168e+06	5227877
A0A8I5KWT8|A0A8I5KZ38|P35580|Q7Z406|M0QY43|P35749			224.665	19797848	19552998	20280934	21589060	20424826	22727652	22581210	19806160	18663340	17464180	1.94691e+06	2.3343e+06	8550876	9139812	9667779	8515602	3.84781e+06	4.01577e+06	1.11596e+06	993149	5.74082e+06	6.60135e+06	2.4345e+06
O94905|O75477			100.081	10602971	10845116	10978276	11694466	10574621	10665185	11212946	11704486	20419952	19170948	29410188	27481704	24679626	25209596	25394704	24486284	28960718	26941984	18731596	18678508	35837836	33826164	20859948
Q96MW1	CCDC43	Coiled-coil domain-containing protein 43	290.682	7.01792e+06	7511362	7165232	7868243	6050450	5576434	6.21784e+06	5068644	1.43357e+06	1.15576e+06	1.42413e+06	1.44294e+06	1.78329e+06	1.37978e+06	1.58015e+06	1.02799e+06	506663	732433	5.56986e+06	5.03537e+06	1.83847e+06	1.87901e+06	4221456
P24941	CDK2	Cyclin-dependent kinase 2	385.319	10348693	12318832	10076111	9832268	9771798	8.26685e+06	8508410	8432578	2724730	2.50692e+06	855570	1618170	6304251	6273317	5753806	5740214	1059011	1.83477e+06	2.27094e+06	3429144	4195376	3.81794e+06	6626232
P68363|Q71U36|Q9BQE3|P68366|C9J2C0|A6NHL2|IP_557390			67.437	39884952	41222632	42593900	45734128	46148272	47161240	46864680	50813884	33347324	38888376	8126787	8995314	27316724	27755198	26865080	28326232	7.59994e+06	8296310	11619664	10546337	15007976	17063578	10243414
Q9UHB6	LIMA1	LIM domain and actin-binding protein 1	3039.63	18706194	13477503	10279218	19001380	48155868	49000588	50111892	47007128	113138768	115791368	146093680	148801728	153989920	153381008	157475472	154582000	139230592	147720336	90501464	91472768	93171952	98866920	38627592
Q7L775	EPM2AIP1	EPM2A-interacting protein 1	199.176	6917739	6.0973e+06	6089038	6.22298e+06	7064916	7175880	7300482	7549799					1.71554e+06	1.79733e+06	1.79791e+06	2525299	580513	581831		715959	436401	353745	4.66968e+06
P67936|A0A2R8YHD2|A0A2R8Y5V9|IP_624529			159.198	8594340	11178484	10804462	13277036	8883019	10398502	12303324	12022698	2917944	3860865	2.39216e+06	2812384	4437747	4.91343e+06	3626337	3991257	1.56169e+06	2247890	1.93964e+06	1.5952e+06	5.45237e+06	4686264	7071928
A0A1B0GX65|Q96LR5|C9J2P0			208.378	8843886	8770227	9329809	8636714	11640059	10935797	11755549	11675894	3685535	3542598	1.39476e+06	1362746	4979816	5713969	5027549	5.2097e+06	1.64861e+06	1.98493e+06	3.3895e+06	3.9024e+06	6575746	6.31376e+06	5.81257e+06
Q92896	GLG1	Golgi apparatus protein 1	3287.48	28761148	26063038	29595796	29997034	29742638	30069604	37830224	37148832	139440512	138381936	115795304	101301600	89849368	109280744	112684248	109138096	111368416	111884616	52731216	63533664	77502048	71309952	69661152
A0A804HIG4|A0A804HKR5			1704.5	66443604	78551400	58987316	84518120	56867136	81318512	69692168	83015936	173369936	180942080	172459424	157487824	191886096	183338128	200913440	182487312	254084608	253811776	118542776	113424400	196932240	205238576	106439520
G3V1A6	GSDMD	Gasdermin domain containing 1, isoform CRA_d	456.301	1.99808e+06	5199715	2.50999e+06	2277507	1556591	1.80648e+06	2.578e+06	1.46893e+06	14668798	15028497	11583493	12098114	9016225	8918217	9678817	9082266					11099504	11901658	17355132
H0YFY6	NUMA1	Nuclear mitotic apparatus protein 1 (Fragment)	90	3.28766e+06	3.40839e+06	2.98726e+06	3.26411e+06	3.47012e+06	3657184	3810278	3.61071e+06	1.72314e+06	1.8912e+06	2.22354e+06	3135832	1.93576e+06	2.55694e+06	2.22919e+06	2.0324e+06	2.09379e+06	2.00865e+06	829769		1770090	1.69735e+06	973103
A0A0A0MQU4	SCLY	Selenocysteine lyase	620.466	6902063	7618765	7021331	7165616	6.97273e+06	7.53511e+06	7.16566e+06	7115725	4.26273e+06	3.98124e+06	5355505	5.47676e+06	726044	896703	1.44462e+06	1.30421e+06	413123	434374	2.38359e+06	2.7181e+06	3.87864e+06	3.75375e+06	3.67455e+06
Q9UBB6	NCDN	Neurochondrin	167.174	4699626	5.55437e+06	6.09537e+06	6025077	5891272	5.76551e+06	5.26305e+06	5906598	4590727	4558213	1440134	1.49646e+06	3.1693e+06	3.0588e+06	2.52933e+06	2.7523e+06	2.6582e+06	1.20963e+06		312163	3.03547e+06	2.93713e+06	2.63004e+06
Q9UHR6	ZNHIT2	Zinc finger HIT domain-containing protein 2	202.124	4.50805e+06	4.03246e+06	3.77994e+06	3.7843e+06	3.73984e+06	4.38147e+06	3.19593e+06	3.5639e+06	2.52929e+06	2.28713e+06	716870	686404	2516450	2107963	2.27322e+06	2307726	626147	505575		544829	1.61224e+06	1.96297e+06	2.51246e+06
P52758	RIDA	2-iminobutanoate/2-iminopropanoate deaminase	316.549	10109504	6110856	5997109	6261979	6273816	5607052	5.95921e+06	6.06123e+06	18004420	17819752	23773978	23743910	11469594	11837553	12196521	11239794	15765204	14984411	19895680	19629066	18892834	19867912	25159594
Q9GZP4	PITHD1	PITH domain-containing protein 1	578.231	6297408	10094192	8279724	7320980	9510738	8638103	8707678	8612530	3803252	5.0877e+06	5826736	4551210	2.11975e+06	3.32553e+06	3509619	5618812	381081	611143	5286423	2.04925e+06	690359	447673	3.60163e+06
Q92747	ARPC1A	Actin-related protein 2/3 complex subunit 1A	170.852	10615597	10706414	11517236	10375894	13025373	13203263	13395270	13585923	3995068	3290263	6591155	5.71745e+06	5.4551e+06	5719005	5289843	5850597	2.84727e+06	2638082	7172012	7.76235e+06	5505581	5555224	12659880
O60888	CUTA	Protein CutA	332.479	82885888	68912312	76725456	78245384	95049000	90260376	102118616	94234504	29330060	28552670	37188920	37094336	23437724	24507994	24206936	24072196	24054616	25927096	81923448	76091152	32966176	32303640	46345952
A0A8V8TLS3	SKIC3	Tetratricopeptide repeat domain 37	2100.05	33659988	38166836	38670028	39249756	46498904	46189396	43960492	47846144	25692670	26251594	25463466	25039452	11354243	12173403	15179487	14175148					13275704	13373807	23275084
Q9BU23	LMF2	Lipase maturation factor 2	489.869	13433197	14197283	13828222	13510007	15776242	16796092	17254918	17354824	6668938	6896554	6750256	6944211	8499538	8338689	9347664	8660738	12897084	12453404	6.95999e+06	7187644	7913642	7884087	5257628
P56199	ITGA1	Integrin alpha-1	426.432	10287066	9868452	10296693	10062523	7411939	8227130	9548313	8043889					1.07107e+06		417284	34471.3
Q96CD0	FBXL8	F-box/LRR-repeat protein 8	90	211813	271272	271300	211480	227135	214662	220819	229639	120790	143198			82585.5	70608.9	129901	88115.5	39703.4				94868.9	119278
A0A8V8TLA2	SKIC2	Ski2 like RNA helicase	1640.47	27743580	25446426	24896712	26702028	32784164	31031726	30858836	32013736	16872372	18695516	18342690	16651718	10969507	9457984	11828214	8698898	40330.9		941175	2.26999e+06	11807243	10653243	22876902
P50502|IP_774510			90	30238994	30144478	33629228	33562536	36456148	33123428	33203756	32457520	27491744	26447516	21510814	18826320	17034158	18225904	17428934	16695558	6307978	6.52386e+06	18178792	19278136	15576216	15321439	27696846
P17813	ENG	Endoglin	672.8	46330156	46027152	45063164	40957196					4.13556e+06	3.7369e+06	45502	2.33124e+06	3.85522e+06	1.71422e+06	2903445	1904988	9750725	9849803	3.64906e+06	2.97765e+06
Q14320	FAM50A	Protein FAM50A	443.785	16634972	14220104	14717009	14069317	14929388	15736306	16266412	13804064	8928525	9210467	9760955	8703194	9036518	7.89428e+06	9968422	9209081	5120577	5.04185e+06	13723498	13480242	8655166	11884049	8346906
Q8NFJ5	GPRC5A	Retinoic acid-induced protein 3	492.257	20191394	18158294	18453080	19613470	7967234	7088101	7.17358e+06	7044997	59935204	56431544	64240156	58614556	55077452	54546668	56598124	59120476	100262656	100021808	52814456	54470076	110223480	108386528	35691408
P68363|Q71U36|Q9BQE3|P68366|C9J2C0|IP_774693|V9GZ17|A6NHL2			188.621	59082916	55486332	59991076	55562564	58911976	56876820	53882772	58972184	46452520	43227684	4.29695e+06	3.70084e+06	34606720	34470940	29139266	30303808	8.30474e+06	7.67082e+06	2.75023e+06	2.61352e+06	18178484	18626784	18494540
C9JR56|Q01826			143.034					2468546	2.15112e+06	2.24306e+06	2.19218e+06	628891	643330			1.13993e+06	1.19226e+06	1.34152e+06	1.23453e+06	593983	761349			579987	402623
Q9NW82	WDR70	WD repeat-containing protein 70	884.201	14416268	16063483	15597682	15417580	16519954	16616747	16954108	15623419	12707479	12389210	7241077	6958537	7019488	6582670	6027100	7.26545e+06	4.76987e+06	7.32748e+06	12864229	13458820	10670227	10846446	11005297
C9JFE4	GPS1	G protein pathway suppressor 1	90	4.3414e+06	4300494	4.25518e+06	3.9887e+06	4203681	4686950	4439940	4438385	2879306	3.00153e+06	2480302	3.87585e+06	2.38181e+06	2319623	2.3212e+06	2499071	1.11712e+06	1.12485e+06	3752613	3.10548e+06	1801646	1.72936e+06	2.35495e+06
Q8WU76	SCFD2	Sec1 family domain-containing protein 2	815.183	3.48299e+06	4334007	3599383	2.89137e+06	4.08091e+06	4893446	5124868	4.86851e+06	8.22072e+06	8080089	7.106e+06	8606732	10140813	9175934	11149542	10407030	12006499	11897580	6.12295e+06	5.30674e+06	8.1448e+06	7386460	7.98102e+06
O43847	NRDC	Nardilysin	1068.25	42537776	43481568	41965828	39598396	35878960	33577504	32395024	33630080	24766418	25844306	19767166	14417932	22938462	23197968	25643668	23340130	5904577	7055892	14742141	12632560	12426768	12830105	30625446
Q8WZA0	LZIC	Protein LZIC	339.133	18384120	17305848	17425574	17479074	21500216	20117280	21722768	20896608	17443664	17597078	8556328	8587424	9439146	8709517	11039304	9196625	2.42093e+06	2.94366e+06	1.60986e+06	3050772	8277494	9243933	5.04531e+06
Q9Y3P9	RABGAP1	Rab GTPase-activating protein 1	1232.64	21121966	19548510	20196710	22281036	25567134	25230228	24799124	23629502	10846005	8.15999e+06	9322081	4.42599e+06	14410804	13052729	13831568	14575148	3.33725e+06	4537550	13561916	12601009	12496933	14821640	21140008
P39748|I3L3E9			424.695	48674012	79393760	79895664	83377600	72710968	74949952	77787912	80572064	31743400	32885036	19238982	18131254	36257968	37660556	36767808	35021168	9735957	10392654	24888342	3.15387e+06	57089376	57028912	36103884
E9PLK3	NPEPPS	Aminopeptidase	2936.09	272018432	290374240	290876320	279061024	310840832	302038144	291500416	305951072	146361552	146529280	129633288	131077008	182848064	179687056	184662416	176051792	61251040	68452944	239425104	226124384	154927584	164337104	263731360
P26640	VARS1	Valine--tRNA ligase	3132.25	159272384	149748208	146239728	154097856	171384016	164093632	166897136	171165136	137451248	136799216	106493104	109794328	115092720	112024632	118482512	114739568	53060328	51902236	78997752	79164360	68880600	67759144	91837328
P13796	LCP1	Plastin-2	1596.71					73057384	70167664	69485648	69334032	360858	353140	492176	303334	1.617e+06	1.28555e+06	1.37289e+06	1.35491e+06			698280	979606	3.94677e+06	3.81812e+06	2.96583e+06
O94886	TMEM63A	CSC1-like protein 1	175.55	1.00877e+06	479729	533420	584052	739383	1.15156e+06	679943	635657	2.00446e+06	1.92334e+06	3113754	3386000	1.91055e+06	2.06765e+06	2263552	2099733	2.66129e+06	2.56802e+06	1.52692e+06	1.96604e+06	4069312	4119210	2.28949e+06
Q9BV86	NTMT1	N-terminal Xaa-Pro-Lys N-methyltransferase 1	364.391	5.04689e+06	4546171	4.40621e+06	4444562	3.83296e+06	4.18833e+06	3.63704e+06	3.92623e+06	2346636	3.04398e+06	1.41516e+06	1.40412e+06	2.16937e+06	2448159	2.2815e+06	3225233	693591	1.35226e+06	2106986	1.91229e+06	3.39379e+06	3.5269e+06	2.3299e+06
Q9UNN5	FAF1	FAS-associated factor 1	765.08	30187774	32038790	26115558	29990288	23221460	29269158	23833102	28047818	19534218	19196936	16366213	15221038	14814840	15009056	13996462	14537036	6.31353e+06	7549371	18787266	19094768	11768251	12167224	22793172
Q9NZM1	MYOF	Myoferlin	4116.54	90842896	92724744	95699464	92308424	10990371	7.72703e+06	6.95953e+06	7.05311e+06	291439872	293850144	238894480	252942832	338270112	317289376	347352736	332448160	422242656	421727136	179154224	178877408	622921600	620586752	372487776
Q9BU02	THTPA	Thiamine-triphosphatase	272.213	3.26084e+06	3.09998e+06	3.54588e+06	2943962	3.99119e+06	4.04696e+06	4.54113e+06	4659451	1.65879e+06	1.36026e+06	937414	746572	1010115	1.04019e+06	463778	1.07342e+06	170824		1.89325e+06	2.06349e+06		301792	2.31555e+06
A0A096LP07	GPS1	G protein pathway suppressor 1	59.359	984617	992226	962036	923737	878925	954064	950272	918440	501778	625061	697134	499298	599124	583991	597895	627867	297020	234967			386087	335850
P78362	SRPK2	SRSF protein kinase 2	336.003	3.40239e+06	2.31616e+06	2951119	3337696	3.54849e+06	4006666	3484627	3.40556e+06	2.288e+06	1.22685e+06	186870	251459	2.12084e+06	934873	1.85384e+06	450573	2481761	1.9877e+06	865047	1.07397e+06	1.35457e+06	1760024	444729
P35790	CHKA	Choline kinase alpha	208.178	1534410	1870392	1.72867e+06	1.70458e+06	728776	1.04732e+06	667060	1.30698e+06	2.77635e+06	3.32897e+06	3.18011e+06	2.98326e+06	3.81444e+06	3.38071e+06	3.80123e+06	4167308				1.69502e+06	4.06031e+06	3.73754e+06	3.80264e+06
Q9BYT8	NLN	Neurolysin, mitochondrial	1400.05	23006836	22934834	22358664	22517098	16164623	17713804	18027696	18542324	25949942	27927732	28386732	26853428	34866024	31244876	32399234	31931186	40159988	41104780	40157288	41374340	28794152	31018816	40833712
B4E0K5	MAPK14	mitogen-activated protein kinase	363.995	6421481	7524916	8.14863e+06	7528832	9194662	8987342	8807868	9567120	6.06838e+06	6186094	3.548e+06	3.42361e+06	5610794	4.21335e+06	5.16707e+06	5.30452e+06	1.40778e+06	1.32925e+06	3.33972e+06	1.80422e+06	2484791	3.95317e+06	5.22322e+06
P68363|Q71U36|Q9BQE3|P68366|C9J2C0|Q9H853			90	7.50119e+06	7.13105e+06	6834976	6.79733e+06	8709989	8766563	8654709	8606773	6.3294e+06	7.55459e+06	1788990	1.84185e+06	5.05136e+06	4.766e+06	4936798	4.29731e+06	1.24425e+06	1.49952e+06	1.77483e+06	1.88479e+06	2.80321e+06	2.79529e+06	2.4376e+06
Q9NVX0	HAUS2	HAUS augmin-like complex subunit 2	83.197	1.33587e+06	1.37027e+06	1.29319e+06	1.26799e+06	1790112	1.48927e+06	1.46185e+06	1.56576e+06	588674	505739			890979		769823		456730				608134	651445
O60684|P52294|A0A8V8TL88			224.283	8654122	8559309	9450185	8712557	9901851	9623531	9498717	9891500	7.29597e+06	7.27854e+06	5408169	5.14628e+06	7.86002e+06	7.57862e+06	8.0441e+06	8073035	5743443	5.85498e+06	6318367	6690358	5951443	5734063	8289722
P60983	GMFB	Glia maturation factor beta	500.284	28598938	26718430	27816032	28731068	28685664	27760396	29599186	28803608	21204948	21627142	17500070	16637504	17142268	15299033	16279742	15865302	8999275	9889005	25070438	23519648	8564818	8503881	11967540
Q96P70	IPO9	Importin-9	1790.52	68390936	67898208	78474696	74475256	63311848	58594200	54865188	63989268	49023372	58138424	32559908	30835230	40249168	39069464	38433884	37716680	17599200	10824397	42073016	42667176	18864288	17508872	30663840
Q9Y224	RTRAF	RNA transcription, translation and transport factor protein	939.759	47456244	42783880	43850544	45577700	50888516	55590800	56143960	55077048	31804048	31253616	20834750	21016604	35263296	34714884	36534344	35449656	23299976	24254512	13219712	12740082	35316016	36631840	19080980
P39748	FEN1	Flap endonuclease 1	790.082	90942240	84668040	87897936	85196544	76434608	77951232	82246216	83909608	34730996	33860032	17711984	19966578	41132916	42927808	40536920	45554600	11223159	13947875	17054692	15822698	78544632	81636104	35308952
O94832	MYO1D	Unconventional myosin-Id	1091.64					24320624	29222206	28313204	28346838	8598241	5913541	11174752	12299659	3639381	5342114	5.70515e+06	8429223		1.11514e+06			17611324	19715880	10447673
Q16719	KYNU	Kynureninase	625.705	71018664	66869420	65830272	66631688					18824048	19181420	13970194	13827966
Q15796	SMAD2	Mothers against decapentaplegic homolog 2	324.189	4287670	4325055	4.16134e+06	4259468	3413148	2.81902e+06	2.87844e+06	3.00652e+06	855944	730652			1.50912e+06	1.42965e+06	775111	428286	175535	182256			199497	266561	2.76116e+06
A0A0A0MR02	VDAC2	Voltage dependent anion channel 2 (Fragment)	1149.89	195021264	192828448	182731680	197219968	146642576	151159792	149511888	147989936	205003376	191995920	286381696	282479328	342970688	354175936	356191424	370859104	393191680	375519808	318377376	326329632	452353696	473737792	357807200
P30039	PBLD	Phenazine biosynthesis-like domain-containing protein	53.272	735552	820682	777148	848850	1.09386e+06	877683	848818	916814	492679	508857			309253		290047	286658					341674	356825
P21796	VDAC1	Voltage-dependent anion-selective channel protein 1	370.19	72789800	69362768	65998032	75861200	63213616	61642720	61728468	60564668	146736832	133592848	182795072	194140336	117310472	115156176	118554272	127020432	218765184	196568416	141729664	142841360	130762888	138001040	93943368
O15446	POLR1G	DNA-directed RNA polymerase I subunit RPA34	932.191	8209718	9424532	7.62353e+06	8279702	14176908	12778803	14809796	11854206	18279398	17822786	16691546	19949902	29032608	26913386	28004856	26777980	35079728	38462444	19961328	22195108	29377144	28201430	21630036
P32119	PRDX2	Peroxiredoxin-2	1001.02	358074656	331235072	344402944	341767616	298993120	294808768	288216128	294812832	125208904	168764848	112201648	114185352	56434668	57745088	58360144	60498816	42120688	40497972	253323152	262058928	148669184	157384512	311684832
O75607|II_794701			128.782	1.30783e+06	905011	1.28569e+06	1.30396e+06	1.28869e+06	1336023	1.39921e+06	1255946	3.55658e+06	3.12948e+06			4141209	3439911	4124949	3.79327e+06	5017702	4.48104e+06			5051524	5444371
Q8WUH6	TMEM263	Transmembrane protein 263	141.691	4.52436e+06	4.56746e+06	6.19174e+06	4257552	3994297	4.31546e+06	4230652	4.0873e+06	2.04574e+06	1.83762e+06	2.52802e+06	2.41649e+06	1.49018e+06	1.53885e+06	1.47655e+06	1.84418e+06	545086	621653	1.43462e+06	1.52483e+06	1.65507e+06	1.42129e+06	2275111
Q9H6Y2	WDR55	WD repeat-containing protein 55	513.949	3.07893e+06	3575114	3.40322e+06	3867547	4208092	4500739	3.8521e+06	3.57922e+06	9938670	8898828	10536205	11190093	6589864	6149370	7.57999e+06	8410119	11655762	11645682	6.52439e+06	8141921	9826615	9875412	3.92158e+06
A0A286YFF8	MON2	Protein MON2 homolog	831.581	10556683	13643180	13416075	12029787	15828543	16275680	14882226	16170025	10372376	11015705	6.13609e+06	4772112	6.77416e+06	6.72465e+06	7500101	6.69717e+06	888870	2426859	6436107	4744952	5464505	6.08146e+06	8705320
O00399	DCTN6	Dynactin subunit 6	274.48	4.77135e+06	4283829	4394471	4.19672e+06	3.67522e+06	4.02552e+06	4133154	4482589	2677375	3979109	1.01054e+06	2.45476e+06	3.03338e+06	2.65962e+06	3.05397e+06	3.31165e+06	1.1981e+06	1.25181e+06	764636	852792	1.52152e+06	1.4691e+06	1.70161e+06
A0A804CDA6	DCTN1	Dynactin subunit 1	2751.11	52004020	57456176	55260324	58749092	54584640	53803900	52644208	54408940	29657710	28577612	25457852	29046982	32637664	39938636	31968086	40802824	10686463	11892250	35984780	37655816	16854384	17240716	52597560
P46821|E9PGC8			180	9499034	9424162	15723348	9604050	13775508	12504401	12463428	12956992					2.40112e+06	2115092	2.20765e+06	4621868		558358	2.40671e+06	2.24945e+06		463352
P08183	ABCB1	ATP-dependent translocase ABCB1	311.064	7.94639e+06	4.64615e+06	7020055	6314369	5.58542e+06	6.07238e+06	6063631	6536585			900174	855687		538581	713855	558632
P11586|A0A494C1T2|IP_556766			136.518	31088600	27526776	29647860	30376688	24530240	25267986	23250580	23544656	25511472	28630822	9265246	9741722	13389526	9029463	14341473	9861769	5.04759e+06	5764554	6866458	4264129	12066402	10870473	9937488
A0A0C4DG80	KLHL13	Kelch-like protein 13	56.673	2652903	2.50223e+06	3.13998e+06	2.55861e+06	2253116	2170177	2.06346e+06	2.14373e+06	774036	739416				1.02958e+06	876312	863946						578742
Q9HAV7	GRPEL1	GrpE protein homolog 1, mitochondrial	994.63	18039422	18125332	16024381	19085722	15932872	17773358	17064192	17298264	37011040	40317776	39649548	41827488	63339640	60266068	67106536	76016296	79353088	83937872	72124800	75718640	111962528	103539424	73456720
Q99961|Q99962			235.866	33274006	33355054	33196486	33326100	24972148	25144112	26535118	23393952	17243632	17498508	12298948	13487550	8122494	9477944	8.34858e+06	8948880	4935606	5.53388e+06	23574388	24159740	6033228	6500626	15164159
A0A8I5KWT8|A0A8I5KZ38|P35580			849.252	119783896	121952880	131273264	127924584	142772912	141055232	140177904	138430432	119066240	117196040	84417208	83452168	64817164	65044384	49667224	49751728	24884182	24472604	56745732	60886636	33548348	31853328	109220528
A0A1B0GU97|A0A2R8Y7V8			161.621	6.00656e+06	6120233	6395117	6069362	4966385	4321346	4431422	4.49344e+06	1.98024e+06	765900	1.06429e+06	974461	4994723	1.17475e+06	3100369	3171339	2.20851e+06	2131426	956924	1.11723e+06	3.07123e+06	2942173	998792
Q9NZM1|H0YD14			4626.76	127025064	131638088	144991696	138682576	17522410	18500148	14076982	16778442	424024800	419482240	334989728	337304416	471753376	442133568	493526720	461833856	602782912	606423488	278767328	268404064	942414464	912447872	531429184
P39687	ANP32A	Acidic leucine-rich nuclear phosphoprotein 32 family member A	658.555	201321760	175391168	181944912	169293552	158312832	149324800	166972768	148648384	129347880	126145768	113864368	115913344	73079128	73214896	71752160	77446280	18039530	19664568	78775696	72633432	111916640	119910336	126069576
O95757	HSPA4L	Heat shock 70 kDa protein 4L	1666.64	75393560	75646816	75995096	70442816	55685208	56209388	54720880	56258640	33053672	33091644	25853368	26930616	34116968	30897226	33637416	32532076	8575187	9606824	16567506	16257240	28413226	28091886	41282012
A0A8C8MSB2	PDHX	Dihydrolipoamide acetyltransferase component of pyruvate dehydrogenase complex	1009.11	13211228	14975098	13018125	15122204	16949926	19541580	18207140	19464560	19054808	20943038	34388628	34118000	34842380	34686392	35580492	34460660	41637832	43367364	33299774	36647780	26017206	27614782	21000242
Q8TAF3	WDR48	WD repeat-containing protein 48	487.235	5622338	7757020	9699348	8730852	8590160	7688778	8763616	8886628	2.67515e+06	2.68888e+06	1.97285e+06	2.749e+06	5206621	6.99158e+06	4777655	3738994	4842146	4226255	3230238	1.40975e+06	5397510	3.69269e+06	1.93024e+06
F8VX04	SLC38A1	Solute carrier family 38 member 1	349.733	2.97675e+06	2.78574e+06	4265144	4746947	2.84444e+06	2.7913e+06	2.59526e+06	2.73986e+06	18522810	17365106	11964076	11179585	13674726	14214258	13605152	13717746	8945828	5246898			14015052	14282594	7215267
P40222	TXLNA	Alpha-taxilin	1338.23	27118060	28969256	28990178	26573762	33508452	31572120	36627016	30741084	19518504	19284528	9257644	8239677	23516466	21182376	24535602	23807116	15188965	16731713	11500588	11102362	18181230	21901190	17124480
H0YN81	SKIC8	WD repeat domain 61 (Fragment)	254.326	3.82658e+06	3611686	4756410	3.70141e+06	4117352	4.42808e+06	4822422	5273837	3.17837e+06	2.2082e+06	2.60206e+06	3.77289e+06	2.34326e+06	2816231	2009369	2.07282e+06	1.46304e+06	1.59915e+06	753527	1.04555e+06	2.16114e+06	2312573	1.1134e+06
P47224	RABIF	Guanine nucleotide exchange factor MSS4	251.04	8940213	9491289	9356245	8897198	10709477	10525723	10025832	10926227	7731082	8224572	6764769	7496110	5649421	5678624	6173196	5492761	1.60821e+06	1.61212e+06	3.37614e+06	2.57121e+06	2142627	454908	4072026
P54727|P54725			244.352	36028092	35422808	35473768	33839992	40199160	39441656	41547204	39306532	23363374	25133390	13138993	13576144	23642988	23893524	23299178	23203812	10081372	11491541	11468766	10046679	32755516	33458120	29126660
P82664	MRPS10	28S ribosomal protein S10, mitochondrial	308.347	2.77835e+06	3.05281e+06	3289765	3.02829e+06	3.32338e+06	4.19098e+06	3.44938e+06	3.87173e+06	4278883	4.58032e+06	5.97199e+06	5060110	6635354	6099950	6.33568e+06	5.52881e+06	5.66115e+06	6.20196e+06	3.76113e+06	4.98566e+06	7.28584e+06	8.03769e+06	6.83711e+06
A0A8I5KWT8|P35749			449.547	16095017	16298144	16546994	16909972	13813956	13437700	13504393	13202720	13652796	12568160	9058978	12169382	7026264	6.52266e+06	6986352	6872196	2.09237e+06	2289638	7645054	7.07663e+06	4826115	4523395	9500948
Q53EP0	FNDC3B	Fibronectin type III domain-containing protein 3B	1105.37	5859287	6.88959e+06	8451729	6.39347e+06	3.49208e+06	2.91513e+06	3.55828e+06	3.69e+06	13440853	12034437	16140500	14753105	16124360	15464572	17202848	16168669	8850127	8.30018e+06			14259581	12104907	8657363
P54725|II_697793|II_697800			235.841	6232165	7.34074e+06	6361817	5696581	7.03325e+06	7.56632e+06	7.40967e+06	6.8364e+06	4275083	4424589	3622878	3064815	3.07052e+06	3.251e+06	3.36513e+06	4686237	1.39241e+06	1.00167e+06	4178240	3118030	5265262	5474904	6245044
H0Y544	SLC23A2	Solute carrier family 23 member 2 (Fragment)	104.595					349501	162959	273370	520854	1233621	933365	1.72102e+06	2.14356e+06	1.2376e+06	1084398		1.44476e+06	1.74496e+06	1.58335e+06			1.56194e+06	1.47671e+06	1.54178e+06
P00918	CA2	Carbonic anhydrase 2	751.452	61836088	58850864	59474800	56471888	39647048	40984920	41103636	42329536	14810039	14594241	27482792	26714788	17584826	14079223	14163222	16419380			857130		848193	2592177	11796644
A0A3B3ISV5		Leucine-rich repeat-containing protein 57	226.411	6004193	5210991	6108412	5637232	4956143	4539854	5836992	5730656	2750610	4.01831e+06	3309562	3.50601e+06	3.61612e+06	4701146	3205929	4239220	1263751	1.89937e+06	1.73745e+06	1.99278e+06	3.98159e+06	3575940	4132724
P31323	PRKAR2B	cAMP-dependent protein kinase type II-beta regulatory subunit	383.99					3.13674e+06	2.67476e+06	3266700	3167690	619455					239397	368743	344344	1.20585e+06	1.18106e+06	1144830	1.05803e+06		522093
Q6SZW1	SARM1	NAD(+) hydrolase SARM1	935.221					20531510	20913568	21115506	20934598					722388	441051	1.03755e+06	1.29786e+06	9736932	9479298	5.62557e+06	4636325			979023
Q6P4A8	PLBD1	Phospholipase B-like 1	605.405	1.52193e+06	1.9331e+06	1.73109e+06	2534384	978757	592550	736762	934102	15136725	13960371	24164188	22853588	10515036	10059688	11389310	11079505	22234132	23176704	8908842	8432289	28589206	26896912	12914335
Q6FI81	CIAPIN1	Anamorsin	882.654	43853576	41828856	41192440	38437304	34226068	32896636	34926952	31164198	22201758	21968876	18701328	17834674	27631544	28025122	27191772	27270304	7.58831e+06	6.72595e+06	23532036	21012850	12250613	13521015	22528412
Q6UXH1	CRELD2	Protein disulfide isomerase CRELD2	413.473	9526563	9108533	9100336	9317208	7.97707e+06	7.58976e+06	8539989	7360955	2.04469e+06	2604840	379201	1.00776e+06	3.92042e+06	3.89004e+06	3422274	3971326	7.84681e+06	8461392	390494	818953	2.40009e+06	2.4405e+06
Q9HB07	MYG1	MYG1 exonuclease	854.609	44047580	46150092	45762104	46371152	46174636	46164684	46801012	48952076	27496176	25509856	30413894	30642566	18866702	16252607	17825184	17863350	2.48227e+06	3204267	20581460	24175404	26800318	27084766	48243916
Q7L5N1	COPS6	COP9 signalosome complex subunit 6	682.298	16946046	16089759	17929882	17007410	14169201	14300016	13414608	13736577	11310021	10443526	9305460	8706230	9358514	9159064	9965670	9524102	4.15797e+06	4584793	11119684	11043657	9631519	9811172	10283982
Q9UBB4	ATXN10	Ataxin-10	1360.82	62894932	75495464	75831456	74987096	60549752	57894140	56235444	58094352	63692304	55499696	30102704	35434440	16032242	23683958	22464350	15139467	3.24428e+06	3289699	4.64943e+06	4.71425e+06	33450714	25660348	44023276
P61163	ACTR1A	Alpha-centractin	787.024	15684265	15906775	15639456	17677672	20488010	20169760	18461776	19724772	14045971	13455273	10733155	10928373	11412264	11306387	11504867	11080726	5939386	3.96712e+06	12489456	10686379	7636355	7392339	14109724
Q52LJ0	FAM98B	Protein FAM98B	1304.22	34624428	33977512	32710144	31610208	42608076	42367808	43720212	41753768	18729890	18925126	16722544	14898402	22555058	21407816	22984478	22803202	13493007	13755600	11617201	14523886	30220180	30612070	23522264
Q9UI26	IPO11	Importin-11	648.863	9938379	11773791	11067362	10031952	10707538	10446119	9949631	10315747	9579710	9471042	2.32748e+06	2.53788e+06	5668252	5.55663e+06	6224333	6048326	1.74006e+06	1.07299e+06	1.92532e+06		3.86223e+06	4380938	3.0259e+06
A0A087WT45	GRIPAP1	GRIP1 associated protein 1	1008.21	11436194	16091649	13732765	13865358	19189160	17834604	14743194	15308499	2.77692e+06	3521868	4.61915e+06	4.10516e+06	5.07148e+06	4.25716e+06	5038652	5.37238e+06	2266519	4.03182e+06	6700723	5836193	6.98115e+06	3487352	5595324
Q5VW36	FOCAD	Focadhesin	492.584	10751064	8834351	8802512	10306498	7284553	7398824	6.0497e+06	7.47563e+06	2.24566e+06	3044093	150599		1.37753e+06	2.00235e+06	1.26783e+06	1614815					1.04884e+06	969883	2.0283e+06
O60869	EDF1	Endothelial differentiation-related factor 1	633.418	45239936	42388228	39439760	38143268	37663816	37602980	43646540	35998280	28845912	29393368	28995348	37687864	21864936	20679518	21387526	21826076	11468750	12043946	29916464	27850900	22970180	24207804	33757712
P13797	PLS3	Plastin-3	2386.51	249248832	265440912	269774336	256200032	384160704	386119872	384970496	386057536	207998144	202992800	187789328	187279680	62388860	62978028	60448396	60668944	29962212	31290620	52267568	55853924	13815046	12419718	48051476
Q9Y606	PUS1	Pseudouridylate synthase 1 homolog	959.311	9275162	10602596	9315092	8918561	12876137	13826595	13080348	13162543	22358372	23242910	28913820	26436094	21252422	20427488	22113386	20134858	20880084	21843632	15572824	14494025	19409550	19577824	11607576
Q96S44	TP53RK	EKC/KEOPS complex subunit TP53RK	492.488	13906806	15851206	12782517	13978342	14881205	14745392	14536090	15569485	11570779	13330886	10958678	11879182	6186589	4.9522e+06	6.54206e+06	3.70009e+06	251834	197753	3.53869e+06	4.14269e+06	4851303	6.58333e+06	6018723
A0A7I2V4L7	PABPC4	Polyadenylate-binding protein	67.602	8604414	8420121	9099048	8637295	9882154	9987311	9289903	10014831	4.78353e+06	4775812	4.44816e+06	3.89927e+06	7.58981e+06	8024446	7.73158e+06	7.53352e+06	4436712	4193335	7819153	7761055	4.85675e+06	4.20717e+06	6003330
Q7Z388	DPY19L4	Probable C-mannosyltransferase DPY19L4	275.471		1.12304e+06	285499	1.24497e+06	797497	538182	631585	553451	3707575	4233890	2850141	2.63372e+06	4801400	4681610	3436606	2788030	1.94302e+06	2663759			5982312	6109289	3.50248e+06
Q4VC31	MIX23	Protein MIX23	465.621	6.62141e+06	7023345	6.8167e+06	6775256	6604089	5281810	7.43886e+06	5372298	10651768	8482350	17711536	17776002	16633796	14594932	16487689	15558650	18656062	17104318	8578834	8512432	17100628	17199492	10326448
Q9NTG7	SIRT3	NAD-dependent protein deacetylase sirtuin-3, mitochondrial	326.442	579049	1.37163e+06	745407	898269	1.40697e+06	1.63e+06	1.47845e+06	1.55718e+06	3706533	4.23332e+06	5522209	5677833	5396552	4.68049e+06	4.47332e+06	5399847	5.57065e+06	5541092	2846005	2.83083e+06	2656218	2.34645e+06	1.14046e+06
A0A6Q8PEX6	ELP1	Elongator complex protein 1	1244.71	31726706	29724968	29100466	30602384	33687828	33134170	31293434	34971476	13336335	16849588	16042976	15450156	13122281	12864250	14882495	14104765	5214262	3.68618e+06	25460248	27515550	14813428	14104594	34110920
A0A6Q8PF44	INF2	Inverted formin 2	2165.25	22729724	19432774	21550124	20567338	6832371	7196270	20685938	6406910	51219780	57089156	38827752	43558488	50859008	49124860	53033032	51319128	26285760	29613582	32295020	33504590	76237088	75478984	39148900
A0A8I5KXK1	USP19	Ubiquitin specific peptidase 19	876.493	9714008	8630463	9359355	9354747	7.92301e+06	8624046	7.66472e+06	7755689	6387947	2.23537e+06	1544696	2717219	6.85449e+06	7730731	7036358	6414377	1.12345e+06	1.44836e+06	2.42988e+06	308137	2.44267e+06	2.48234e+06	3.46374e+06
P04818	TYMS	Thymidylate synthase	677.781	31287528	29888878	29734070	31119210	43730312	44099488	41120804	45431432	13872406	14297887	327690		15756593	16316392	16463293	15492136	6342521	6535290	7316973	5409740	6986011	7.46012e+06	17750508
O95295	SNAPIN	SNARE-associated protein Snapin	278.662	7374673	4672519	5605682	6296597	6244060	5587449	5357968	5.54381e+06	4946269	4463731	2.58326e+06	2359892	4349441	3.73213e+06	3.55988e+06	4.01612e+06	2.24992e+06	2.66809e+06	1.37322e+06	1.23088e+06	2.21305e+06	2637672	2518583
B1ALA9	PRPS1	Phosphoribosyl pyrophosphate synthetase 1	265.338	12976583	11776955	13466760	13384881	13843000	13695017	13282944	14064842	11079668	12118116	6.45321e+06	7.00774e+06	9475953	7959460	9131186	9745956	2.54334e+06	2769022	8.01845e+06	3.46263e+06	2993013	3.1343e+06	3.55327e+06
P55036|Q5VWC4			326.046	37958532	38371440	35124736	35100176	39398656	37077852	38485888	37326096	31444552	28971974	22173422	24173484	30887418	31706478	31395596	31750890	19846222	19751728	29991768	32578238	26678882	27739172	33438736
Q9GZT3	SLIRP	SRA stem-loop-interacting RNA-binding protein, mitochondrial	740.501	42131316	39649616	42293208	40497344	38571008	40049484	42390864	35252680	98305104	94322848	93175808	95014784	98371400	100416240	109963704	101220128	153886688	170921216	61212704	64466048	123725184	122506640	63979280
P21796|C9JI87			939.907	189982192	182906864	173068528	190471104	138448096	136138736	134825856	133981024	296186656	285228416	402039968	388945856	259557440	261850928	260530544	272003360	466686880	415796416	294345472	300459968	271660192	279075296	182205888
P14550	AKR1A1	Aldo-keto reductase family 1 member A1	896.001	75485808	69754056	70744464	64717400	51266096	50905472	49016668	49891996	20602220	21397114	34773480	33442542	21156046	22116146	23154286	19016372	4.05084e+06	4699453	33064028	22900926	11775171	11752786	24090550
A0A7I2V5S2|E5RI98|IP_572673			180	18492198	19676258	16863568	15213934	12392305	10584000	12662004	10265322	23059794	17573062	28106870	30752118	48878444	42027552	49213080	45273332	61975016	62636716	57292056	59373572	39770816	34899064	38377068
Q9BVA1	TUBB2B	Tubulin beta-2B chain	90					22814068	22598906	22711806	20643642					1.18324e+06	1.17916e+06	1.28404e+06	1.29544e+06	78227.1	91834.4
Q9HBE1	PATZ1	POZ-, AT hook-, and zinc finger-containing protein 1	69.136	1.17708e+06	1.10807e+06		1.07642e+06	885121	1.03957e+06	1.0442e+06	1.1089e+06	337297	337099	380500	415920	386396	379107	481631	374869	935321	788395			754092	767565
A0A8V8TP88	LZTFL1	Leucine zipper transcription factor-like protein 1	346.254	7511645	7831715	7104268	6.87829e+06	7970482	8179005	8474262	7456107	2.67358e+06	2.15057e+06	3046486	2856814	3276226	3.04562e+06	7160847	6700548	456347	523426		174231	1.48379e+06	1.22368e+06
Q09028|Q16576|IP_592357|C9JAJ9			57.082	9132838	8566680	8500716	9090771	10696891	11287569	10784391	11138468	4361975	4.95227e+06	4.34031e+06	4.49148e+06	6022999	6.21238e+06	5.89427e+06	6685481	6.28158e+06	6.54944e+06	4.53257e+06	4448309	6.0644e+06	6.09293e+06	5451958
O43813	LANCL1	Glutathione S-transferase LANCL1	343.748	48256904	49924064	48371488	45171544	33054498	34469596	31993198	34226188	8.14563e+06	7.31727e+06	10841774	12785252	16712862	11944944	15528925	7600115	7.8046e+06	6.09696e+06	25979240	29562798	9356857	9781002	12425112
E7EX44|Q05682|E9PGZ1|II_3396042|A0A6Q8PGI1			264.777	10668014	13093686	10453928	12604585	9352152	8612374	9616744	7785923					2537528	2367493	2.45991e+06	2.60545e+06	2.58701e+06	2773649	4.49742e+06	4.39979e+06
Q6ZNW5	GDPGP1	GDP-D-glucose phosphorylase 1	188.586	2.28703e+06	2358274	2278425	2.62088e+06	2.61492e+06	2.83574e+06	2.55933e+06	3.2445e+06	1.37645e+06	1.28055e+06	1.89431e+06	1.22882e+06	1252575		252327			661062	264051		1.38806e+06	1.11549e+06
P53597	SUCLG1	Succinate--CoA ligase [ADP/GDP-forming] subunit alpha, mitochondrial	518.497	29772664	32500268	29087588	30589760	27559828	31603740	27353432	33982164	50367072	53923040	75327792	74388880	58196672	56935892	59524688	55900212	92954528	96004640	53203344	56939684	55644216	57194572	36646696
Q9Y3B7	MRPL11	39S ribosomal protein L11, mitochondrial	545.322	14653892	17201724	14512446	17220710	18898568	21499720	19288464	19970994	20826750	22756740	36260852	36112112	25732400	25910450	28223174	25078248	34336104	34048816	28653008	25444820	26349764	29533332	23158720
A0A669KB77	MAP2	Microtubule-associated protein	478.095	10303603	8344994	9709861	9009785	13176956	12013002	13558784	12448760			2.05595e+06		1.63597e+06	1.38482e+06	1.23646e+06	1324005
Q9P000	COMMD9	COMM domain-containing protein 9	521.03	12455129	12481077	12397676	12503758	9505770	9630305	10479581	9834980	7.72809e+06	9899064	1.75735e+06	1.3492e+06	8036253	7234264	7897151	7840233	1978043	2.1267e+06	800445	600123	5188257	5483018	3457070
A0A8I5KRK1	RAB3GAP2	RAB3 GTPase activating non-catalytic protein subunit 2	1459.85	27036070	27390180	28113766	29872828	30655900	31175486	30054182	30813576	26068966	24373740	17275662	17860464	25367018	24355552	20508476	21056374	9644688	8905645	20651572	20381532	12283720	13810810	16124090
B4DUJ5	CCDC28A	Coiled-coil domain containing 28A	121.707					1.11043e+06	1.10352e+06	1.10191e+06	1186593	391032	411713											434657
E9PHI4|H0Y742|II_590540			90						1177215	1.3235e+06	1.35965e+06	1.68319e+06	1.79338e+06	2885223	3.14338e+06	2.03561e+06	1.80822e+06	1.84231e+06	1921820	2.04133e+06	2.08238e+06	2.62954e+06	2.67174e+06	2.26434e+06	2278090	2.55389e+06
A0A494C1C4	IL13RA1	Interleukin 13 receptor subunit alpha 1	171.433	705774	889923		1.034e+06	795537	375319	385476	425046	1573706	1.23199e+06	2.07413e+06	2.17633e+06	1.7198e+06	1.80378e+06	1.86845e+06	1.77021e+06	2.51196e+06	2295624	2113014	1.77673e+06	982185	1.04968e+06	1.11087e+06
Q9Y2Q9	MRPS28	28S ribosomal protein S28, mitochondrial	216.348	10364264	10114800	9236656	9543596	9872544	10523543	9251842	9694330	9058576	9989750	16726966	15698343	16063792	15122633	16487280	15594750	15510043	14756137	14359483	14892173	18430404	19275480	14228634
P54727	RAD23B	UV excision repair protein RAD23 homolog B	1110.41	78013072	76246416	77460032	76145992	97939888	92661392	99953576	88598832	50511784	49592872	12285647	17573488	57837924	57729860	58378268	57049208	28442456	29993776	13600070	13076642	73348056	74496720	32986626
Q9NRR8	CDC42SE1	CDC42 small effector protein 1	69.113	189955	162200		197920	158539	135615	164205	201131	552108	465855			570514	511461	545258	548095	712069	759561			424674	435948	313913
Q10589	BST2	Bone marrow stromal antigen 2	364.095	17542080	18623570	20814356	19565766					2.36415e+06	2548761	3.26544e+06	3861620					594352	650363	1.2307e+06	1.73243e+06	4246819	4291502
P62714|P67775			650.681	55510088	55089280	55160424	54860488	74126456	71731384	70724400	75257504	55593252	55403940	21459162	21931788	32485408	33975500	34305768	32750804	24724540	25815232	17584168	17435234	39628040	37560776	26591340
E9PRG8	C11orf98	Uncharacterized protein C11orf98	352.182	9959136	8434169	9250484	9381608	9472292	8703598	9847121	9223301	19456622	18123428	15276636	15332795	22894366	21405036	21692034	22270002	22487074	20339882	10672802	10754745	24802612	24247884	12516233
Q96EQ0	SGTB	Small glutamine-rich tetratricopeptide repeat-containing protein beta	303.078	4.36263e+06	3.51589e+06	4737356	4181137	5965811	6260908	6.61125e+06	5.71348e+06	428296	369918			2424950	2.30469e+06	2.43481e+06	2.01557e+06			421699	919750	520154		835353
O75354	ENTPD6	Ectonucleoside triphosphate diphosphohydrolase 6	387.107					132254	368606			3855896	3382254	4.14751e+06	1.798e+06	1.33588e+06	1.0496e+06	2.335e+06	1.99621e+06	3.4456e+06	3.56069e+06			3.85304e+06	3.56515e+06	3.69201e+06
A0A8V8TM84|A0A7I2V380			318.811	8520778	9695436	9173424	7.77553e+06	7255400	7.00175e+06	6.97402e+06	7165685	4191652	4.25931e+06	5112102	4.85124e+06	5029407	3963324	5390657	5138835			2.48038e+06	4285746	3360795	3083561	4.60965e+06
P36894	BMPR1A	Bone morphogenetic protein receptor type-1A	46.15			40495.3		33105.9								170793	170221	152127	123685	139252	160816			118749	123098
B1AL05	MRPL43	Mitochondrial ribosomal protein L43	474.047	11260622	12193036	10492011	10745624	11616594	11650842	11999782	11316329	14346552	14038096	21592070	20369488	16598699	15974659	16580455	14924755	22234596	24654660	20316820	21136252	16388169	17574362	13995808
Q96IJ6	GMPPA	Mannose-1-phosphate guanyltransferase alpha	569.896	9270842	11569517	9659008	8728658	13499246	14240853	13664226	14240870	6.45883e+06	10399005	4608849	4985964	4.21126e+06	3.92871e+06	7.15955e+06	3.61768e+06	166394	1.81417e+06	1.29596e+06	1.37662e+06	2.83572e+06	2.53568e+06	5273031
A0A0A6YYH1	C15orf38-AP3S2	Arpin	300.993	5199112	6437607	6374662	6258480	8814210	8026602	8687281	6983819	3279546	2.64555e+06	2209009	2.56003e+06	1.45316e+06	1.39685e+06	1612592	1.55445e+06			2.55325e+06	2.68889e+06	1.3489e+06	1.53976e+06	3499508
A0A1B0GTF3	HSPA12A	Heat shock protein family A (Hsp70) member 12A	237.913	3631123	3.03486e+06	2552529	3.45314e+06	3.60726e+06	4049814	4.30686e+06	4.22069e+06	2.58143e+06	2.61262e+06			1.06465e+06	1.09561e+06	974132	858111	119406	1.06844e+06	1.37595e+06	935208
Q13505	MTX1	Metaxin-1	444.715	1.82505e+06	1.85157e+06	1.34502e+06	1.61955e+06	1.77603e+06	3.25552e+06	3260191	3.12311e+06	4811784	4515401	8005214	8864832	4.56345e+06	4.79543e+06	5011923	4.62694e+06	7.79208e+06	8113563	7464204	7834176	4018617	4254493	3.64708e+06
Q9BV79	MECR	Enoyl-[acyl-carrier-protein] reductase, mitochondrial	364.156	3620758	2.41315e+06	1.91906e+06	2.17383e+06	2.3141e+06	2.9026e+06	2.90015e+06	3.07454e+06	5378373	5683795	6.45845e+06	6.35161e+06	5.60348e+06	4.86163e+06	6105086	5.25055e+06	9380777	9827569	7.25765e+06	6.76628e+06	4.50294e+06	4.66356e+06	2.94852e+06
Q9H089	LSG1	Large subunit GTPase 1 homolog	940.942	7.9626e+06	6973540	9066726	6.25191e+06	5210679	11247093	7327814	7288702	22505752	21857460	21151762	20032764	26391148	20310922	21830848	24050342	25871230	25052350	8388856	7.17077e+06	37639568	33399476	21484678
Q99541	PLIN2	Perilipin-2	299.713			735476				471447	1.05089e+06	3889802	3.72407e+06	1.50574e+06	2.02909e+06	4.28929e+06	3.94989e+06	4.17931e+06	3.72526e+06	4.03911e+06	4820148	6.17403e+06	5093434
Q9Y450	HBS1L	HBS1-like protein	1375.81	21221844	22650692	19146854	19204968	27621588	27756672	27349194	28074092	12111342	11640368	5523389	5.1425e+06	12323437	12166366	14286544	12405437	9210236	10868560	10258295	11843933	5.78804e+06	5908037	10583772
A0A8Q3SIC5	MYL6B	Myosin light chain 6B	215.85	9926431	9870284	10365596	10960413	7649569	6.81524e+06	7.40368e+06	7005931	2.47926e+06	2617798	4.09613e+06	3.08933e+06	6.01128e+06	3.68532e+06	3469983	4.54301e+06	1.57292e+06	915704	2.05253e+06	1.8582e+06	1.80636e+06	1.6873e+06	3.49129e+06
Q08357	SLC20A2	Sodium-dependent phosphate transporter 2	299.383	408069		623879	731666	527100	785889	805671	403867	1.79986e+06	1.94855e+06	1.41252e+06	2.06493e+06	2297978	1.80659e+06	2.45609e+06	2.29873e+06	2.69042e+06	2.80533e+06			3352794	3.51906e+06	838658
Q99436	PSMB7	Proteasome subunit beta type-7	734.558	51067792	52767980	54822144	51508460	48435896	46344716	47331108	45568812	42132324	43180936	29867338	31321936	42249284	43035040	44775540	43876876	23787550	23726394	34705848	34331560	28646086	31369098	32233602
P62826	RAN	GTP-binding nuclear protein Ran	767.023	176037744	169340800	170269216	167653568	153543328	141064784	142007232	149720096	135303200	135779872	90307128	89148784	117623088	122972992	148644304	138589072	72856880	79292632	79962344	83278384	101256248	98221120	109152552
Q8NE86	MCU	Calcium uniporter protein, mitochondrial	613.202	5371694	8138365	7010742	9248808	2.84933e+06	4.03437e+06	3.78488e+06	4.58495e+06	11285181	11646648	16135567	14776798	11357262	11813564	10661024	10088370	17529140	16333365	8397482	10748812	18224564	19076596	12842581
H0Y8U8	AFDN	Afadin, adherens junction formation factor	150.638					1086230	1.18542e+06	1.11061e+06	1.14716e+06	761603	578944	763478	582812	760074	652369	580747	582522	789022	860189	406713	205999	866820	829740	1.19325e+06
A0A804HL87	RAPGEF1	Rap guanine nucleotide exchange factor 1	249.173	1.97954e+06	1.88746e+06	1.75548e+06	1.10322e+06	1989651	1.26704e+06	2.01608e+06	1.93695e+06		656459			119698		119102	81484.1		52789.5
C9JME2	FARP1	FERM, ARH/RhoGEF and pleckstrin domain protein 1	231.953	4.19016e+06	5.19563e+06	3492122	4666017	3.85027e+06	3.6069e+06	3.58375e+06	3.658e+06					2.09356e+06	1.96761e+06	2.03779e+06	1.7077e+06	1.34218e+06	1.74734e+06			2685146	2.51899e+06	828708
P46821	MAP1B	Microtubule-associated protein 1B	3175.98	54861680	52912984	53406164	55916092	84370272	78600072	87299648	80469104					9997034	8.03576e+06	10596377	8013739	163423					119335
Q8TBC5	ZSCAN18	Zinc finger and SCAN domain-containing protein 18	295.229					3414065	3.19426e+06	3439734	3.01922e+06							123793		286776	344275
Q9NP72	RAB18	Ras-related protein Rab-18	592.818	10250089	8511476	9801101	9282318	12341422	12551379	12623333	12769283	19538082	19044186	16989954	16919628	20601592	20916568	20693784	24150060	20792508	18569710	10385959	10024389	19430252	20348618	17489836
P21333	FLNA	Filamin-A	431.808	29493928	33053928	32035008	35709732	22133936	22464682	22168760	22868592	1174117	1.10854e+06	1.56261e+06	816566	3775342	3.45707e+06	3.69544e+06	3.18875e+06	2.39379e+06	2.1885e+06	5943484	6.02414e+06	863039	905972	6.13937e+06
P42685	FRK	Tyrosine-protein kinase FRK	46.093		2478196			2964966	2.69289e+06	3039150	2878566	1.20589e+06	1.32573e+06	1.6273e+06	1.58755e+06	1.28513e+06		1.15209e+06	1101160	291596	399067	1.52483e+06	1.69296e+06	852163	849467	3342314
A6NMQ3	ENSA	Endosulfine alpha	501.411	15697703	15640977	16735265	16027289	24480074	21465460	25587970	21575830	15351271	13463255	5.32847e+06	1.50628e+06	9049254	7.99088e+06	8304141	7887901	3876673	3.31954e+06	1.32564e+06	2.97641e+06	3.41143e+06	3.75475e+06
E9PJ55	TCP11L1	T-complex 11 like 1	327.962	3.15598e+06	3603175	3.27401e+06	3.78758e+06	4.65726e+06	4429305	4.02526e+06	4317325	2.30479e+06	3054246	2.23344e+06	1.82645e+06	1.42704e+06	747310	1.70123e+06	1.62184e+06	223345	68929			59586.5
Q6V1X1	DPP8	Dipeptidyl peptidase 8	376.322	3.29759e+06	3.34385e+06	2.64469e+06	3531737	3.29221e+06	3336453	3572024	3.26195e+06	2.29039e+06	2351786	1.81838e+06	1191487	783063	398781	1.09516e+06	1.21926e+06		182783			1621993	1.90778e+06	2.69681e+06
O75937	DNAJC8	DnaJ homolog subfamily C member 8	707.388	44407756	44204100	43000604	41255496	49967548	50448696	54900096	51374752	29650116	32369818	31929482	32535328	34338620	32871144	35134848	33907296	21871370	22681580	41706004	40391952	29817990	29869692	28196770
Q96AC1	FERMT2	Fermitin family homolog 2	807.665	24103184	23664600	23821088	22694582	13425065	15284886	16507062	16300397					4.0175e+06	6.70306e+06	6514199	5088721	1.73922e+06	1572510	512072	1.5054e+06
A0A0J9YXM6	WDR81	WD repeat-containing protein 81	479.015	4562521	7641424	4723273	6285535	6.55328e+06	6.38659e+06	6.60964e+06	5963395	2335702	3544508	3.93539e+06	4.19922e+06	2.68839e+06	534019	2836358	2594207	2.12475e+06	3.79916e+06	4785561	1.23865e+06		899280	2986691
Q9BZI7	UPF3B	Regulator of nonsense transcripts 3B	453.936	4438260	3760684	4.10184e+06	4.09528e+06	3.52452e+06	3542120	3742014	3.45764e+06	2.34804e+06	2.29862e+06	1.5954e+06	2.17201e+06	2.25337e+06	2.1289e+06	3917933	2.38911e+06	2.42425e+06	3221892	2.92529e+06	2.85793e+06	1.13406e+06	999849	814569
P11802	CDK4	Cyclin-dependent kinase 4	483.925	10912642	14101001	11818895	9393003	15833194	16857976	15424963	17312808	1.53593e+06	3202049	1.26927e+06	1100924	4.08591e+06	4.03628e+06	3676583	3.12468e+06	208560	533825	1.02317e+06	1.19497e+06	1.50656e+06	2186419	2.68564e+06
P61019|Q8WUD1			460.424	9952151	9969489	10026747	11662919	13773437	14429374	13703650	15254485	18707454	19377382	25539026	24248462	29778308	28743934	28700640	30247264	51301140	49357608	41137104	44362776	55731772	51717352	46548208
O60684	KPNA6	Importin subunit alpha-7	475.348	27604434	29586870	29488940	28452808	25832540	27271318	26033276	27111526	16511442	16882280	15067346	14124876	20232700	20351712	19047492	18787668	13676759	14355780	28840298	28831470	11690947	11071681	17604822
A0A804HHS8	WDR91	WD repeat-containing protein 91	373.576	1.92427e+06	3.51342e+06	1.77904e+06	2913906	3.43785e+06	2741350	2.43264e+06	2.42944e+06	415534	505890	371479	286904	135379	198693	288875	158618	1.56601e+06	1.76689e+06	628801	342572	295638
A0A0U1RRL5	ELF1	E74 like ETS transcription factor 1 (Fragment)	135.583			578811	263053	360609	324487	440386	335917	1.31572e+06	1407850	985518	1.25323e+06	1.22162e+06	1.24581e+06	1.12761e+06	1.21745e+06	544888	488231			1.50015e+06	1.50162e+06
Q9UGJ1	TUBGCP4	Gamma-tubulin complex component 4	148.139	6.36831e+06	6.80946e+06	5715943	5530633	4.55183e+06	4790286	4.75761e+06	5279315	3.13524e+06	3531118	2775042	1.49509e+06	2.40818e+06	2024214	328256	2692789			1.29158e+06	1283558	3.24213e+06	3.43818e+06	5194548
Q6PIU2	NCEH1	Neutral cholesterol ester hydrolase 1	1354.68	9008819	6.77554e+06	6.78281e+06	8828366	2.89744e+06	3.50356e+06	3.39922e+06	3216216	65734824	63617104	49554420	51208552	99369264	96570056	104083488	96424280	62112920	64704492	19741026	20100530	144319040	142378272	116820256
Q9Y2X3	NOP58	Nucleolar protein 58	1937.03	37809284	34194144	35650392	35482416	55609832	59486604	63698424	55508252	67177560	66843164	86903792	83235272	97835936	97477840	100255696	92807528	152086304	146508832	84997208	85057184	102633768	99791256	73334280
P07195	LDHB	L-lactate dehydrogenase B chain	1642.24	1104634112	1195926656	1092947200	1131423616	794283840	729585088	722245248	741560192	584188	207120	366062	313131	134449792	123796928	128786208	138246736	89740	136346	1.17804e+06	5290415	152896	137515
Q15276	RABEP1	Rab GTPase-binding effector protein 1	807.798	8757911	9879249	9652094	9774302	12621632	12624188	13292762	12366432	6.45127e+06	6.72252e+06	6247229	6053010	5689071	3.95932e+06	3481677	4210412	1.22496e+06	2.46687e+06	10120322	10236209	995418	307105	4690857
P38646	HSPA9	Stress-70 protein, mitochondrial	3368.49	449538528	469440096	442901472	461438048	282865024	298731872	280223488	297437088	593594944	622700544	855284224	834794624	865858560	836594176	917016640	834133120	1560294016	1689617664	917139008	931070144	915180544	932420864	676086848
Q9UKG1	APPL1	DCC-interacting protein 13-alpha	822.564	16028650	18296818	18341244	17535540	17232748	17719814	17954396	17794580	5.14218e+06	6571205	5.81171e+06	6.01173e+06	12818778	12575932	12123947	13265322	1.23347e+06	2.16421e+06	13984845	13592938	2730167	3.85412e+06	14158159
P00367	GLUD1	Glutamate dehydrogenase 1, mitochondrial	588.463	11119876	29446862	28489356	27223712	31647564	41317760	33829644	40314144	47286484	50109308	124240912	120522752	70113728	65956240	72614128	76570808	168531648	159018560	144926896	144831952	95833624	99103496	134224880
Q5VW32	BROX	BRO1 domain-containing protein BROX	343.246	12942138	11387481	10175257	9571887	8528308	9444159	8789010	9597741	5170548	4283822	9122345	8496493	4.23991e+06	3.63914e+06	3342631	3.61685e+06	765932	936193	7843066	7.67781e+06	2996965	3.30666e+06	5973698
Q9UHB6|J3QQM5			69.089	712738				1.19495e+06	1418058	1.40885e+06	1.32262e+06	2.52491e+06	2.74509e+06	3592027	4.01704e+06	2799603	2.85977e+06	3.23362e+06	3.25241e+06	3.85626e+06	4466214	3466490		1.72512e+06	1.80434e+06	1.70693e+06
Q5TCU3|P67936|A0A2R8YHD2|A0A2R8Y5V9|IP_624529			54.52	1.6331e+06	1.50818e+06	1399021	1721252	1.60539e+06	1.57717e+06	1.87236e+06	1.53635e+06	1.31434e+06	1.33718e+06			749450	700367	695059	695177	442931	502182			589018	685897
Q1L5Z9	LONRF2	LON peptidase N-terminal domain and RING finger protein 2	200.641					2.31188e+06	2.28312e+06	2.21214e+06	2.25119e+06	1.04155e+06	479130		377534		148210	144424	144391		153849
A0A087X033	PTEN	Phosphatase and tensin homolog	172.905	13141458	13406351	13556582	12194192	10191718	10081227	10421760	9872093	12139450	14222648	2.90389e+06	2.81665e+06	185152		160507	179865	64427	102588	920313	1.54059e+06	564752	612649	875163
Q9UMX0|Q9UHD9			139.442	4.02581e+06	3.5706e+06	3.02788e+06	2.79616e+06	3.50261e+06	3.94857e+06	4.73737e+06	3.94078e+06	1.6644e+06	1454588	418782	418764	2.38824e+06	2.09783e+06	2.19053e+06	2156225	1.58401e+06	2218560			2.63806e+06	1.90721e+06	985091
Q92905	COPS5	COP9 signalosome complex subunit 5	888.309	17975726	16238123	19157702	18475040	16575626	16717615	16726902	17353158	15179833	14840463	9256767	6.20042e+06	14368736	13653138	12482230	13482146	5701198	5.09351e+06	5.5336e+06	6952463	11637801	11873581	12281670
A0A2R8YDB8	SAP130	Sin3A associated protein 130	492.257	2.79981e+06	3.94932e+06	1.95992e+06	2.17658e+06	3.51058e+06	2.1716e+06	4.11072e+06	3.55998e+06	3.56006e+06	4.17122e+06	7000377	5975774	6.48341e+06	5.97772e+06	6.46803e+06	5611567	8835299	9417504	5.87725e+06	5.83211e+06	5.36233e+06	6384184	4902122
P24844	MYL9	Myosin regulatory light polypeptide 9	132.849	3.37289e+06	3.74373e+06	3.94714e+06	4.06961e+06									407876	396369	382674	344961	710030	976044
O14744	PRMT5	Protein arginine N-methyltransferase 5	1416.12	68226664	67450464	69465576	67840944	82659744	81348200	79124472	83784080	48195616	49321304	35999956	37514284	51498680	50763936	54624736	51075424	13667453	16303764	51761728	51574060	46626496	46606632	77036584
Q9NUQ2	AGPAT5	1-acyl-sn-glycerol-3-phosphate acyltransferase epsilon	797.522	336886	900586	3.49614e+06	2.78783e+06	2966374	3261501	3.0924e+06	3.29543e+06	13872331	11907111	11556105	10649531	8460513	7.48003e+06	7.92288e+06	8390030	22543008	19546018	6211846	5869612	13947925	14283215	7868611
Q5STZ8	ABCF1	ATP binding cassette subfamily F member 1	2088.7	63191000	62615644	62344432	61706020	83139056	78933328	81215360	85256888	39572972	39742364	28613960	25487382	58965124	54196392	58311620	56946340	26217858	24012554	29616342	29462128	35132616	35257184	38924744
A0A7I2V2Q8	CTSC	Dipeptidyl peptidase 1	707.91	5124028	3654108	2.13874e+06	5.33183e+06	6.31749e+06	7149113	7.5803e+06	7.57455e+06	18290174	17773978	19515870	18186584	9645601	8898117	9290613	9729224	27262448	26450800	19985796	20413442	15575025	16109122	10412298
P54920	NAPA	Alpha-soluble NSF attachment protein	1239.51	35349828	38351500	36812924	37591252	31546170	31361288	31235756	31824302	19230592	19369884	25599376	23855992	30663924	29467216	28986766	30511850	21577838	20444230	23357626	26001534	23532282	23152810	22290416
G3V2I3	RCCD1	RCC1 domain containing 1	258.618	2.19264e+06	2.17389e+06	1.95768e+06	2211890	2419196	2.51778e+06	2.40933e+06	2.58092e+06	1.28951e+06	1.31387e+06			354249	213701	256532	243413		101059			678815	513257	1.83229e+06
Q9UHD9	UBQLN2	Ubiquilin-2	469.962	10629598	8798304	9855891	8761608	15098954	13223763	14034686	12493214	2.83138e+06	2.3141e+06	1.09887e+06	606757	6631270	6102874	6.26052e+06	6846598	4.01979e+06	4786519	2.02669e+06	2.35024e+06	3.89945e+06	4.03854e+06	2577496
P54725	RAD23A	UV excision repair protein RAD23 homolog A	110.256	13553697	10498676	11448224	11421430	10336318	9978210	10204880	9806665	5.65613e+06	6000939	932918	862193	3.41413e+06	5546547	3.21302e+06	5.46152e+06	1.57841e+06	1.20538e+06			9110164	10215735	6.65061e+06
Q09028|Q16576|II_562527|IP_592357			52.449	34837344	35292040	33929552	34234192	44950944	46742052	44928136	46471812	19679096	18971098	4.01896e+06	3.60669e+06	24612802	24256060	23753996	24334598	28905674	29076964	2.89131e+06	2.74495e+06	30252422	30665730	6322802
Q9BWH6	RPAP1	RNA polymerase II-associated protein 1	705.216	4482476	4372530	3.57341e+06	4.23582e+06	5193538	4.32446e+06	4.04581e+06	5083862	3.52577e+06	2.78986e+06	595484	801834	1.37972e+06	2.23267e+06	2.68901e+06	2.64698e+06	148608	169717	309645		2.56986e+06	3.23136e+06	3.6376e+06
Q9GZS1	POLR1E	DNA-directed RNA polymerase I subunit RPA49	1182.38	11993640	14410517	17260576	17153832	20603104	20524562	21995020	18280776	29496034	29402988	19069006	26385630	42574616	44418164	42984496	46077752	54260568	54756624	28751048	28745064	42434276	42451376	27708568
Q16706|H0YLB9			52.109	438938	267958	350479	418748	433597	634664	289201	386952	1227307	1.11701e+06	1.21103e+06	1.29439e+06	971819	951381	916693	947567	2111157	2.03542e+06	602749	937405	1.5366e+06	1534804	642146
P29317	EPHA2	Ephrin type-A receptor 2	2492.41	5686518	5.98958e+06	6723220	5.18369e+06	9047808	7114678	7318447	7.99588e+06	75951616	75641984	40363252	32605092	136090912	133988712	147074592	138166080	77757432	79576912	23137974	28878974	121420456	120932696	78263896
Q9H6R4|II_570330			136.15	1.55864e+06	1277130	1.61789e+06	1.55245e+06	1.25244e+06	1363285	1.38994e+06	1.3323e+06	1.86267e+06	2.15181e+06	2.12766e+06	1968234	3.1409e+06	3.30134e+06	2.98624e+06	2.98334e+06	3132365	3.06634e+06	1.84519e+06	1.65993e+06	2.35851e+06	2.23121e+06	1.99827e+06
P46199	MTIF2	Translation initiation factor IF-2, mitochondrial	530.855	540945	1.92472e+06	914791	642394	2.37496e+06	3100599	3016353	3.35942e+06	6.50934e+06	6.46647e+06	10108838	9987916	4.42825e+06	3.96091e+06	4.68758e+06	5.05386e+06	6504868	6285223	4.24996e+06	4.35476e+06	5605943	6246939	4517589
P68363|Q71U36|Q9BQE3|P68366|IP_774693			127.532	47827956	50214832	54317204	61701088	56709952	61582864	67288328	69676840	40765412	54651964	3.47787e+06	5.42523e+06	47046352	45253760	39749332	41531584	10752386	12130137	2.90151e+06	3592993	20292406	24134918	4.14184e+06
Q15208|Q9Y2H1			67.375	1.27146e+06	1.17375e+06	1.48728e+06	1.39868e+06	1.7626e+06	1.52014e+06	1.62172e+06	1.69095e+06	1.10523e+06	1.19076e+06	880176		1.01817e+06	901199	975755	1.22906e+06	492511	535387	312743	620909	722320	776593	961825
Q92968	PEX13	Peroxisomal membrane protein PEX13	264.522	180694	99901.6	81136.4		149400	198810	145521	147939	523576	555582	315472	350408	570809	660544	920977	912109	717307	795556			394927	355944	456009
Q9BQ67	GRWD1	Glutamate-rich WD repeat-containing protein 1	1006.21	23150928	23289460	23694060	24901292	26324308	25736680	27406050	27177560	19003462	20596922	11807343	14571379	19353218	18151448	18810228	19340384	24518010	25961566	17829658	16578746	18354810	15549158	13614858
Q8NBQ5	HSD17B11	Estradiol 17-beta-dehydrogenase 11	622.358	6.20188e+06	7615937	6298721	8.22788e+06	3.14465e+06	3.33999e+06	2.53422e+06	3168945	16323260	16655677	14221523	15298994	14561013	13073876	14228928	14209084	23365600	21470016	6835323	7826424	15642496	14819437	4685728
Q9H147	DNTTIP1	Deoxynucleotidyltransferase terminal-interacting protein 1	461.066	626603	1.27856e+06	542824	1.6318e+06	1.34314e+06	2.24661e+06	1.04497e+06	688611	5311752	4907855	4.50669e+06	3.92221e+06	5142985	5259234	6.48385e+06	6.02795e+06	6564504	6393078	1.0442e+06	951419	8233734	8616452	3.20156e+06
P62745	RHOB	Rho-related GTP-binding protein RhoB	90	1.48579e+06	2.01847e+06	1.91195e+06	1.94972e+06	1.35446e+06	1.42006e+06	1.53515e+06	1.53357e+06	697108	581432			773642	703056	880999	771549	510870	665234			1227942	1.42313e+06	486608
P60709|P63261|A0A2R8YEA7|Q6S8J3			312.093	196203568	214761152	191104048	233714560	197244992	193281600	194252768	218921088	415263488	420344128	378657056	375506912	264290912	249838528	283839744	299141920	382655072	351538144	448836480	356555904	237124128	230243008	296804864
P01112	HRAS	GTPase HRas	122.071	2635831	2625931	2.67846e+06	2.28066e+06	3.06982e+06	3.30121e+06	4024098	3.64876e+06	3.54881e+06	3.65978e+06	5.92132e+06	6.08607e+06	5764191	5623510	4.95796e+06	4972073	5.64667e+06	5.39404e+06	4670683	4356476	4.05871e+06	3.78899e+06	5998605
A0A804HLC1	ATL1	Atlastin GTPase 1	225.462					1.48582e+06	1.35287e+06	1.37412e+06	1.45816e+06						73082.7			80005.9	94685.6			119880	131557
A0A0C4DFV9|A0A8I5KS71			464.34	89366024	81123376	79761072	85571592	80661048	72314360	81911632	73730040	41886016	40689912	16929406	15506454	43319320	42880924	43833424	43100076	13342230	12806512	7773549	5706650	79537184	92957248	29146128
P49757	NUMB	Protein numb homolog	796.837	5283397	4.84387e+06	3923017	5.20866e+06	5.05158e+06	8.35863e+06	6.12428e+06	8417435	15135318	13935868	17333588	17575184	10046710	10284387	10557903	9374023	17464982	17618574	15646769	11110428	10232026	7.90965e+06	7.43012e+06
Q5THJ4	VPS13D	Intermembrane lipid transfer protein VPS13D	128.627	449833	532736	589838	610015	771521	622379	826814	801252			130550		101330					92064.7
Q92614	MYO18A	Unconventional myosin-XVIIIa	3779.9	9427987	7.45508e+06	10805245	16705272	30222370	34256008	28534272	34522508	88062760	91324032	98102424	106805304	39496556	31497240	38409900	33006468	99456848	105522248	85429472	88901200	62830904	63028188	49738656
Q9NUJ1	ABHD10	Palmitoyl-protein thioesterase ABHD10, mitochondrial	908.431	14170592	12588893	11987242	13659445	15639237	17563660	17310140	19050888	25003338	33027136	39538424	33404508	38193868	35210208	36303772	36977960	55008848	53800944	30096662	28208836	69003216	70091792	29560670
P0CG39	POTEJ	POTE ankyrin domain family member J	90	7504523	7593741	7.11239e+06	8083344	6557984	6.52107e+06	6634849	7.63217e+06	15720894	15015583	13720272	13610823	9825172	9277311	10235987	12045001	15073499	13199703	17219356	12461193	7959648	8.02549e+06	11049097
O14672	ADAM10	Disintegrin and metalloproteinase domain-containing protein 10	1201	6.12708e+06	5.51302e+06	8.0499e+06	8518991	5011868	5875356	8238922	7.42806e+06	18023826	17835982	16039169	24102850	23994536	22480284	22239032	23578896	43455480	43252996	18710178	15001715	24565458	25118096	10918310
H3BRL3	UBFD1	Ubiquitin family domain containing 1	535.966	20029870	25145372	21257660	24479308	16015577	16401216	17677970	16350050	11675677	11798082	7.01301e+06	5136395	12267729	11323352	11644688	10799806	2.67639e+06	3095919	5.08018e+06	5.65204e+06	8378579	9360689	8080330
Q00765	REEP5	Receptor expression-enhancing protein 5	464.063	12801438	12931879	11361025	12290672	9769805	9273795	9905011	8619879	17228226	16607617	20688632	20258544	29952588	27728384	30303524	31214318	22128876	22931408	6721815	18596010	25647492	24725060	19124882
Q9BYD6	MRPL1	39S ribosomal protein L1, mitochondrial	687.138	7004887	8692621	7296552	8253738	11870565	9808335	7490497	8314641	13229185	15500010	18133740	18886600	13207879	13463858	14309604	12573966	23027656	22402254	15225254	12276071	12588604	13867144	10848119
Q9HD33	MRPL47	39S ribosomal protein L47, mitochondrial	356.807	5595787	5786533	4709160	5637605	6.33188e+06	7210559	6793281	7162648	11092731	12114008	10601910	11175876	12108262	10922297	14014299	12631920	15040115	15984961	7.72813e+06	8.06889e+06	9983758	11475513	4848473
A0A087X0R0	KDM6A	[histone H3]-trimethyl-L-lysine(27) demethylase	373.236					3975638	4.3452e+06	4224340	4334000	48463.9	1.94868e+06			2.64452e+06	2134072	1.43065e+06	2827198		944768			1.70243e+06	2396117	541795
A0A7I2V2U6	MTHFD2	methenyltetrahydrofolate cyclohydrolase	343.484	11187851	10549770	8893548	10858678	18898000	22076650	19113440	21214754	16311110	16436989	34283876	29192072	44807512	42449700	45313760	42880464	62046900	63179276	34026848	35701036	37413064	38338812	45312828
Q13371	PDCL	Phosducin-like protein	121.32	4580985	5.25569e+06	5013169	5430867	6579659	6.04398e+06	6240970	6781186	1.41783e+06	1.50436e+06			2727031	2.53032e+06	2.60704e+06	2.60224e+06		742118	4368793	2.29132e+06	2717934		5306101
O60566	BUB1B	Mitotic checkpoint serine/threonine-protein kinase BUB1 beta	469.343	5.24792e+06	4510492	5760626	6011492	6.44428e+06	6.21237e+06	5350316	6197971	2.03569e+06	2023650			3.37236e+06	3264228	3.22111e+06	2365776	222841	566410			3.05307e+06	2.20651e+06	5169567
P52888	THOP1	Thimet oligopeptidase	1248.33	33453154	34931112	30858368	29836252	36273032	35874868	35709096	35452180	25192602	25515918	23370042	23899940	15868092	15963545	16622069	16515377	5971040	7635199	32445980	33953100	14664890	15758902	24448640
Q969J3	BORCS5	BLOC-1-related complex subunit 5	206.739	3.61351e+06	3.34934e+06	2.94931e+06	2.50323e+06	2.53132e+06	2.7134e+06	2.8725e+06	2.581e+06	1.21381e+06	1.52138e+06	808134		971083	1.22816e+06	1179434	407342	1903173	3.14704e+06			391954	386667	427732
O14949	UQCRQ	Cytochrome b-c1 complex subunit 8	403.405	1.7084e+06	2.2458e+06	1.74206e+06	7111305	3069214	6824874	7061323	6.84333e+06	11785678	11867715	18153278	19026960	11342483	11088296	12335795	12043706	15318059	14784653	9165092	10818967	9970550	10042552	8883698
Q8WZ82	OVCA2	Esterase OVCA2	573.423	11314335	12206326	11514562	13465791	12444364	11976521	13987591	12957156	12037130	11854913	8930278	8930923	5.00709e+06	4.58907e+06	5062836	5.74648e+06	5.7816e+06	5116384	6958411	8395620	4.91358e+06	5580596	12690057
Q9BRX2	PELO	Protein pelota homolog	590.356	9278305	10022373	9796526	8931851	12553696	11307255	11287400	11081518	4490947	4.28802e+06	2791006	2.10235e+06	6941981	6402296	7856644	6859437	3.98319e+06	4490887	6.88167e+06	8216577	3.58404e+06	4608938	12347286
P07858|A0A7P0NGZ6			1150.55	23226112	22691140	18924290	20546838	39816692	42307116	45922808	43158276	149154176	141785184	259073088	262720128	92750144	97323256	94306072	93773016	198595824	209803344	150951840	156748288	93648704	101386064	60860716
Q7L9B9	EEPD1	Endonuclease/exonuclease/phosphatase family domain-containing protein 1	768.532					525897	721762	418496	482220	9476409	10147901	7325589	6.56553e+06	11761584	11602918	11253129	10837835	1.45369e+06	1.66142e+06			5.6632e+06	7572895	6.91079e+06
A0A1W2PNV4|Q92747			428.477	6981872	9257126	9375251	9089516	13030820	12185719	12014791	11890479	3.5208e+06	3.4254e+06	4230166	3709800	7562199	5.6632e+06	4350330	6269742	1715542	1561924	2853393	823247	3906393	4835929	7.06614e+06
Q96GI7	FAM89A	Protein FAM89A	43.088					4316116	4298938	4.13328e+06	4.72729e+06					2.25876e+06		1.37688e+06	1.377e+06	1573309	1.2393e+06
O75475|V9GYT7			65.144	4.04182e+06	4.15678e+06	4.03257e+06	3.73188e+06	4.9242e+06	4.57118e+06	4.87935e+06	4481594	761200	624330		622708	1.56654e+06	1.54813e+06	1.57717e+06	1.61404e+06	3219278	3724904	1.82218e+06	1322530	4.13537e+06	4147206	1.58451e+06
Q9NZM1|O75923|II_3384947			59.195	4512311	5285030	4762375	4794719	723214	762698	620780	705818	15539229	15415886	9030209	9167128	19051084	17154374	19653558	17266966	21508130	21637630	6.90882e+06	5353416	32987626	32660828	13155326
Q9Y613	FHOD1	FH1/FH2 domain-containing protein 1	452.024	4201887	7176074	6.03634e+06	6612210	5.36364e+06	7.20514e+06	7766748	5849113	3341763	3.92416e+06			5.10686e+06	4.50088e+06	3860038	2448106	1.0366e+06	931357	211547	2.01277e+06	2203457	1680599	2706045
Q9P0L0	VAPA	Vesicle-associated membrane protein-associated protein A	293.653	4.25335e+06	3683223	3.81212e+06	3.58114e+06	28636938	31652140	35964732	33598596	82168816	74742304	86603328	90258640	63235660	62620884	62971400	61675796	64295636	73225600	43257356	44937340	61319944	59692456	46727296
O43896	KIF1C	Kinesin-like protein KIF1C	250.913	5.05705e+06	3219670	2.91289e+06	5062225	4.63595e+06	4.3172e+06	4314245	4.0064e+06	1.99221e+06	3.44223e+06	1558329		1520310	987154	2.65681e+06	751092	858501	1.0953e+06	2.41524e+06			459140	2.62345e+06
A0A804HIG4|A0A0C4DG51			58.384	8495780	7.85749e+06	7.48692e+06	13346808	6.46274e+06	8.10883e+06	6.15926e+06	7458172	14475500	16464445	18044546	16870046	16443553	15664507	14749223	14947236	19227924	19715396	13561376	14042064	13083072	12116056	7215388
A0A1B0GUI1	RALGAPA1	Ral GTPase activating protein catalytic subunit alpha 1	507.317	3.48271e+06	4362518	5096772	4214672	6.01441e+06	7077028	6.09894e+06	6325123	2.61225e+06	2937172	969129	495225	1.50522e+06	2.29854e+06	1.40055e+06	1.78286e+06	485497	841862	174519		1.31948e+06	980674
Q15599	NHERF2	Na(+)/H(+) exchange regulatory cofactor NHE-RF2	1054.1	3296702	5560667	4254762	7046507	1.68808e+06	2.55774e+06	1.57923e+06	1777650	17994156	17403074	11199176	10116344	10441212	11058520	11722764	11708918	4156609	5267863			15400088	16809320	15143558
Q99627	COPS8	COP9 signalosome complex subunit 8	481.884	18266880	24508612	25696844	25052706	26324792	24199604	24161756	25555030	18166632	17516634	16201077	16872072	14139244	14789684	15031871	14261677	7729016	8086400	21894448	20588794	13698929	13454063	22804672
Q9NZ08	ERAP1	Endoplasmic reticulum aminopeptidase 1	2719.74	26088948	17881150	25806114	31464592	27711254	26089238	24325574	21628398	59264844	58335492	70427728	71488184	94404304	90569792	96018072	91300360	75274824	76925728	35060456	37574872	136564048	131263216	47118496
Q92688	ANP32B	Acidic leucine-rich nuclear phosphoprotein 32 family member B	533.158	144146000	129196144	128401216	127556224	153312304	153173088	159538512	155725264	108998584	108864456	96918680	99622800	68529944	71408352	69460944	70143840	17880486	19603608	85360944	82594240	120516840	127357224	120619376
E9PKT9	MOCS2	Molybdopterin synthase sulfur carrier subunit	90	1.40385e+06	1.64165e+06	1.41308e+06	1.23958e+06	1.27842e+06	1.21763e+06	1.2972e+06	1.11898e+06	1.11252e+06	1040082	800520	780483	595789	618618	558434	529341		197302			228528	290171
Q8TEV9	SMCR8	Guanine nucleotide exchange protein SMCR8	135.368					1.44606e+06	1.64532e+06	1.78091e+06	1.60346e+06					617732	668930	687537	607912		263077			462747	454613
Q8IWQ3	BRSK2	Serine/threonine-protein kinase BRSK2	87.25					735670	722203	766201	643884					102770	138056	171397	103432
A0A7I2V5S2|E5RI98|IP_643749			67.415	1.04684e+06	1.80713e+06	1.51751e+06	947075	1425431	1.17522e+06	1.19563e+06	1.32113e+06	2.34981e+06	2.1896e+06	2.02474e+06	2.43623e+06	5.3196e+06	4756688	4.77229e+06	4.72004e+06	6453231	6280351	3941587	2.21535e+06	3662009	4.08884e+06	3339124
H0YDU8	PPP5C	Serine/threonine-protein phosphatase (Fragment)	1315.73	27219242	29104658	33936756	32851662	46321524	43713836	44620180	45143424	25610158	26655016	16123976	16362749	13487888	20523074	14569417	12126132	2.43466e+06	2.27155e+06	9218375	11784166	10618168	10770582	14580673
Q9UNE7	STUB1	E3 ubiquitin-protein ligase CHIP	898.661	25588900	26358588	28371250	29230776	33333738	31784330	28555894	30398978	32876522	32353574	21244336	20922918	13009650	10512838	13289427	11618270	8669675	7823846	9949780	9434225	9633566	8410641	8555498
Q9Y5Y5	PEX16	Peroxisomal membrane protein PEX16	308.193	936903	866422	464046	682515	908141	1.14889e+06	1.10721e+06	1.10667e+06	2926086	3.08578e+06	2.69141e+06	2.96071e+06	2277495	2716895	3716099	2.76314e+06	2.18189e+06	2547228	706102	483718	3.57101e+06	4003927	2.22467e+06
H7C285	TSPAN15	Tetraspanin 15 (Fragment)	327.059					221648		806564		9428049	8677441	4695464	4266090	9174922	8537660	9297168	8916791	4020706	3.87551e+06			11851174	11035908	1451601
Q9H773	DCTPP1	dCTP pyrophosphatase 1	741.574	38803984	44555144	42038012	45378552	54187892	46694964	51362636	45892544	41631984	41787624	24901514	26599558	17812168	18502476	18588004	18211486	5.22246e+06	4.73816e+06	34423660	32129830	25848216	27797116	40325524
Q9NVG8	TBC1D13	TBC1 domain family member 13	631.366	14670439	15609560	15229784	14239594	16586009	16850318	16183496	17598668	14495963	14599651	9062473	13337582	9370918	9949309	7.89618e+06	7616790	4711634	5284301	10237303	8100379	1.78766e+06	297417	201763
Q8N0X7	SPART	Spartin	310.595	7243614	7906055	7717559	7.95971e+06	5364717	6212959	6354645	6074395					2847784	2.82547e+06	3.04608e+06	2895514
Q8NHH9|A0A804HLC1			39.878					2.56417e+06	2139854	1.98307e+06	1999104	3.68871e+06	3.84165e+06	5642847	5351589	6783103	6.75191e+06	7.28552e+06	6.99164e+06	3.21296e+06	3.60741e+06			5.39854e+06	5886656
O60313|E5KLJ9|II_3388577			1683.87	24992756	26194940	26509146	24686550	21179444	23109130	20444312	22498564	44953696	54664032	49509352	50112552	61635260	68788736	66500976	61323208	120763240	123236208	50932672	55618628	88276640	90079648	45929108
Q14166	TTLL12	Tubulin--tyrosine ligase-like protein 12	1696.48	67371416	63119584	63942756	65063532	76982200	75862000	74237568	79363696	72282992	73087072	47716108	48933368	17269502	17673432	21448178	20250074	14140128	19471540	52265432	48554012	35246504	33037402	34826048
Q9BYD1	MRPL13	39S ribosomal protein L13, mitochondrial	568.628	14465940	16998424	14435383	16498209	14993759	17124784	15706158	17004060	19073900	20185818	30511954	28404944	20539178	21145758	25197290	20259996	31948704	32445908	20981820	21113102	24845300	24820374	19179404
Q9NVP2|Q9Y294			46.216	8548883	8260710	8322545	7.83465e+06	6862997	6.58275e+06	6455645	6859835	3075502	3.31491e+06	3.71031e+06	3.78774e+06	2.46875e+06	2191716	2.50094e+06	2.30259e+06	2.50266e+06	2.56883e+06	6603474	6661309	5124722	4.73467e+06	8521315
P48200	IREB2	Iron-responsive element-binding protein 2	340.405	4422515	5.68901e+06	4.88245e+06	4957736	3204883	3.47751e+06	3.88668e+06	3.44055e+06	3634549	3.43319e+06	1.89064e+06	780588	830771	804432	2378187	2.38497e+06	175408	208857			954126	1118493	156248
A0A5F9YFS9	SPCS1	Signal peptidase complex subunit 1	202.966	919456	616766	643464	613279	2.29964e+06	2.11084e+06	2.71891e+06	2284566	3.69022e+06	3.98487e+06	4.1086e+06	4.70355e+06	5601541	4745208	5.63902e+06	4.75425e+06	4.63243e+06	4.69388e+06	1.81302e+06
O75475|II_570691			180	37102520	33485560	34451760	30416992	37424360	37245600	41912904	33884360	5110736	5.00734e+06	2.91454e+06	2.59919e+06	13010533	12565814	14726676	13675636	29654912	33201564	8080776	8255629	35506856	33993340	15978989
P05423	POLR3D	DNA-directed RNA polymerase III subunit RPC4	186.452	2.54838e+06	1984050	2.10563e+06	2.01915e+06	2.88099e+06	3.00922e+06	2921625	2.88105e+06	1.67145e+06	1.50035e+06	1.19638e+06	1.32665e+06	1.59224e+06	1.63721e+06	1647469	1.119e+06	771720	515718		390810	1.698e+06	1.47806e+06	764465
Q8WVY7	UBLCP1	Ubiquitin-like domain-containing CTD phosphatase 1	615.924	12651372	13706295	14963711	12225210	14879933	15873715	16033804	15886446	9451849	9830068	9067888	10842283	7.42327e+06	6.72673e+06	7.89225e+06	7727184	2.40431e+06	3.19963e+06	15270555	13917063	4.62642e+06	4.1061e+06	9340991
Q9GZL7	WDR12	Ribosome biogenesis protein WDR12	1370.28	19345404	17917808	17795104	17479098	23724736	21090314	22406634	21870768	33590308	35825792	30491348	27678930	47113196	47425592	46101240	46600992	53621688	52180056	24734882	22672688	59489284	60088384	34351456
H3BP20	HEXA	Beta-hexosaminidase	909.832	67661080	59393032	53687448	58686692	72535264	70870792	73934400	70725576	22485664	22411370	21419252	21750858	48069440	46939188	51342612	48187924	59998332	62380484	19585708	20277628	44155532	41651684	11922784
Q9H7F4	TMEM185B	Transmembrane protein 185B	46.216		302634	332297		234018	225535	243198	240902	518686	590414	765851	649292	781212	817739	922615	777485	622951	1.47561e+06		292848	1.01375e+06	1.02929e+06	658662
D6RAN8	MRPL27	Mitochondrial ribosomal protein L27	130.61	2.93379e+06	3.09543e+06	3.67687e+06	3.34431e+06	2744310	3373333	2.85702e+06	3.04338e+06	3.21097e+06	3.5024e+06	6242656	4.87605e+06	4.499e+06	5291346	4450474	4.45454e+06	5.77574e+06	5.73195e+06	4.43075e+06	4358895	4.64823e+06	4892444	3.33497e+06
Q14019	COTL1	Coactosin-like protein	747.836	38102356	40421056	43178008	42788328	12115414	12797490	12274900	12916438	122992168	131806360	73192496	70699800	129691568	128279840	122958592	135905920	25527046	25204336	106136816	113180616	86029328	89607568	204210992
Q9Y3D3	MRPS16	28S ribosomal protein S16, mitochondrial	218.109	9037800	8775463	8712792	10543760	13293729	13860547	14117528	13221809	13867752	14146564	18868030	18736216	20687648	20698130	20944278	18883898	22054704	23491848	13407910	13387970	24867124	26297964	20731892
B7Z6D5	DDX27	RNA helicase	2589.98	47161672	44604988	45382112	42930964	53862572	56956288	53431016	57995020	95711496	100737784	107635624	100909704	86806440	90181688	90124384	82439400	159178224	150210112	57540564	57115944	144531760	136439296	91941752
A0A075B6E9	LRRC7	Leucine rich repeat containing 7	58.713	1.46555e+06	1.5021e+06	1252213	1615461	1.80052e+06	1.51519e+06	1.44596e+06	1592396	1976564	2.25298e+06	2.79927e+06	2883049	2.90044e+06	2.9137e+06	2.51108e+06	2.84409e+06	4.28445e+06	4536132	2653620	3.44064e+06	2.49827e+06	2.15561e+06	1.79119e+06
Q9Y680	FKBP7	Peptidyl-prolyl cis-trans isomerase FKBP7	156.02	4590586	4766400	4.03796e+06	5016023	3.23676e+06	2991874	3.16592e+06	3.0354e+06	730121	777004	852228			676982		469309
A0A0G2JIW1|P34931|P17066			38.334			2.89697e+06		2.97181e+06	3.03021e+06	3.03733e+06	3.14735e+06	1.23789e+06	1.61411e+06			1.24404e+06			1.09324e+06					1.6378e+06	1.7959e+06
O95861|A6NF51			748.008	26619274	27024450	27734312	25393118	27918180	23842932	25164410	25390018	14861455	14485171	25191796	23591446	10977061	9684019	11585560	10021560	4.76581e+06	4727279	21022542	23387746	9511160	9929426	21799190
Q96DA6	DNAJC19	Mitochondrial import inner membrane translocase subunit TIM14	335.913	4.06758e+06	7.08925e+06	3.28428e+06	3.99344e+06	8286565	9598520	6.30772e+06	8723040	12342334	13080040	14378141	15045406	9813135	10791457	11377443	12977247	16797248	17396778	12872590	10726823	16739056	18778232	8975028
P98194	ATP2C1	Calcium-transporting ATPase type 2C member 1	629.848	4667996	2.30526e+06	2830766	4512445	965138	2702339	3.04956e+06	2292901	4.63166e+06	3962164	7848763	7304571	7311855	6.17977e+06	7423654	7553966	10111552	9701014	3926253	3.33233e+06	10362132	9373048	8762556
Q0VDG4	SCRN3	Secernin-3	388.922	7520954	5.32291e+06	6392435	7879037	9032940	10487150	9910282	10268708	887436	1.99286e+06	2263084	2.14689e+06	1255389	1.43368e+06	2.94337e+06	1.38265e+06	496754		1.51695e+06	1.48985e+06	915666	1.29018e+06	1.23294e+06
A0A0A0MQX8	MBNL1	Muscleblind like splicing regulator 1	497.436	5.26488e+06	5416426	4599805	5001212	5369747	4761954	4300497	4.40321e+06	7449801	7233960	19504926	19765736	7988060	7695811	10113957	9069933	11381394	12795332	17415968	17945864	18378706	17519770	18378608
A0A2U3TZU2|Q3ZBD7			405.759	42754460	44949040	42159776	38340912	31435798	27778682	28029770	25704368	16503876	15508034	6.10442e+06	6438052	13517322	13201385	13069078	13016584	5.57475e+06	5241991	12733404	7850597	6.4536e+06	6.68149e+06	4.09869e+06
Q9GZT8	NIF3L1	NIF3-like protein 1	517.929	11685856	9027815	45460232	8817245	30303092	31462754	30039538	31841914	54367784	57253196	82139976	76459624	64079044	64359188	69286872	62243068	119155712	4.03523e+06	79953776	78144648	80173536	78917992	72011768
P19623	SRM	Spermidine synthase	986.828	83011488	76796784	81480040	83904304	67041100	69194872	65803808	70304408	44889852	45501328	33490280	31686046	44916632	43665332	47479412	46760568	17936702	17673748	82962136	78100848	18826454	18718516	40612852
O43776	NARS1	Asparagine--tRNA ligase, cytoplasmic	1412.42	98215320	100701824	97878520	94573384	96242768	95607360	94665288	99525680	70337648	73826976	90471136	88547864	63783600	59830328	63126820	64292040	34809400	37070496	90822352	86059168	60217808	60684996	73339824
Q9H0U6	MRPL18	39S ribosomal protein L18, mitochondrial	309.623	7164971	6990195	5671803	7143286	6203712	7.97589e+06	6416865	7704260	6779861	7359099	11470908	12233644	8583055	8862902	9602390	9000303	12146723	13108522	13303540	13057195	10186959	11924514	10212326
Q5VSY0	GKAP1	G kinase-anchoring protein 1	90			193911		196884	190320	207484	211853					127904	123730	110117		93183.4	102613
Q6P597	KLC3	Kinesin light chain 3	312.521					3.62092e+06	4529713	4305493	4.33922e+06					435489	821751	185621	241021
Q709C8	VPS13C	Intermembrane lipid transfer protein VPS13C	984.045	14601512	15305610	11946838	10942036	9182031	8673770	8679281	9994052	3.23737e+06	3.10196e+06	3.51477e+06	3.57378e+06	3.93418e+06	3.55496e+06	5.66106e+06	4.65792e+06	499010	537707	577331	657617	3.95892e+06	3.61286e+06	3.67188e+06
O75165	DNAJC13	DnaJ homolog subfamily C member 13	2565.08	13047091	18618052	25549764	18233632	8858125	8214776	10643635	10988278	27941620	29710384	23126232	23250500	41253764	42341220	41596644	42605928	39461136	43890836	18630472	19462776	35662728	31784382	29515470
O60684|A0A8V8TL88			313.632	6.52604e+06	9932386	7.45603e+06	9037674	9341947	8446101	8677501	8.08535e+06	5.50086e+06	5667187	3.67113e+06	3.10628e+06	5977689	6.08702e+06	5.97261e+06	6047037	5331125	5.05606e+06	7.05574e+06	6.06463e+06	4.07991e+06	4.08716e+06	6.0529e+06
O00566	MPHOSPH10	U3 small nucleolar ribonucleoprotein protein MPP10	1142.55	6702212	6884502	7.74617e+06	8453958	9228555	9850078	10864596	9309883	12026760	12054726	15287090	15762856	19876270	18719700	20648974	18012466	29493828	34188620	16342443	16478440	19976616	19322428	13481661
A6NDG6	PGP	Glycerol-3-phosphate phosphatase	563.851	35324168	34230704	34333088	32839794	33883380	33208962	33308512	31339918	31615744	31454798	29553156	29604314	10658053	10346139	11122294	10862776	894520	2.4255e+06	12170455	12068034	9400835	10328149	23388570
A0A0J9YYJ0	CNPY4	Canopy FGF signaling regulator 4 (Fragment)	232.794	7138995	7.90394e+06	7282686	6070374	4.67447e+06	4973827	5.24452e+06	4630413	2399781	2.34014e+06	3072159	3.28996e+06	1.82762e+06	1.61054e+06	1.93873e+06	1.41051e+06	2355566	2.63095e+06	1.86001e+06	1.36464e+06	751967	948749	624483
Q9Y276	BCS1L	Mitochondrial chaperone BCS1	933.946	9672225	4288380	10720333	7866305	5.93952e+06	8.09474e+06	6570386	8415574	14546221	16143044	15993970	14740659	12774528	12917879	13468513	12574849	16767993	15767784	7.91322e+06	9193606	15972768	17031702	10946037
A0A8V8TL59	PRKACA	cAMP-dependent protein kinase	306.13	11408324	11073476	11495758	11378866	14696773	7873878	7557375	8.13898e+06	3.65657e+06	3.57497e+06	557424	1185809	2149538	2282258	2.92782e+06	2.6528e+06	4.14204e+06	4.56819e+06	787133	562912	4.94226e+06	4.24648e+06	2.94415e+06
P20618	PSMB1	Proteasome subunit beta type-1	487.947	50411664	56133600	52773560	57430820	49782080	49372976	48971952	50697568	41657940	42522656	19265768	22884896	39925536	41026968	40452856	44310932	25696704	24890604	15796976	13860684	43571252	46277516	21959628
A0A0U1RRL8	SPATA20	Spermatogenesis-associated protein 20	517.171	1.23525e+06	2.51094e+06	919429	2294767	2757353	593281	274247	418044	7427876	6.36271e+06	9089021	6747969	4.93251e+06	7.41587e+06	7.68637e+06	8528658	14895782	17322874	10304164	13287433	4752360	4489831	1.84548e+06
P06280	GLA	Alpha-galactosidase A	475.466	11661570	9733311	9254594	10786513	11949650	12348982	13789231	13122538	5181869	4977911	6443545	5709871	9173449	7.81846e+06	8498990	8588075	10060010	9763173	6472518	5.92419e+06	2.04158e+06	1.16032e+06	1.27164e+06
Q92598	HSPH1	Heat shock protein 105 kDa	3702.42	82111856	79033440	83389184	97543128	97473120	77721696	79560288	80959856	208100432	206213856	117242704	114573800	224413088	227891104	227579744	235574816	84546904	86585096	171000512	167723840	189711488	190489824	271605728
P30048|II_3400280			348.031	94075120	98796784	93019640	101241672	157460080	167338848	149906800	169098752	198077936	204850272	293866560	275084448	216925232	213336064	237169664	235417488	307337472	297281984	160241648	157218352	354476608	361211584	197624400
A0A8I5KW95	HS2ST1	Heparan sulfate 2-O-sulfotransferase 1	341.48	1.29504e+06	3049837	2.6615e+06	1.21503e+06	3814044	4589300	3.72714e+06	3.75341e+06	6.54451e+06	6870901	9029010	7260863	8455320	8221151	7977542	7142713	12125074	11882446	3.29729e+06	3.26956e+06	8526567	6980548	4.87313e+06
H0Y6M9	MCM9	Minichromosome maintenance 9 homologous recombination repair factor (Fragment)	45.712						822769	833408	750256					479056	457706	371028	486840	159358	228658			235082	203747
A0A8I5KSH6	DDX10	ATP-dependent RNA helicase	1895.7	8.00899e+06	8892875	9039903	5430447	13930167	9247107	9986247	12882770	22243792	22308820	14055183	14679709	42083444	41727728	46984096	43991324	43985912	40970152	15467866	13267224	42676652	40143032	29674836
Q8NE62	CHDH	Choline dehydrogenase, mitochondrial	402.995	1.12225e+06	270539			251415	418616	340303	405730					8734216	8501427	9386394	8563300	5.01688e+06	4.77812e+06			4.75966e+06	4439143	6.33865e+06
P36959	GMPR	GMP reductase 1	222.894					1.15145e+06	1.22842e+06	1.28085e+06	1151101					246081	256484	244006	200627
A0A024R4E5	HDLBP	High density lipoprotein binding protein	4066.47	116841248	133051016	129664984	117299800	129453328	128026328	122934832	126451088	185133344	191681104	153422544	150370992	161659520	153548880	161316240	161031936	145062160	147987856	171455712	165872112	125017120	128509080	140414848
Q9NX46	ADPRS	ADP-ribosylhydrolase ARH3	500.159	12034065	11605299	10694607	10458746	14885368	15101886	15163295	16239425	9767486	7.1045e+06	6139060	8739910	7583758	7160132	7.16686e+06	6.82818e+06	2686992	4571273	10336111	8.19102e+06	4.52194e+06	5743971	3482714
Q15751	HERC1	Probable E3 ubiquitin-protein ligase HERC1	412.283	9999470	10216817	12119844	11684168	7.94764e+06	9068864	5235156	8666736	7224632	9210380	694024		91485.1	80763.2	149594	85193.1	286258				103224	492955	899639
A0A3B3IT82	BLM	DNA helicase	528.164	13979354	12665674	14213711	14774276	20520698	16333420	17381002	19263952	5717743	5735448	5.94881e+06	5.04366e+06	8204362	7022175	7.15142e+06	7.2269e+06	5398359	4.05889e+06	8794337	8476822	16057186	15913590	10873679
Q14241	ELOA	Elongin-A	605.155	5684024	6403639	8679075	5.75941e+06	5122812	5207316	6105741	5667327	1.93475e+06	2.64117e+06	1681273	2.16528e+06	3.87721e+06	3.31583e+06	3.6388e+06	3.64602e+06	4241793	5379580	976343	1.26399e+06	3512274	3.01197e+06	1.49263e+06
Q9UKU7	ACAD8	Isobutyryl-CoA dehydrogenase, mitochondrial	416.1	1.51211e+06	2.92064e+06	2.86019e+06	2.52908e+06	2.41635e+06	2760959	2959004	2.59764e+06	5.28926e+06	6.12911e+06	8397786	7215262	4.85175e+06	5.33942e+06	5.80548e+06	4632547	8.14743e+06	7.08875e+06	3.40832e+06	2852973	10434896	10171080	4.86118e+06
Q9Y608	LRRFIP2	Leucine-rich repeat flightless-interacting protein 2	546.677	7826519	7.68659e+06	8511554	8226186	6680363	5.58197e+06	7508227	9302150	3.69042e+06	3.87374e+06	2.35216e+06	2423980	4.19932e+06	3761776	5062236	5.70828e+06	5.0143e+06	5470544	1.40295e+06	1.71151e+06	6.09193e+06	6226690	6514064
Q96CS2	HAUS1	HAUS augmin-like complex subunit 1	412.757	9556314	10716551	12831807	11436185	12056110	10497497	11124662	10636601	12876051	11957524	840873	235909	2.60158e+06	1.42039e+06	1.84271e+06	1.98002e+06	790919	970831	1.55406e+06	1.54411e+06	1.70824e+06	1.61215e+06	11987818
P61081	UBE2M	NEDD8-conjugating enzyme Ubc12	594.211	54031556	56720632	56700544	60919236	86087456	82160816	77289192	88533152	16327069	16221074	17705476	17904594	29784228	29344002	30528972	30490944	8.34332e+06	8.31966e+06	64069048	65779284	18603846	19525102	51563096
Q6P1X6	C8orf82	UPF0598 protein C8orf82	367.445	3.05527e+06	2.8313e+06	2.59621e+06	3.19679e+06	2611102	2.60425e+06	2754590	3.12634e+06	11149774	11473808	8082733	8562693	5.86439e+06	5942290	6.71252e+06	5443792	7.32626e+06	8964202		7760371	10625746	10378808	1.18623e+06
P68371|P07437|Q13885|Q9BVA1|II_3393212|IP_755256			137.651	66793772	72229720	65786808	71064392	90495056	84165960	85390072	76110320	65399964	61800384	52717440	55110576	35993092	37914652	36689880	39796668	10583275	11807019	54315200	59923384	23449004	28628308	72353528
A0A6Q8PF05	MSI2	Musashi RNA binding protein 2 (Fragment)	219.528	14014948	15061695	13772880	12606363	8069363	9176201	8389783	9738114	1.04995e+06	990938			2.36453e+06	2.40481e+06	2.36717e+06	2.30151e+06	3277563	3.61369e+06			1.25409e+06	1.10407e+06	457711
Q9NX40	OCIAD1	OCIA domain-containing protein 1	617.187	26802452	25397800	24312496	26676988	17125994	16225585	19513964	16283214	37515832	36051756	44996660	47686636	32926968	32184996	34515384	34334336	39546132	40663664	23280458	23854642	52576816	52827760	31968700
Q9UMY1	NOL7	Nucleolar protein 7	535.361	7699631	5790025	5935824	6324012	14461117	10943203	11862875	10702588	12156792	11734570	12967738	12901384	19588112	19315314	20728104	18770150	26947772	28510708	19076294	21024058	24763232	25195484	17627994
Q9C0B1	FTO	Alpha-ketoglutarate-dependent dioxygenase FTO	1066.11	19558590	18560502	19578186	19386994	30588812	28560380	28532760	28181984	8730219	8780709	8.08121e+06	6.82782e+06	10576510	11769012	10427956	10561011	1.65132e+06	1523506	9760450	9913169	5.14052e+06	6.57421e+06	8.2601e+06
P58546	MTPN	Myotrophin	317.866	27643042	26162592	25020642	24681160	21267202	21315446	21896304	20848386	22573804	21530598	20651054	19784760	6.6922e+06	6.77736e+06	6122511	6.56707e+06	3.98723e+06	4.22812e+06	15959496	15537225	4673661	5447898	15393965
A7XZE4|Q5TCU3|P67936|A0A2R8YHD2|A0A2R8Y5V9			153.177	69041544	58444652	65649148	62565536	41140168	54451008	60679832	54086708	68375696	63844816	5762244	5858272	30931676	27687558	29480748	28871408	15800028	17310364	8043374	7.30534e+06	29080108	30566804	10853356
Q6ICB0	DESI1	Desumoylating isopeptidase 1	137.083	3524130	5047490	4671185	3345175	3.76306e+06	4.52547e+06	5.70824e+06	4673857	3.11629e+06	2.97452e+06	2.37677e+06	2.25641e+06	1.0749e+06	1.06959e+06	849125	856149	494012	419452	2.29682e+06	4.45342e+06	1.44428e+06	805092	4.10976e+06
Q9NXH8	TOR4A	Torsin-4A	931.914	6.28703e+06	7969998	6631791	8159033	5208168	8562766	9356688	5.36969e+06	27799360	28463412	32414818	31719892	26618890	26721552	27778012	26173568	22982020	22667674	3130474	1.88524e+06	31608076	32062674	12269041
P68371|P07437|Q13885|Q9BVA1|P04350|Q13509|Q9BUF5|II_795736|A6NNZ2|E1BJK2|IP_572422			117.185	197923568	185217680	183461488	191041312	203186800	226359584	215061056	223219312	174460000	174738256	153712048	146034544	106941032	104349264	109679608	95820520	32439192	36055304	168985008	165608224	71790584	73751480	179794144
Q13561	DCTN2	Dynactin subunit 2	913.19	58537592	58226312	58274896	57548908	64800080	62447604	67635896	61008104	33637704	32379044	36482852	35814968	36141116	34901796	34916584	32855070	11128007	12270436	59565892	62113888	22816498	22471754	61786024
A0A087WXD1	SLC9A7	Sodium/hydrogen exchanger	148.675			26582.6		174101		106417	62542					641989	613766	554951	579924	531768	536969			509760	521152	151652
Q5VIR6	VPS53	Vacuolar protein sorting-associated protein 53 homolog	615.177	7050257	7339071	7.45917e+06	7381962	8.23128e+06	8825247	8480353	8340807	7723558	6529952	7616470	7.78831e+06	4956826	3.34761e+06	2.78145e+06	3.53368e+06	2.51718e+06	3.38567e+06	957037	1.14879e+06	3.70323e+06	3.95641e+06	3.29126e+06
P62820	RAB1A	Ras-related protein Rab-1A	496.805	14583620	16582836	15620576	15612234	11515962	10992464	10696212	10917832	29424068	28346610	39385392	36612772	24667870	21673182	24988204	25110360	18122640	17321822	16498313	16158305	24713372	24589156	21447554
J3QLS3	MRPS7	Mitochondrial ribosomal protein S7	883.641	9087602	11519577	10649609	9756412	8310035	10377765	9245126	9388256	11078286	12239164	13519904	13908564	16462344	16429546	18165288	15850740	16574581	17818986	8836935	10197465	17645294	18791624	15449950
A0A2R8Y4Y7	SPG7	SPG7 matrix AAA peptidase subunit, paraplegin	640.991	457767	4.22735e+06	1.34902e+06	3.76018e+06	1318800	1.96504e+06	1.81068e+06	1.64637e+06	6262334	4791242	5635994	5287696	11281709	10409744	12184786	8362960	19512556	18645526	12094227	10640221	8856225	10081348	2.80898e+06
P51572|A0A2R8Y5M6			1519.88	26090480	26761698	26025854	25588488	38497668	39081080	42711676	39026872	59411316	59736176	80980280	89168320	72172440	72150632	71395360	72496080	89867536	81718592	46558904	52579924	45267304	46108632	23709192
Q9Y5X2	SNX8	Sorting nexin-8	673.266	842155	1.57189e+06	881993	1.34941e+06	1.87264e+06	2.55423e+06	2135397	1.52244e+06	8.22667e+06	8.00062e+06	9361409	9726308	7298694	7747092	9394275	7.83762e+06	1658843	2.52955e+06	1.45638e+06		11946721	11908959	7728579
Q8NC51	SERBP1	Plasminogen activator inhibitor 1 RNA-binding protein	1952.22	135709632	199296576	196891264	184825760	182595200	177063040	208001728	166363024	147497840	143878480	61053320	65628420	157261168	150793488	151230112	149450096	86715144	91600592	69177760	99387664	116158032	117034760	74512912
A0A087WYL5	SEZ6L2	Seizure related 6 homolog like 2	349.813	1.4835e+06	1.41782e+06	1.42101e+06	1316639	772433	678494	1262342	753657	5705443	5331390	5.39204e+06	6.32362e+06	3.67837e+06	2.94319e+06	3.98487e+06	3.68635e+06	3.48152e+06	3396879	2.08242e+06	3.29154e+06	1.96016e+06	1.1843e+06
Q15052	ARHGEF6	Rho guanine nucleotide exchange factor 6	276.839					3263542	3.39429e+06	3.65065e+06	3.21529e+06					630895		247429	387804
Q7Z2Z2	EFL1	Elongation factor-like GTPase 1	905.036	14033588	12354301	12016740	12258044	16588382	16059036	16232510	16189215	13671501	9903676	5632525	4.6998e+06	9019835	7.28638e+06	8425812	8811978	2.54871e+06	3.32242e+06	791800		8734528	14229336	4917227
P51531	SMARCA2	Probable global transcription activator SNF2L2	1004.4	15472735	15101112	17055668	15513530	9937706	10168404	10150228	10135774	2.19574e+06	2.38571e+06	2.25375e+06	1.91276e+06	6.42377e+06	5.33142e+06	5175385	5.34361e+06
C9J4X5	ING2	Inhibitor of growth family member 2 (Fragment)	90		44229.2			111785	109533	110224	120620	329481	324545			302960	274680	328501	331513	264126	281350			156011	142027
Q9H410	DSN1	Kinetochore-associated protein DSN1 homolog	243.761	3.15136e+06	2.57898e+06	2437379	2.96173e+06	2819867	2.71414e+06	2308843	2.71962e+06	908793	1.65117e+06	128007	837580	1089085	2.28358e+06	2.42372e+06	793482	1.96187e+06	1.94709e+06			1.75727e+06	1466202	224511
Q96AT1	KIAA1143	Uncharacterized protein KIAA1143	144.771	1.78119e+06	1.8203e+06	1798600	2.00273e+06	1.36713e+06	1.3945e+06	1.64608e+06	1.44746e+06	610959	623477			1.07107e+06	1.46738e+06	976004	1.52792e+06	430256	538204	492388		877897	947049	1027849
O96006	ZBED1	E3 SUMO-protein ligase ZBED1	230.522	3.61491e+06	3.87859e+06	4735153	5054484	4.26399e+06	4.15698e+06	3.90047e+06	4095287	103151	97806.2	1.5355e+06		3396397	2.10654e+06	1.63957e+06	1.66637e+06					692441	135408
P61201	COPS2	COP9 signalosome complex subunit 2	1032.06	18576848	25604996	24459768	22982966	17546582	19979648	17433552	19000480	15699751	16238126	6.71093e+06	7300321	15349127	13126174	15653456	15056827	9116231	9572996	6.09817e+06	6764762	13138723	14312281	12231841
A0A1B0GUS7	UNC13B	Unc-13 homolog B	263.298	2.93939e+06	4.1456e+06	3714428	3.02186e+06	2575734	2.16257e+06	2.54639e+06	2528797	1.16857e+06	1.02756e+06	725798		1.08884e+06	853478	1202616	812672		338859			773939	535647
Q9H936|Q9H1K4			247.5	10698956	6308210	9581954	10656652	8107005	10011142	8717313	9447370	18496918	18476504	32074668	28822254	42070692	43577120	44030500	41635960	22445826	22430008	11872451	12861342	27938580	28246146	17109372
A0A2R8Y6Y7|IP_596887			69.054	3192877	4188720	3.33428e+06	3.56314e+06	3.12755e+06	3893523	3.32311e+06	3.74332e+06	4027925	4.56306e+06	8443038	8619156	4570311	4614881	4853211	4.82479e+06	5.58957e+06	5.51603e+06	6.48784e+06	6.15719e+06	7.40749e+06	8.12124e+06	7.23421e+06
P00367|P49448			1761.92	56659324	58419096	55992168	56115948	51887452	67576160	57652352	65106880	73040528	74569120	142151440	127618784	121897888	118088832	125681184	117968816	259690496	255613536	153291664	159864608	153249936	163978880	133780672
P05783|IP_661906			57.82	5136206	9566675	7.91636e+06	12903225	1.46903e+06	3193131	2.55327e+06	3.48623e+06	24562640	46735992	50945900	69644440	26287546	31254562	20998886	24684054	13068238	15145616	15669866	16992310	43681076	48042132	42653700
J3QTA6	CHCHD6	Coiled-coil-helix-coiled-coil-helix domain containing 6	648.31	197038	701439	380854	249291	3.09713e+06	3.23306e+06	3.22619e+06	2.70064e+06	2.64734e+06	2.75796e+06	3.10904e+06	3.40275e+06	8240852	7665072	9059885	9015646	8012322	8704206	4.47513e+06	4.74297e+06	8963491	9309216	6.22516e+06
O75935	DCTN3	Dynactin subunit 3	499.379	21928832	23841418	22915788	22029544	27074294	26792354	26751224	26493106	14565747	13631700	16958658	14302838	15097920	15396476	14566732	15189918	6955272	7445086	22556444	22893792	9806697	10077017	28222628
P08236	GUSB	Beta-glucuronidase	295.565	10708983	9823732	9674051	9765972	11015414	10506710	11970425	11546598	3282633	3697214	1.78846e+06	1.13402e+06	1.7978e+06	2039179	2.14439e+06	2.02787e+06	12746669	13365623	2.94747e+06	2442593	1.87568e+06	1866567
Q9Y446	PKP3	Plakophilin-3	1148.59	4583368	1.58561e+06	5.05873e+06	3944682	1.90523e+06	925904	1.46241e+06	3.29568e+06	53966384	57462284	49004144	43956356	21077120	27106696	22930738	20244652	13590823	14351663	7390186	6606835	43626768	46009800	37892324
C9JQD4	PPIH	Peptidyl-prolyl cis-trans isomerase	639.217	21377066	21335252	23590900	24325972	27501720	26154648	25230192	27620124	18598092	18051320	9555661	11069253	18965724	19818108	16737954	16641636	22277668	20941942	16819274	16670139	20668092	20917016	13519077
Q96JQ2	CLMN	Calmin	578.72				80494	1.1859e+06	722259	207442	954251	8.24483e+06	7483005	5826520	5050883	7676414	7238821	8736958	8377198	1.73298e+06	2340471	520571		7.68174e+06	7.40929e+06	1.32951e+06
O00400	SLC33A1	Acetyl-coenzyme A transporter 1	255.224	1.55305e+06	2101648	1.67268e+06	1.58896e+06	1.64123e+06	1.58936e+06	2.40764e+06	1.39019e+06	3.11631e+06	2.94291e+06	4.44643e+06	4.90756e+06	3.70214e+06	3466622	3745274	3.43097e+06	3.85454e+06	3584309	1.33774e+06		3611658	3873550	1.51011e+06
Q16254	E2F4	Transcription factor E2F4	196.595	842314	1.15869e+06	866449	177965	2.05529e+06	2.30476e+06	1.38591e+06	848047	3288108	3.32385e+06	3.44615e+06	3.66013e+06	4.60222e+06	4.53704e+06	1.96577e+06	4514522	1.04122e+06	1.10474e+06	3.32203e+06	3.26973e+06	4.24052e+06	4.39816e+06	3.3935e+06
Q7Z7L1|Q08AF3			51.25	946973	856632	845692	1.00389e+06	1.28858e+06	1.39972e+06	1.47529e+06	1.52912e+06					211589			200285					353910	379755
A0A1B0GVF1		Uncharacterized protein (Fragment)	90				69830.7		101431	133413	105179					282390	282862	295374	244685					299186	287416	188977
A0A8I5KWT8	MYH9	Myosin heavy chain 9	10040.6	871330752	906002496	924424192	969776128	850251200	869329280	861214080	858273472	891722560	894694016	663140992	687183040	474018208	446696256	471366720	470530144	145238912	155829024	366568640	363324512	370439648	368159712	828295872
Q14197	MRPL58	Peptidyl-tRNA hydrolase ICT1, mitochondrial	397.807	12849903	14071730	13965431	13413018	8913060	14006932	14307070	13834943	14932477	17010868	22060622	21663252	21319068	19905610	23032710	23628268	33576064	36959180	20810750	20400388	25996440	25521570	15198852
Q16698	DECR1	2,4-dienoyl-CoA reductase [(3E)-enoyl-CoA-producing], mitochondrial	1414.75	58114392	57463208	55628556	54225724	24248884	26167496	22979628	25519536	59805744	63984104	95715168	97496040	77195528	73450816	79994456	75305192	138127792	142550384	72261064	72557608	114186976	121009536	79574408
Q13643	FHL3	Four and a half LIM domains protein 3	106.165	7496387	6999491	7537963	7208139	4697224	4.79451e+06	4.92179e+06	4.39139e+06	3969016	4.10012e+06	1.1045e+06	1.19367e+06	2.13726e+06	2226465	1909978	2.11732e+06		241332			1.44293e+06
Q9Y2J4	AMOTL2	Angiomotin-like protein 2	254.918				194430			58161.7		3.9503e+06	3.89104e+06	1.21002e+06	1.00322e+06	778565	2.01788e+06	1.5934e+06	1.56302e+06	2.2854e+06	2.50435e+06			1.49294e+06	1.88845e+06	3.76739e+06
Q8TAK5	GABPB2	GA-binding protein subunit beta-2	71.469				1.98292e+06	2.50755e+06	2.39306e+06	1.96459e+06	2.35148e+06	499181	684358			478332			514334
Q86WX3	RPS19BP1	Active regulator of SIRT1	322.908	2.5624e+06	2.80771e+06	2.90336e+06	2333055	2.62118e+06	3486220	3.60368e+06	2.87406e+06	3063669	4.09697e+06	5129263	5927346	6.49328e+06	4.7965e+06	7059924	7.63715e+06	7220493	7424275	3161948	3.08166e+06	6907556	6.60151e+06	4.49675e+06
A0A087WT20	DCAF13	DDB1- and CUL4-associated factor 13	909.049	5831357	5706086	4123076	5339626	11256859	10599206	12355030	11149000	15277280	14762924	14745284	14211725	20547484	19191200	24221356	23438992	35040272	33689416	13514118	9787053	24874782	25078718	18560544
A0A8Q3WK80|A0A8Q3WK84			226.99	14111556	13331881	13291626	13346474	11545540	14240488	13877097	14530904	14416006	13512036	10827853	11738938	6.03113e+06	6.0192e+06	5987276	6168784	2.55116e+06	2.66183e+06	8428973	9248166	6096605	8819375	6454894
A0A2R8Y4W2	EPS8	Epidermal growth factor receptor pathway substrate 8	1125.17	1.78692e+06	1.91104e+06	2.09158e+06	1.98874e+06	4.15447e+06	4.66236e+06	4.8195e+06	4.58978e+06	24484552	24442222	17498224	20446068	14039388	13485388	15414208	14535906					33968324	33743236	12403859
Q8TB96	ITFG1	T-cell immunomodulatory protein	81.953						140042	122953		1.253e+06	980344					639173	867495	865836	904447			671843	641351
Q96HE7	ERO1A	ERO1-like protein alpha	994.927	28275188	28598720	29026202	30123654	39320736	43923436	44414468	43524184	55430896	54860788	84074912	92885432	100123408	97198176	99923992	100046144	76309600	76376344	33155320	30919504	80568120	82428480	47303108
Q9HDC9	APMAP	Adipocyte plasma membrane-associated protein	1809.09	49250212	50622764	55653640	52712712	91858816	91063192	92132200	92165960	205578096	205597824	207682816	221523472	157341584	153519504	149032720	158509616	269898400	258574400	81209376	84626280	154518768	138876912	75730512
B8ZZD4|H7C3L5			265.852	638710	511425	466037	435165	754202	795688	465311	381219	6133131	6151140	6387910	6.2376e+06	3413104	3.4e+06	3.78973e+06	3.74989e+06	552534	740228		2.40096e+06	5.03832e+06	5032419	2.28338e+06
Q9NUI1	DECR2	Peroxisomal 2,4-dienoyl-CoA reductase [(3E)-enoyl-CoA-producing]	617.125	3.7052e+06	3.07341e+06	2.8709e+06	3.83309e+06	532094	870638	868415	960769	13399024	12560460	29214468	29274486	15792345	11635862	17030384	13870965	12378436	13061008	10378136	11958018	5590737	6.45764e+06	3.06434e+06
Q15370	ELOB	Elongin-B	709.454	62808688	64693708	64141836	66844312	68162024	65067312	68376728	67606712	72981488	72628016	22090724	23365614	41860892	42312192	43555584	41734436	22855974	24535634	18758966	13971042	42703044	45801000	19020506
Q5F1R6	DNAJC21	DnaJ homolog subfamily C member 21	247.364	3.78416e+06	4062411	3777640	3.48127e+06	2642457	2.49239e+06	2514849	2.39268e+06	1.49678e+06	1.56288e+06	963753	949512	2.04153e+06	2.4083e+06	2.31787e+06	2.24399e+06	748430	188350	869514	412614	1.35073e+06	1.22651e+06	127390
P05783|F8VZY9|P05784|IP_620562			138.396	21034388	23711494	21598262	29386940	13193618	14604578	13317818	12870422	188458688	191487648	146499104	119098016	73141568	74640688	78753488	75178464	67210976	69921768	27861524	30619436	121744368	169917504	101810272
P07902	GALT	Galactose-1-phosphate uridylyltransferase	356.232	5.26477e+06	5452868	4921409	6.4718e+06	6739760	6328898	7512228	7.27838e+06	5.07216e+06	5180978	4683275	4.51838e+06	1.98622e+06	1.71229e+06	1.21576e+06	2491309				2.66703e+06	262597	251618	516457
G3V541	HAUS4	HAUS augmin like complex subunit 4 (Fragment)	276.576	4.62223e+06	4258803	4238918	4.06593e+06	7508628	6396228	5792562	6.90628e+06	1.87189e+06	1.66705e+06	525658		1.78742e+06	2.58738e+06	1581264	2.1654e+06	346823	769727	929878		1.79303e+06	731754	2097546
Q9BRJ7	NUDT16L1	Tudor-interacting repair regulator protein	424.615	10638138	10253772	10788210	9915634	10346082	9812340	9274989	8042545	5591740	7427946	7.42927e+06	6968644	5431536	6.30016e+06	4819686	4239801	10668417	10496515	4.37457e+06	4.88217e+06	7145447	7623462	4.10252e+06
P35219	CA8	Carbonic anhydrase-related protein	377.816					6.52884e+06	6315809	5768687	6290916					3.79052e+06	3.16821e+06	3292737	3.78803e+06
Q8NBX0	SCCPDH	Saccharopine dehydrogenase-like oxidoreductase	553.799	8.3464e+06	11956575	12573026	12550086	5821556	6290843	6551030	6354669	12806811	12794852	22747924	26505222	17398272	15700615	18805910	17627396	21154054	21429410	10147281	11923838	24058560	22846906	13964334
Q9Y383|A0A0A6YYJ8|Q9NQ29			508.901	22368440	21638712	20322838	19229446	19767834	22641506	25494114	21794514	19646966	19145058	20123368	20805200	14612587	13890008	14545771	15709038	10325348	11070145	15762656	15651664	14208018	13606999	17565686
Q15149	PLEC	Plectin	365.776	10125919	12133976	10573179	12183092					6.18034e+06	6.87867e+06	6197460	5137306	5489468	5316421	6.87114e+06	6093797	4440389	4.95969e+06	758695	489110	9450112	10084751	8.18475e+06
Q96DX4	RSPRY1	RING finger and SPRY domain-containing protein 1	479.39	544959	321875	449816	475470	942438	849546	665235	572276	1281074	1.0388e+06	834512	1.20815e+06	2420393	2147344	2487299	1.72253e+06	2672838	2498487	847865	747427	2.08656e+06	2.1375e+06	1.27218e+06
P48163	ME1	NADP-dependent malic enzyme	1096.37	31424578	32841820	40205720	36834936	29590992	29858626	29256276	30747972	6.07597e+06	4.1412e+06	8710527	8607492	23553380	22576846	27694152	22790806	2.29321e+06	2.5064e+06	28485904	28956482	8.25762e+06	7597536	29035462
Q92979	EMG1	Ribosomal RNA small subunit methyltransferase NEP1	1292.18	12942284	13035528	13711240	14155901	14526318	14237285	14763004	14169188	17894188	20732034	28941990	23069402	28166920	26776400	29614106	34143412	44304840	42145716	35087680	32525758	63660188	58421536	52432736
Q15061	WDR43	WD repeat-containing protein 43	1150.05	15328350	13408424	15165446	12779010	21255642	21330120	22478168	21516416	27182536	27404814	25660790	26610752	46341188	44370288	48333324	47565416	66741524	69746608	29056538	29539088	52392280	48321208	28302572
Q12933	TRAF2	TNF receptor-associated factor 2	609.133	6.34577e+06	6.84501e+06	6.93559e+06	8267906	6666414	7.31626e+06	7041831	7965813	7.15359e+06	7703708	3.80746e+06	3.79161e+06	3.58529e+06	4228224	3777911	3282453	726473	417495	1.55284e+06	975315	5.05124e+06	4.28202e+06	5.75992e+06
A0A8V8TL59|P22694			536.222	32663938	34912456	33719344	34172056	25908758	25258880	21738078	24945784	10366196	12395160	13019112	12925878	11995952	12772020	12674983	13401402	12010333	10632688	12131176	12000993	9169110	9497596	11607436
Q9BPU6	DPYSL5	Dihydropyrimidinase-related protein 5	822.299					23051850	22744284	22270872	22838890						862444		215300	1.30876e+06	1608348	5693802	8561013
A0A1B0GV68	FARP1	FERM, ARH/RhoGEF and pleckstrin domain protein 1	101.136	1612529	1.59822e+06	1.41416e+06	1.72704e+06											375943	514013	314586				489172	456986
Q8NG31	KNL1	Kinetochore scaffold 1	254.487	176229	155923	12289.8		221755	199034	218290	713942	3.88966e+06	3.70716e+06			2.0859e+06	1800344	2126005	1665677	1.41519e+06	1.46304e+06			2.26907e+06	2.32401e+06
Q92990	GLMN	Glomulin	185.822	2.60942e+06	2.63258e+06	3096506	2.58386e+06	4299986	4.02309e+06	3.65891e+06	4001219	2.72937e+06	1.99031e+06	1171754	1.68863e+06	1.40892e+06	1.60627e+06	1348462	1.48795e+06	512378	528920	1.92885e+06		903227	824495	1925444
A0A140T8Y4|D9J307|S6AU73|A0A140T9M0|D5H3J5|A0A1W2PNZ7|II_596463			150.912	27229830	25439344	24402544	23165112					2.36803e+06	2.32333e+06	4430805	4672339	2.83543e+06	2803178	2934430	2658157
P67936|IP_624529			150.145	25957558	25821416	28314500	31465534	17884960	15798348	18283306	18110402	4.48669e+06	6434574	2142054	2.27313e+06	6649912	7399377	6.14598e+06	6574722	2556176	2648191	6148309	5776738	6912859	6323458	17484134
Q86VP6|O75155			187.585	6477909	8.07276e+06	9597745	4904931	9837888	9211990	9382308	8770302	3830781	4.04095e+06	3.81814e+06	3.29331e+06	4.08216e+06	3.46567e+06	3185544	3.33215e+06	694264	915981	3.4527e+06	4111460	4754430	3.212e+06	3.9839e+06
Q9BVS5	TRMT61B	tRNA (adenine(58)-N(1))-methyltransferase, mitochondrial	232.28		14575.4		780354	738423	920759	773598	904606	1.38504e+06	1.34964e+06	2.71525e+06	2.32017e+06	1.68953e+06	1.82108e+06	1.83571e+06	1679078	2.76815e+06	2.41551e+06			2.57377e+06	2773458	690173
Q8TBA6	GOLGA5	Golgin subfamily A member 5	1233.53	3120608	2.92079e+06	1.22931e+06	2.88578e+06	5559343	6779095	6.93576e+06	6609281	11150843	10414260	9988559	11014001	12533223	12251406	13093734	13243973	18628616	19757436	5638212	2.69846e+06	18692116	18300082	9610960
Q9BWH2	FUNDC2	FUN14 domain-containing protein 2	375.993	5742120	3.86778e+06	5170924	3.60144e+06	3.78702e+06	4814395	4.00948e+06	4306663	1.94014e+06	2015141	1.72112e+06	1.67903e+06	1.70821e+06	1.64836e+06	1.9639e+06	2.09281e+06	5180022	5.12634e+06	1.4324e+06	1670155	1.3252e+06	1498189	445385
Q9Y4B4	RAD54L2	Helicase ARIP4	47.462	1238764	650397	1.02919e+06	938005	1.086e+06	1.2249e+06	1.05527e+06	1.18341e+06					608565	626462	522218	498718	382518					446693	431621
P78310	CXADR	Coxsackievirus and adenovirus receptor	591.967	11508763	11667799	14534246	14985532	17788406	15032826	20040274	18002502	13722819	7748174	13029728	13511206	7.60924e+06	8833095	6.61602e+06	9653757	1416484	1.86184e+06	1.20768e+06	725328	6.41952e+06	7151829	1.06621e+06
Q9UGV2	NDRG3	Protein NDRG3	491.566	18585336	23383836	24288448	23346478	21072936	20544648	22819290	22471130	14834822	15153914	7518366	3.97859e+06	13941341	14476680	15553546	11022140	10468768	11514982	17403024	16456061	13135651	14383514	27688980
Q9Y383	LUC7L2	Putative RNA-binding protein Luc7-like 2	177.281	8967572	8916118	8162540	8.32703e+06	8279428	7607834	8.28617e+06	7.03096e+06	6.32223e+06	5.59116e+06	9883702	8.36468e+06	4206356	4423110	5384270	3.23841e+06	3685881	4182057	4864152	6110429	4688696	4625493	5728369
B8ZZ87	MZT2B	Mitotic spindle organizing protein 2B	249.198	5902202	4968108	5450557	6108220	7.23657e+06	7367571	7549288	7443566	6170098	6.0142e+06	3.63777e+06	3.6798e+06	3.98427e+06	3.79749e+06	4544182	2580346	1.51243e+06	1.6655e+06	2.09751e+06	1.49111e+06	4.54785e+06	3.24406e+06	5012544
Q9BY43	CHMP4A	Charged multivesicular body protein 4a	90	7.64751e+06	7089020	7.20627e+06	6874775	5429961	4.60362e+06	5630022	4.341e+06	5.13814e+06	4383259		900467	2531117	2.25025e+06	2.21844e+06	2664234	673180	782129				1.59455e+06
A0A0G2JN29	NOMO1	Nodal modulator 1	226.15	309050	257557	250156	245766	300870	551862	300955	298688	1.17244e+06	1.17485e+06	1.44367e+06	1.58525e+06	1061594	824166	1.04696e+06	1.01007e+06	1.44866e+06	1.79633e+06	366323	298406	792542	914429	327091
Q9Y4C8	RBM19	Probable RNA-binding protein 19	932.819	2.81007e+06	2.48039e+06	2728164	2863058	3343175	3714499	3435954	3.17962e+06	6269162	6582015	4788414	4.29246e+06	11282789	11931317	12982669	10942590	10119979	9868958	4522815	3.16145e+06	10480684	11391248	5.56208e+06
A1L0T0	ILVBL	2-hydroxyacyl-CoA lyase 2	978.928	6356711	9116360	8256661	9651755	12604661	14174107	13490176	14460027	23544450	22448468	23205038	23164856	21887254	21010804	23310450	20916004	26730968	27610736	8031158	7.83058e+06	28426584	27114998	16349226
O43252	PAPSS1	Bifunctional 3'-phosphoadenosine 5'-phosphosulfate synthase 1	952.566	34424520	33733828	33324430	33779540	26290156	28946576	30256050	30885290	28520974	28273450	28542840	29091078	17252174	15216244	15829820	15728845	895885	1.27497e+06	16290246	15613141	17252806	18114118	20451372
A0A804HIG4|H7C3W8			391.06	9625185	9948362	12992495	10600387	8831884	12710274	10693188	11960675	26446654	26570434	16592595	18188600	28727198	22530314	29757054	24029328	44828348	43331404	15926492	15219506	32848676	35710352	13481712
H0Y956	IRF2	Interferon regulatory factor	126.736		125974	114325	579495	633728	737149	172319		996575	946912	1.38905e+06		1.49452e+06	1.40038e+06	1.94774e+06	1.62945e+06	1.17576e+06	1.53065e+06			1526160	1581629
Q9NP74	PALMD	Palmdelphin	473.143	7.0582e+06	6831372	7.65669e+06	6594465					391452						230231		116025				107745
O95707	POP4	Ribonuclease P protein subunit p29	316.248	1.99252e+06	1934167	1.66173e+06	1548277	3271937	2.48845e+06	2.59105e+06	2.30037e+06	4.1695e+06	4242769	4215245	3.28331e+06	5.44753e+06	5104002	7.47726e+06	5.4668e+06	4754839	7344758	2.35996e+06	2735385	4690228	4.70862e+06	2.80724e+06
A6NMQ3|P56211			157.363	8131719	8.16085e+06	8847968	7.32084e+06	9651861	8856137	10076396	8116122	4644239	4149113	5.77988e+06	6281302	2.43359e+06	2535757	2.44189e+06	2395706	664790	762361	9849198	9570092	1.30667e+06	1.54059e+06	6210292
O95159	ZFPL1	Zinc finger protein-like 1	734.821	9695372	10452510	9631613	11363972	8120867	7786868	7727721	7068565	20307320	20425946	24427570	24726626	24091610	24708388	25230978	23941350	12213076	12360647	7526240	7277481	28312624	30385706	17732996
Q9ULV4	CORO1C	Coronin-1C	1590.11	21845920	24742752	22966900	28083910	56466716	56118640	52750804	54638272	87217432	87657592	84770872	90626744	121462536	116057200	125402456	121575264	79577728	69177640	59445100	53423156	70024064	69021712	59134700
Q14558	PRPSAP1	Phosphoribosyl pyrophosphate synthase-associated protein 1	166.406	1.479e+06	1.63579e+06	1.51148e+06	1.49424e+06	2.02707e+06	1.0286e+06	1.07802e+06	1.13276e+06	637214	366383			388502	363250	383507	320820						519768
A0A494C1M4	ALDH1L2	10-formyltetrahydrofolate dehydrogenase	67.293						155526	132016						598291	645531	636660	575746
P68106	FKBP1B	Peptidyl-prolyl cis-trans isomerase FKBP1B	90					863988	895038	970855	784057	274661	300142	523747	439478				412912			376552
Q9P0K7	RAI14	Ankycorbin	1695.32	18924184	18601166	19361098	25349766	25865014	23591536	22871146	25011478	4685778	5.23008e+06	480597	7.4574e+06	14705543	24165502	15148590	13773931	9747238	10311302		15534109	11807450	11167982	19991568
P24941|Q00526			52.831	7510204	4.02231e+06	4472988	4.62291e+06	4690643	4.78682e+06	4.47156e+06	4.98591e+06	1634618	1.67773e+06	593846	587136	3.49038e+06	3.1797e+06	3.94471e+06	3.43787e+06	1741407	1.47235e+06	406681	398559	3.4724e+06	3485018	1.73366e+06
Q8NCN5	PDPR	Pyruvate dehydrogenase phosphatase regulatory subunit, mitochondrial	1053.76	6.88935e+06	7527569	6.88632e+06	6708889	4450096	5.4975e+06	5080612	4.90928e+06	11531276	13172477	12673382	11264246	21904518	19776834	27071378	20442224	23209254	24724750	7554528	8162785	22512504	25817866	6773860
A0A5F9ZHU7	PRIM2	DNA primase large subunit	611.14	14815354	13472288	14465079	14221631	20284564	21137046	20658278	21199538	7099345	7.07524e+06	1.3173e+06	773869	9914421	9766730	11197556	9636116	2.44447e+06	3.3409e+06	2.58315e+06	1.67331e+06	15486118	14662901	15538047
A2A2N5	ZFP64	ZFP64 zinc finger protein (Fragment)	41.921	1432904		1.37712e+06	1.06503e+06	1.33261e+06	961885	1.04487e+06	1090063	620755	529437			486871		548027		462510	443605
Q9UI10	EIF2B4	Translation initiation factor eIF-2B subunit delta	598.867	12760811	10192616	10469386	11896634	14009772	13906496	13734754	13807865	12829808	12937518	8877973	9393546	8572631	6.82897e+06	3802036	6812152	1.01493e+06	1412512	3.27316e+06	5.37918e+06	5.13854e+06	4.14083e+06	9794272
Q9UIW2|Q9HCM2			167.974							102923	123051					515959	1.61167e+06	1208420	1.64473e+06	2.19156e+06	1990323		594538	2.00244e+06	1.99e+06	1.81462e+06
Q86WR7	PROSER2	Proline and serine-rich protein 2	331.18	882381	26961.2		368675	1049631	989797	994198	496520	4904230	4867111	3.58222e+06	3.64764e+06	7.28227e+06	6433814	6609442	6975450	392455				2686881	2.89341e+06	6429788
A0A8I5KWT8|A0A8I5KZ38|P35580|P35749			235.054	7831874	6.24792e+06	8005242	7931250	9829279	8219898	8480153	9864038	9024532	9165801	2.41783e+06	2.67483e+06	4.70067e+06	4.78281e+06	4510057	3907535	2.0313e+06	2.84418e+06	460123		5046020	3654009	1.55907e+06
Q8IZ21	PHACTR4	Phosphatase and actin regulator 4	587.339	9282258	6.83878e+06	5.65557e+06	5.94618e+06	6105001	5708539	5.36673e+06	5.40165e+06	4646482	4113282	990902	2.59169e+06	5.44519e+06	4.87378e+06	3.15069e+06	5.04609e+06	2.50991e+06	2.66802e+06	770388	730182	1.50693e+06	2194600	1.00181e+06
P37802	TAGLN2	Transgelin-2	1766.23	548227776	555814400	544491328	547468224	892341440	853458816	896665856	869196032	376048960	371841728	385909376	375167936	173463136	165752656	177627712	179450832	76968288	69762888	279387040	299830720	109932056	113310864	290394240
A0A805TBS0	ARHGAP21	Rho GTPase activating protein 21	377.659	1422923	1.32059e+06	1.10258e+06	1.03074e+06	738102	775305	723676	739276	570940	382843	102575	111254	124348	63767.9	172348	118672	596736	729940			76421.4	71096.1	31796.3
P49792|J3KNE0|Q7Z3J3|A0A286YES2			235.256	11410326	11599305	10543532	10654168	12214143	12614041	11645812	15508071	14352639	14269029	18162154	16485583	15049743	13281363	14917357	14835074	21601144	22488158	15219764	20672964	15961774	17367400	19179662
Q9BZF1	OSBPL8	Oxysterol-binding protein-related protein 8	1170.11	4.54968e+06	3388296	2.24819e+06	4763342	14054892	14686054	19699878	14521495	15759238	17133526	11216638	43176540	73225640	79319712	73940248	74406080	60057652	56364348	477037	55677612	66098472	65325736	49936676
Q9BRJ7|II_3388212			90				1.64351e+06	1.50571e+06	1.5962e+06	1.49493e+06	1.58426e+06	1.14607e+06	1.15121e+06	1.13751e+06	1.1795e+06	1.09194e+06	1.14217e+06	1.10077e+06	1077419	1.69111e+06	1.59665e+06	732734	1.01154e+06	1.42581e+06	1327641	928643
O60313|E5KLJ9			1435.29	8933608	13117980	9889979	8.18347e+06	6718958	7869245	7180367	7596806	16824288	17413404	16681139	15206140	24671152	23873256	33251000	25987144	42811276	44726552	9589685	15909085	27780324	30320760	18580164
A0A669KAY5	DUS4L-BCAP29	DUS4L-BCAP29 readthrough	341.912	1.05006e+06	794773	843899	807098	1.09178e+06	1.4198e+06	1.21905e+06	1.16527e+06	2.81141e+06	2995137	2121154	1.92957e+06	2.90038e+06	2.37652e+06	2.95563e+06	2770174	2.55216e+06	2.30524e+06	282949		2.13433e+06	2.11604e+06	1.25529e+06
Q68CZ2	TNS3	Tensin-3	1449.3	7961033	5413370	11392617	8576327	659191	466787	1.29402e+06	1.04622e+06	30392704	28852540	16305834	15337344	17111782	13264212	17469330	16473397	9918631	10772717	18709852	17276930	10008404	10419220	14209496
P40227|Q92526			338.471	47499904	51182880	50289232	51037512	60273224	59421036	61579704	57849792	47951332	50813248	36572184	35292960	42189652	41724872	39620400	40149772	15222728	15242848	43364696	45207536	33736640	35252084	42910112
Q9H9A6	LRRC40	Leucine-rich repeat-containing protein 40	1296.24	37369728	32053214	36441348	36641388	49414180	48480288	45324036	49754332	30264478	30381762	30211784	29768868	19517388	18142188	17765214	16151615	9025757	9239728	38382580	33448222	15102240	15972614	31470028
A0A6Q8PFU3	PAFAH1B1	Platelet-activating factor acetylhydrolase IB subunit alpha	1241.54	50465192	42747992	46251668	44358232	53489628	52153416	52150824	53479160	33336126	32827558	41855312	39993776	22838018	21042834	20921364	21188576	6874472	8044454	44233432	42941976	18930222	17306262	52051200
A0A0A0MTN0	CUL2	Cullin 2	1338.5	16146560	19039392	21405430	22837646	19541486	20051808	21531594	20015188	16167670	16558348	9914698	9558960	16527051	14315747	17869868	15995988	8.03787e+06	7778181	8077707	13890261	18609870	16406356	15005681
P15531|II_714525			90	13566451	13665979	10942815	11308835	7.36413e+06	7797296	7863200	7.3435e+06	4.28192e+06	4439370	626389	667657	3139300	2.64763e+06	3406398	2.80396e+06	1253156	1.58325e+06	640630	618087	2.08532e+06	2477764	856727
Q96CN7	ISOC1	Isochorismatase domain-containing protein 1	569.413	13481274	16192571	17863028	17520772	16989982	17499278	16286878	17694340	17461392	18117050	13541448	12497621	8955796	9493056	9235864	9130416	2.46189e+06	2363925	5454736	3.4658e+06	7800614	7.16091e+06	12066013
A0A087X159|II_681540			67.404	2.83854e+06	2.60338e+06	2.64778e+06	2.33714e+06	1.93573e+06	1.64584e+06	1.83015e+06	1.79107e+06	989321	922123					647616	376268	1.5385e+06	1.2594e+06			1146392	1.12416e+06	787199
P60660|G3V1V0			63.156	26387468	24550634	26914932	26024712	18474950	17056190	19518258	17996424	17872586	16328621	10435458	10609026	10820115	10836435	10204461	11099847	6.91698e+06	7.00249e+06	8435641	8.00427e+06	10720385	10659774	11644709
O43818	RRP9	U3 small nucleolar RNA-interacting protein 2	953.254	7.93392e+06	9695939	9110680	7.96012e+06	13505054	14376795	14171242	13922372	10833408	11268206	14303270	13676674	29018922	29572748	30115476	30518440	35349712	33694680	25550474	26559068	23867350	22144548	20676274
A0A2R8Y635	ATP13A3	ATPase 13A3	398.819	392329				449847	426610	425259	476192	1443895	1348724	2.26025e+06	2.09277e+06	2280036	1.36544e+06	2612648	1.36948e+06	3709047	2.49724e+06			4.71504e+06	4.41774e+06	1.87948e+06
Q8N1W1	ARHGEF28	Rho guanine nucleotide exchange factor 28	200.963	285325						1.31841e+06	1.62221e+06	5.1659e+06	4.7487e+06	10908432	8814403	7979671	6890046	7678177	8655408	2872973	2.654e+06	7232018	7207076		3.42613e+06	1.49904e+06
P11234|P11233|H7C3P7			422.117	6975425	8815304	8.31729e+06	8747988	12771542	13349818	13523622	13183016	41690088	44526120	44652560	47406808	16938092	14194743	16733636	16267396	28043622	26817012	17905452	19838048	38557688	40016148	25583582
O15049	N4BP3	NEDD4-binding protein 3	90	1.54593e+06	1.99885e+06	1.66503e+06	1.82253e+06	2.20721e+06	2.40087e+06	2.20436e+06	2.45349e+06	2.644e+06	2726761	4.56179e+06	4.51322e+06	3.21099e+06	3.41838e+06	3.52912e+06	3.37057e+06	5221980	4681467	7703488	7541878	3.8585e+06	3776908	4.34242e+06
Q5VT79|P13928			188.856	7936086	8366523	7044419	7.07852e+06									860622	1.38119e+06	1.01863e+06	675459
K7EIU8	SMAD4	Mothers against decapentaplegic homolog	323.507	1601608	5.47722e+06	5774699	6.0648e+06	6195942	6.08244e+06	6.52415e+06	5856633							180793	439206	1.22487e+06	3.04199e+06	897490	1.2754e+06	1140650	1053915	697424
Q969Z0	TBRG4	FAST kinase domain-containing protein 4	1006.82	15899420	15550894	12912398	13262265	13715475	16153163	12545548	13999549	22897248	24147412	28587956	28403632	20569754	17700344	25149818	18221752	47802344	52318120	30008294	30661908	45179500	46110404	34496504
Q14849	STARD3	StAR-related lipid transfer protein 3	104.937					1.06213e+06	1.17502e+06	1.18196e+06	1.21926e+06	302521		483656		118639	696162			913004	292070	141627		303856	749649
O60749|II_234431			67.437	5.37039e+06	5172263	5.38507e+06	5996628	5661556	5448953	5109047	5316201	5414590	5.21535e+06	2.93078e+06	2.54544e+06	4.13613e+06	4.66456e+06	4.47326e+06	5.00969e+06	1.89298e+06	1.70432e+06	1.9867e+06	1.93824e+06	3.49725e+06	3.56182e+06	3.05192e+06
Q709C8|II_3428191			184.93	3.00643e+06	2.72986e+06	3.60366e+06	2.88112e+06	2822518	2.32401e+06	2179824	2442572	1.36181e+06	1.32184e+06	2.86856e+06	2.02406e+06	1639796	1.48283e+06	1.5711e+06	770801	233282	610834			1.48615e+06	1.36299e+06	1.94247e+06
P17690			928.548	882392		1.02438e+06	753581	79674.3	639582	683068	512830	9758081	9311825	10879410	11984721	22687768	20157222	25116732	24237962	40354444	43073220	11501794	9643774	17439958	17198704	1.49312e+06
H0YJQ1	NGDN	Neuroguidin	1008.42	7498968	6656385	6.21819e+06	6067531	9667720	9870904	10434298	9751243	10691708	10801606	11456940	13714100	17867198	17425804	18541636	17609588	28666748	29693830	14390570	17260160	17304888	18099668	11379357
Q8IWE4	DCUN1D3	DCN1-like protein 3	239.099	797310	76916.8	94192.9	692435	993845	780619	1.3056e+06	1.00379e+06	4.9624e+06	4.69852e+06	6.028e+06	6417220	1.87925e+06	2.33232e+06	3004075	1.89531e+06	2278258	2.80993e+06			3502700	2.95607e+06	1.84991e+06
O15357	INPPL1	Phosphatidylinositol 3,4,5-trisphosphate 5-phosphatase 2	901.53	27646618	28140492	26550148	27595816	17080946	16096492	15915418	16150252	10538028	10078991	8994223	13283482	5523665	6.43595e+06	5334817	4.44699e+06	569141	2.0411e+06	7.9936e+06	6.1119e+06	156925	2244409	1.99006e+06
O00159	MYO1C	Unconventional myosin-Ic	2959.24	70975728	74546248	74445496	73483240	59753244	61252320	64005944	63273368	159719904	166656720	183673376	185135392	137688480	136588848	150278144	137126528	232054560	222101792	78474824	83820480	101746360	98646352	74314208
Q96F25	ALG14	UDP-N-acetylglucosamine transferase subunit ALG14 homolog	42.894	1.4694e+06	1.38436e+06	1.63203e+06	1.73541e+06	1.81199e+06	1.6293e+06	1608077	1.45954e+06	1.18809e+06	1.25852e+06			1.19711e+06	1271617		1.042e+06	1.19512e+06	1.24377e+06
Q99497	PARK7	Parkinson disease protein 7	1049.65	215903680	217928224	212366240	208064224	157742912	148671056	151748512	150863568	99339432	98407816	120327904	129668128	74411472	74185888	75148584	77901480	37811704	38680920	172470032	202129584	41861044	45282220	101048048
A0A2R8Y5F1	TSC2	TSC complex subunit 2	655.081	4.84117e+06	4.46128e+06	5513073	3573157	7.41327e+06	6905838	7319546	6621377	5417431	5269833	2818079	2.94074e+06	1.95992e+06	2.55041e+06	2.56455e+06	1.77187e+06		459724	532496	706652	796527	369338	858467
A0A087WU07	MICOS10	MICOS complex subunit MIC10	46.216	3.58712e+06	4834305	5116383	4.80472e+06	3695009	3.6293e+06	3.8908e+06	3.56094e+06	5734347	6471009	8848830	8944119	5.56407e+06	6438519	4947295	5.15131e+06	7478652	7009104	5292734	5420293	5554520	5.88571e+06
E1BNR0|Q9HDC9			51.811	19167896	17723408	20444116	19004900	28021062	27335950	27945944	28791084	46228524	45868132	55997388	47262896	36940928	36298264	36262916	36197396	54090728	51778084	21360918	22376278	53664792	49165368	27311124
Q6FIF0	ZFAND6	AN1-type zinc finger protein 6	199.209	2.04561e+06	2.71421e+06	1.95769e+06	1.50231e+06	3.08128e+06	2.93823e+06	3441060	2.67006e+06	1.746e+06	1.10022e+06	492547	455210	785575	914273	472411	804123	105608				776783	987352	1.22625e+06
Q9NUQ6	SPATS2L	SPATS2-like protein	1836.07	8691062	8780339	9579622	8602348	6.98444e+06	6.41979e+06	7.20235e+06	6.55829e+06	48122888	49095632	32034974	31560884	27087146	26528918	28558180	27330914	14114408	16239968	13918337	13009516	61472392	63259368	44710552
Q5C9Z4	NOM1	Nucleolar MIF4G domain-containing protein 1	1202.55	728894	398739	1.28672e+06	195890	5.24252e+06	5.59441e+06	5825072	5733338	8421736	8473034	9465456	7.87897e+06	11323872	11162000	12616180	12222424	26841276	24446654	11144843	10366863	10264223	9740523	8.19213e+06
Q09028|Q16576|IP_606736			61.773	63341968	59550612	60364828	63920616	87302152	89191448	86353448	92420976	38234496	38061840	13655647	12263483	42211064	45238228	43642980	43136680	58018844	61186328	14314798	13230033	58684792	57442156	17497898
A0A8Z5AA41	LSR	Lipolysis stimulated lipoprotein receptor	90	222644			121015	429367	499052	465779	392209	369926	389982	1.26265e+06	1492477	1.73426e+06	1.59417e+06	1.58341e+06	1.60181e+06					1.75385e+06	1.80838e+06	1.54815e+06
Q9NR77	PXMP2	Peroxisomal membrane protein 2	252.774	4662544	5261810	5.67898e+06	5230595	4659828	5257611	4.79405e+06	4859786	4381710	5206754	3.52344e+06	3141842	1.08421e+06	875976	1.00382e+06	858341	3.24058e+06	3.09773e+06			2.75967e+06	2.78579e+06	467998
A0A8V8TNS9	TBC1D1	TBC1 domain family member 1	123.165					2.07237e+06	1802191	1.84937e+06	2.01673e+06	605608	600119			580842	1.15228e+06	624765	1009703					1.21359e+06	1.25122e+06	1.67472e+06
Q9Y5Y2	NUBP2	Cytosolic Fe-S cluster assembly factor NUBP2	313.512	7828081	7.19243e+06	7893274	8349986	8799129	8766955	8134426	8701888	9514878	9527020	3.12128e+06	2.8968e+06	1.95217e+06	1.86675e+06	2.72185e+06	1.84596e+06	471656	671381			2608677	2.70493e+06	689701
Q06481	APLP2	Amyloid beta precursor like protein 2	376.26	656232	823405	472070	456182	1.5247e+06	1.55991e+06	1.46168e+06	1.33913e+06	16366704	15697543	8.00693e+06	7490197	7.19017e+06	7646016	7254360	7079479	6.457e+06	6.81591e+06	292073		17314380	17952504	6628036
Q9P0L0|II_706026			1441.72	15787824	13513506	14431750	14277273	13709712	16861938	19034750	17265966	42235080	39926148	29289058	31871776	31248056	26924476	35010676	31661232	35650852	37520056	14462480	11800022	28428052	28894656	14934802
Q9Y446|E9PQ15			606.567	3.244e+06	3734854	3.02299e+06	5013937	3583642	1.85863e+06	2295696	1.83292e+06	34435964	37765832	38580560	40785236	14010814	14479689	14720091	14203492	8907786	9187398	8056476	6814814	28979404	31798514	27580680
Q9Y4R8	TELO2	Telomere length regulation protein TEL2 homolog	743.549	12207076	10689588	10746224	9329472	11006020	10249590	10342727	11636840	11536658	13581722	4.44488e+06	3.81109e+06	4492059	4.55497e+06	3307774	3.30907e+06	1.5491e+06	850887	2241894	2865950	7.63278e+06	7.01964e+06	8458039
Q9BUF5|K7EK43			44.96	1.84676e+06	1.88939e+06	2.16469e+06	2.52338e+06	2.54546e+06	2.55559e+06	2.60589e+06	2.73314e+06					1.42644e+06	1.18967e+06	1.43645e+06	1344949					1328018	1.40294e+06	1.29245e+06
O94885	SASH1	SAM and SH3 domain-containing protein 1	113.435	551010	487886	572425	537343	608071	599239	701725	645373	159671	50399.6			316708	241212	211847							309882
A0A7I2V2M5	DDX1	ATP-dependent RNA helicase	2397.08	120598024	132743808	132278192	130942392	172643344	169843600	168169968	173668560	94970296	110268296	72821432	73820864	113293984	110668120	115413936	110395560	63395640	69026016	62633432	62974656	120381008	117688656	86264768
A0A8V8TMQ1	FXR1	FMR1 autosomal homolog 1	1808.41	19895474	23125624	20000196	19974140	29196984	32784790	31157178	32876910	44053920	42576384	23273890	22419522	63144408	60027788	64305148	61257080	39524008	38388888	42128472	40898028	55503464	56660776	51832940
A0A669KAX4|Q13619			441.834	12361008	10080095	9675351	13742293	12134179	11733866	13273180	11584278	7.78572e+06	8477079	8838804	9184583	7784602	8043114	6892065	6458626	5.84382e+06	5262996	10443376	12744558	8640326	7.98066e+06	7652873
Q9Y3B6	EMC9	ER membrane protein complex subunit 9	90	2.09405e+06	1.77356e+06	1.7326e+06	2.11062e+06	1.80227e+06	2.04656e+06	1.92558e+06	2.01847e+06	1.42471e+06	1.32373e+06	1.5271e+06	1.41881e+06	1.58616e+06	1.66466e+06	1.81952e+06	1.64284e+06	737888	775819		971394	459968	486151	589204
Q9NZ32	ACTR10	Actin-related protein 10	448.503	8818842	9178241	12962716	9130750	11547964	11485618	10835326	11447342	7324832	8199108	8062715	7080071	8569350	5.54197e+06	6973239	7436808	3498719	3.55664e+06	8789508	7.92442e+06	5.31847e+06	5.41485e+06	9179092
P42345	MTOR	Serine/threonine-protein kinase mTOR	1945.47	25025794	27683134	27270442	25364076	25804660	33561184	32749190	34225888	17136818	18330842	22209390	26238246	18103144	14408891	20559036	17094056	22523418	22554750	21396050	21113128	16524665	17621650	10729347
P15927	RPA2	Replication protein A 32 kDa subunit	688.432	22132596	24330616	25973926	24750880	36651660	36264796	39356464	37236312	11307544	12436148	9595750	9201962	14011007	14092147	13230814	14364805	6384129	6592186	6.90041e+06	5612001	19954200	20133440	13638058
Q96HA4	C1orf159	Uncharacterized protein C1orf159	43.214			279782	390464	452604	461611	459223	471356	470512	504343	860415	967569	674080	678224		794895	1.00913e+06	760690			609973	687509	907142
P62258|IP_581062			433.584	120853128	123456808	121131048	116157984	191493072	173615040	170560528	188211616	73585936	74448904	55112024	58310856	52900212	59616440	48149212	54778168	29044024	25127026	89049064	85742472	55935260	59221740	77103808
Q9BUT1	BDH2	Dehydrogenase/reductase SDR family member 6	176.337	5.33331e+06	5.11145e+06	4.85898e+06	4432082	4974698	4983494	5523760	5350969	924809	2.49762e+06	3041498	1617217			373736	349725				1.65942e+06
Q16890	TPD52L1	Tumor protein D53	280.203	4665093	4.48262e+06	5046994	5422293	3984967	3.51195e+06	3.85635e+06	3.18365e+06	1.28697e+06	331170					157200	731290	93038.7				2.42986e+06	2.6692e+06	2.63782e+06
Q86YV5	PRAG1	Inactive tyrosine-protein kinase PRAG1	650.026	342000	225079	791890	1.40827e+06	848394	357081	436517	366881	6.33509e+06	6032979	3674883	3.28908e+06	2147733	1.91994e+06	2.31224e+06	1.14594e+06	1.9456e+06	2.11384e+06			3.66406e+06	3.85316e+06	3499330
P82909	MRPS36	Alpha-ketoglutarate dehydrogenase component 4	403.614	4454864	3.40574e+06	3.071e+06	3.38075e+06	2647591	3661147	4515063	2.75278e+06	9867762	7974269	15111471	17715472	7810750	9526751	5908007	6.73326e+06	13323490	14750795	6616121	6556889	8343919	7001255	3.96559e+06
Q8NBZ7	UXS1	UDP-glucuronic acid decarboxylase 1	719.438	1.43672e+06	2163134	858242	1931567	2.2206e+06	2.80412e+06	1.93027e+06	1.66086e+06	7396782	7.01841e+06	3.16259e+06	3.40165e+06	13475051	12096365	13438665	12828833	7073156	7523934			10404441	9274464	2.77539e+06
P62244	RPS15A	40S ribosomal protein S15a	256.535	32262970	30924194	32307060	29430014	29972628	29075792	30089796	28579974	27487344	27723568	19866372	18413892	26276046	25054440	27528116	24585000	16439442	17594786	15499085	15952936	28398794	25491310	27745848
A0A8Q3WKJ9	AP3B1	AP-3 complex subunit beta	1438.54	40515156	45964944	49710388	45625704	56415144	52486932	54626832	55479680	47290716	54070632	39106580	37872892	35078236	32938452	32837056	29307762	16643708	14024303	39737436	33549992	16028881	16672728	23349036
A0A7I2V3W3	ADAM9	ADAM metallopeptidase domain 9	1044.5	16317075	18090286	20703048	15636972	10260162	9112574	9659065	8.27167e+06	29366644	27817244	21787268	22951438	26700356	26816446	27453830	25383266	34072016	33120786	14606860	14591404	44939760	45718336	25496122
Q5QPR3|A0A0D9SEI3|II_287077			61.069	4417584	4412684	5003820	5441601	4664382	4858234	5.04766e+06	4474124	3.91977e+06	4.20359e+06	6857953	6.33148e+06	6314101	6.51874e+06	6.00403e+06	6342645	8.08551e+06	7.37903e+06	6461745	7432078	6.65861e+06	7.22595e+06	7152555
Q9Y2Z4	YARS2	Tyrosine--tRNA ligase, mitochondrial	962.672	10309370	9512117	9070780	12274176	16056078	18605912	14901272	19729286	20529054	22805966	22283416	22711620	38357588	34027140	37771932	35375656	73939816	73977616	35639108	34894148	66087968	66911648	44131000
Q9Y3P9|A0A804HKD7			133.214	742124	1.04082e+06	1357819	1.51601e+06	1.54228e+06	1.40877e+06	1.30446e+06	1192507	490206	768536	746917	614156	553990	516871	467820	417807	143437	210901	586482	345878	689326	662972	1.52104e+06
A0A8Q3WK80|A0A8Q3SIE5			279.693	12260386	11989626	12422418	11907648	14592596	13922746	13681834	13268873	14758798	15091358	4826621	5564639	6507959	6457992	6801228	6582290	2.97086e+06	2648831	1.99727e+06	2.10537e+06	10144950	10810211	3.1501e+06
Q9BT78	COPS4	COP9 signalosome complex subunit 4	1030.68	29650756	33171136	31311006	29890244	28944836	28127132	28119016	28232452	22011196	21209990	23678718	24193856	16273021	16499143	19054452	16885060	9141911	9729430	31280424	31349500	13513676	13418297	24847138
Q03247			628.083	159126	346616	1.19463e+06	1477857					15873496	14680609	3.77023e+06	2.95856e+06	6505164	5371986	7.96648e+06	7468475	9626550	10875543	5785517	5713133	22676184	22953594	9882325
Q8N465	D2HGDH	D-2-hydroxyglutarate dehydrogenase, mitochondrial	343.115		420910			3.24958e+06	2691803	2.22837e+06	3.07063e+06	8557831	9146743	10809912	10744000	3999081	3729006	6350721	4.44783e+06	8512944	8160789	5475443	5226339	7490968	7.3658e+06	3235906
Q5T280	SPOUT1	Putative methyltransferase C9orf114	627.424	3927547	3.43871e+06	2.2468e+06	7.25152e+06	6952940	6.86569e+06	6860064	6.7202e+06	7614658	8.05917e+06	6331539	8760394	10533328	10672987	10400696	10507399	15115574	15671655	8564376	9622444	13544974	14690078	13441270
Q13137	CALCOCO2	Calcium-binding and coiled-coil domain-containing protein 2	228.746	857825	876786	466689	886881	864614	538201	436549	880796	1.88701e+06	1.93576e+06			2.30973e+06	2.04947e+06	2.35441e+06	2.12528e+06	1.54674e+06	1.70047e+06			1.94498e+06	2.08977e+06	259588
A0A0C4DGH0	CD276	CD276 molecule	307.352	8952942	9269975	8577406	8060891	9647041	9153136	9888062	8796504	5671681	4.89746e+06	2038310	2.08718e+06	6687495	6132772	7035807	6703600	9706257	10216019	3.17631e+06	2456372	4151837	3.98423e+06	1.91015e+06
Q9NXW2	DNAJB12	DnaJ homolog subfamily B member 12	770.776	5.63493e+06	5045651	4.1412e+06	5408924	2385305	5.10003e+06	4.90208e+06	5239018	10244651	10391231	10918232	10998083	15993230	16328859	14742914	14859851	7590855	7.9359e+06	3.95747e+06	5.72979e+06	21763872	21688918	14342986
H7C1U3|II_3381248|H0Y517			90	355716	390522	374698	356968	318926	386953	384661	383919	231072	215998	159974	202749	300441	282998	333129	318197	52228.5	46037.7			113882	133173	282876
O94826	TOMM70	Mitochondrial import receptor subunit TOM70	2353.49	30855780	30837592	27911246	34288084	32047086	30111516	31727580	31588966	43687292	44992228	42604316	44365872	61506552	64229568	66170840	63594804	102574280	101611368	44606968	45040336	89625944	91898808	52617056
P78316	NOP14	Nucleolar protein 14	1394.83	8368849	10546374	9841717	8.12637e+06	12191058	14511909	12853672	14016114	17539656	16467999	18613666	19674652	22684056	23453518	24416518	23919098	26515802	26054352	7.91354e+06	8778799	25575584	25855110	17796632
A0A2R8Y6Y7	SUCLA2	Succinate--CoA ligase [ADP-forming] subunit beta, mitochondrial	958.227	24198738	29602088	26846844	29095460	22652160	28056512	24720778	25771628	28189910	29525128	62527468	59743460	37436260	36117384	36789624	34290112	42703664	44126788	40478640	40837420	61233168	67446192	52604332
Q00403	GTF2B	Transcription initiation factor IIB	450.093	12736766	12540167	14070703	13193620	15383865	15032568	14572581	15732402	12536024	12196828	4.19205e+06	1.9694e+06	11185760	12141531	8695814	10527646	9070410	5033367	878412	794178	10602354	10958792	1.70706e+06
Q9UL25	RAB21	Ras-related protein Rab-21	453.393	7483055	7843298	7114217	7130750	10292614	11374880	10303697	10479718	11302755	11981072	18017506	17373446	19331450	18544544	19869194	19020082	10723238	13249030	8809591	11367268	14555486	13547720	13373525
Q9Y263	PLAA	Phospholipase A-2-activating protein	1676.63	43543548	46253996	43994600	45619700	26901868	28543090	30162502	29394330	12946011	12675998	7.7604e+06	6.11276e+06	17146688	18117846	18986250	17181666	6042220	9267142	11229838	9565748	22942714	24096040	24724366
A0A7P0T9G7	MTR	Methionine synthase	754.161	5.74129e+06	7981859	8476485	9713022	11425750	10412574	11440915	9237689	5.65207e+06	5.7395e+06	2352143	801810	4834358	5570770	5435840	4.8002e+06		594653	3.28541e+06	1.99351e+06	512967	956727	11572480
A0A8Z5AA41|A0A8Z5DL71			709.621	2.64524e+06	1.66948e+06	1487835	1867705	6.43263e+06	5.81963e+06	6601420	5354956	5.08171e+06	4904065	11001134	12290422	11751153	10984640	13574210	12283976					16339652	16837580	11847003
P78537	BLOC1S1	Biogenesis of lysosome-related organelles complex 1 subunit 1	124.812	2.33854e+06	2278445	1.7361e+06	2.68538e+06	2.64877e+06	2.47496e+06	2.49036e+06	2.42614e+06	1.81885e+06	1695558	1.35557e+06	1.4845e+06	1.5902e+06	1.74398e+06	1.59195e+06	1.6651e+06	1.38493e+06	1.57132e+06	2.75953e+06	1.97142e+06	1.28757e+06	1.2582e+06	873394
Q53EU6	GPAT3	Glycerol-3-phosphate acyltransferase 3	556.058		241701			346352	407620	546196	337768	4231469	4664857	393847	549926	5599846	5059421	5.23773e+06	6020258	4386193	5.32602e+06	229237		9080649	8736855	5.99378e+06
Q9Y3C8	UFC1	Ubiquitin-fold modifier-conjugating enzyme 1	122.057	10780589	9770904	10720990	9795986	14937002	14948770	13962104	14604507	10035855	9647140	10531690	8556095	7435275	5.09329e+06	6669144	6.044e+06	1.95103e+06	1.94638e+06	7.69437e+06	9749235	2.04359e+06	2929621	4779211
Q9BXW9	FANCD2	Fanconi anemia group D2 protein	1057.51	11035799	10152008	10703590	10347834	15609576	16436290	16335478	16044297	5.15815e+06	5217696	585417	571657	8909575	8.00584e+06	6.82546e+06	6.12486e+06	2.03754e+06	2.59134e+06			11803847	10550827	3.85257e+06
Q9BRR3	PGAP4	Post-GPI attachment to proteins factor 4	74.497					78265.9		56770.4						801402	436417	682895	604928					634965	658883
Q03247|P02649			101.176		509258			752333		971386	869150	4953710	5.00006e+06	1317901	1.37758e+06	7423551	7.61907e+06	7.75524e+06	8019631	2.25424e+06	2.66124e+06	2.01649e+06	2.19718e+06	5911739	5.89159e+06	2721741
H7BYY1|H0YKX5			209.455	38137964	38379584	40327384	36280832	23486092	22688232	23233242	19655328	12064474	10522025	13951402	15392164	14145901	13881742	13858592	13257082	405143	560969	1.57648e+06	1.76096e+06	2973386	1.838e+06	4028163
O43169	CYB5B	Cytochrome b5 type B	721.752	4801868	6428193	5.07562e+06	5.11812e+06	6399556	19484996	21114610	18351898	104445288	100154040	14490621	101761040	61402544	57594060	72889024	64020024	141390016	133841824	33876552	25447304	50367000	51685592	20026958
A0A0J9YWL0	CRYBG1	Crystallin beta-gamma domain containing 1	1149.88					197458	358909	388797		22479194	21848472	14009872	16715628	10021263	9766740	11378541	10410079	992704	1.2459e+06			21406986	22712056	29137374
Q7Z7E8	UBE2Q1	Ubiquitin-conjugating enzyme E2 Q1	212.567	5385618	5686528	4.9297e+06	7124998	9236011	7007814	6692210	6899524	5562364	5566576	4.59994e+06	3718547	4716414	4151288	4074830	4357571	1.08849e+06	1.06128e+06	2.78454e+06	2.22992e+06	2.05316e+06	1.47771e+06	1.04222e+06
Q9UID3	VPS51	Vacuolar protein sorting-associated protein 51 homolog	780.662	11054240	10552146	11445883	12015485	13179474	13887437	13069298	13528029	12664271	9623128	10746176	12555290	7275298	7.45281e+06	8.09517e+06	7832650	1.9583e+06	2607011	781201	931942	5937042	5630282	6.01605e+06
A0A2R8Y5N2	TSC1	TSC complex subunit 1	263.933	1318611	869895	623608	1.16951e+06	1801396	1.66088e+06	1.51025e+06	1693787	57346	229144	356801		157847	211523	4140.51	159324						190969	1.00653e+06
Q9Y4E6	WDR7	WD repeat-containing protein 7	232.756	1.25221e+06	2939603	3335220	1.92661e+06	2.66966e+06	2.60921e+06	2863878	2535196	500504	413578				459835	564208	630471			1.33007e+06	1.60632e+06
P68371|P07437|Q13885|Q9BVA1|P04350|Q13509|Q9BUF5|II_3393212|IP_755256			46.313	232984224	223889952	205532000	204728432	285829856	279111232	283840192	297161824	282680544	267344464	143896096	158478736	139532576	130433920	147686864	157385296	52478700	55502452	136206720	106387608	110076352	116947064	161028352
Q92766	RREB1	Ras-responsive element-binding protein 1	411.616	795692	629055	1.24617e+06	817704	2.47196e+06	2145442	2.66848e+06	2.19005e+06	3.61793e+06	3709635	3860330	3.9361e+06	5035903	2916514	3.72442e+06	4574695	4586334	4.70938e+06			4314600	4489307	650878
A7XZE4|Q5TCU3|K7ELP0			127.937	4.3264e+06	4489363	4615535	4.31317e+06					5562811	5.33496e+06	412116	581818	1.02964e+06	997530	992625	1037523	742132	910713			555496	596326	247546
Q9H0A0	NAT10	RNA cytidine acetyltransferase	3231.53	62514872	64410276	61793608	62821080	61848048	62515652	61512752	62496040	93276040	97012592	82244792	81550400	173781936	182529056	177521344	168983120	170293792	161789248	69649128	71910432	166594992	160876448	85202352
Q9UJ14	GGT7	Glutathione hydrolase 7	260.154	2257283	2.46592e+06	1.08423e+06	2.40196e+06	2.38064e+06	2.84023e+06	2862790	2.5279e+06					1.12201e+06	1.00783e+06	1.00324e+06	921823	981965	966493			412788	661692
P21333|Q60FE5			8232.01	2632508928	2962385152	2851809024	2857393664	1679772032	1675187584	1679061632	1702813312	587980288	580481472	197759936	193969056	634483584	610495168	649210176	637290560	381016640	395168160	529903648	521135744	271460384	282956416	704959616
P23921	RRM1	Ribonucleoside-diphosphate reductase large subunit	1881.58	95698544	121574392	124883648	133353592	81338288	72963376	71375408	75231472	43295724	44511932	17964734	14847675	38821712	40220456	37056552	38282744	6723308	7.23873e+06	27238972	30484116	18974498	18872922	43800188
Q01658	DR1	Protein Dr1	170.308	7010001	6.63828e+06	7.42735e+06	7153300	10362376	9789127	10609106	9265323	5537555	5798137	2.96075e+06	3.21545e+06	5135654	3.8988e+06	5159103	5033705	4.35495e+06	2.87905e+06	3.3011e+06	3.61144e+06	4510941	4580730	3.94642e+06
O75155	CAND2	Cullin-associated NEDD8-dissociated protein 2	199.949					3.32483e+06	2.92456e+06	2710723	2946569														323727	449054
A0A804HJ24	MCCC2	methylcrotonoyl-CoA carboxylase	1588.4	14996004	15964956	15381323	15836609	18150300	19411230	16688458	17772424	32522816	34901708	51155748	50842288	31416942	30323272	33528040	29655874	88862296	87674752	55011184	49893040	40585080	42765796	23186734
Q9H0U4|P62820|P61026|P51153|P61006|Q92930|A0A2R8YFB8			67.437	58193188	53313480	58688684	59799592	45829464	46002844	43511512	48736316	84992608	85013560	94961792	87143576	88365312	91866744	80258424	87889888	50101168	45490752	55008024	50476452	91387560	82559416	88409944
A0A0D9SGF6	SPTAN1	Spectrin alpha, non-erythrocytic 1	90	204637	246875	268607	252614	344842	269265	315199	211089	158101	111226				138886	140772						139247
A0A0C4DFM1	TM9SF4	Transmembrane 9 superfamily member	1064.23	22594772	19521872	19426024	19535980	13590022	15190872	14741429	14312075	35627132	35426956	33170988	30914296	65453588	65649816	67073432	63907436	43887328	44838276	14815542	15289584	46157868	45431244	27317650
B4E0Y9	STK26	Serine/threonine kinase 26	396.487	6790722	5767356	5.11159e+06	5.1784e+06	7.89542e+06	8378943	8132060	8.07456e+06	3646814	3.46764e+06	3.00614e+06	2530939	4.06975e+06	4.05324e+06	3.93468e+06	4.32566e+06	1.1328e+06	1.66567e+06	4297715	4.18411e+06	3047718	3238534	5916375
A0A8V8TR54	CHD3	DNA helicase	579.41	9584591	9118338	8612362	8251188	5.423e+06	5779296	5784943	5.33629e+06	1.90432e+06	2.15822e+06	2.56839e+06	957873	2.70964e+06	3624639	2.61633e+06	2363861	3.05502e+06	2.91927e+06			4.06227e+06	4.0863e+06	519456
Q9Y2H1	STK38L	Serine/threonine-protein kinase 38-like	184.59	1.78446e+06	3477795	3575548	1.99308e+06	4292812	3766060	3610384	3.05023e+06	1.03461e+06	1.09508e+06	1.37588e+06	2.06295e+06	1.54163e+06	348715	380567	306584	107274		704696		1.17423e+06	443320	2945890
Q9BV81	EMC6	ER membrane protein complex subunit 6	155.218	5548099	5.64559e+06	5852052	5.39302e+06	6374156	6611808	6726493	6882028	6.65691e+06	6565664	8693847	8862417	7335628	6.8796e+06	7.49416e+06	6.91583e+06	7.73784e+06	7993975	7.21439e+06	7.80294e+06	8298853	7284450	7998926
A0A096LNY6	ADSL	Adenylosuccinate lyase	1203.93	33673556	34326032	42989892	40240204	51300600	57254548	54857080	57084480	36617968	37143488	24978340	29016730	24922962	23457084	25347166	24478988	3.27755e+06	3.55194e+06	22240740	20665778	13631627	13921551	32311500
Q6ZMG9	CERS6	Ceramide synthase 6	90					1144167	1.07336e+06		1.18554e+06					743170	1.02364e+06	666031	598502	661350	659041			530895	567626	230692
C9JQS9	PCCB	Propionyl-CoA carboxylase subunit beta	850.998	4697165	5904102	8628996	6.33491e+06	2.09687e+06	1.62278e+06	1.49376e+06	2.42389e+06	10039915	10363759	13381126	11376263	9249792	9603685	8012203	6.59499e+06	16149974	18668410	7722041	8449934	18163620	18936604	6286356
P32322|Q96C36			90	10223185	10617056	9712888	11168529	5.64602e+06	6.28564e+06	5.06073e+06	6279288	8738105	8.26207e+06	13327039	12063246	15823008	15303120	17443244	16687606	26047072	23292108	21176340	19747612	17335928	15876102	10095547
Q9NX08	COMMD8	COMM domain-containing protein 8	333.933	4478841	4400425	5.49615e+06	4907580	5.78969e+06	6002810	6.1954e+06	5.75564e+06	3673842	3818879	2.79299e+06	2.77969e+06	4.08431e+06	4.58314e+06	4438166	4.11813e+06	75006.7	811654	3.79755e+06	4.45227e+06	1982118	1452429	4419417
Q969V3	NCLN	BOS complex subunit NCLN	1076.15	29679962	30486218	30043964	30736824	34541880	31939504	32079294	32933138	38933976	37834040	46815572	45967040	55902032	54469704	58118636	54010952	55772072	54626864	31872448	33996820	40683900	41998624	30051908
O94973	AP2A2	AP-2 complex subunit alpha-2	1584.21	9620349	9515502	7.97619e+06	9948241	16726956	16422183	16393316	17558700	22731530	22491928	23608554	24423476	30316142	30185516	34354920	31760452	48979184	49587492	30561284	30080628	18047148	16163140	12965358
P51149	RAB7A	Ras-related protein Rab-7a	1497.37	115323568	118641552	120360576	119548880	96624112	95757520	94605640	98067328	157640688	153114560	162395008	137217616	330801344	329469600	330361664	338587392	241820432	268014496	127664352	151195904	388984928	373321152	185946592
F5H4R6|Q99733|B7Z9C2|F8W543			65.197		20050262		17306244	18029072	15012798	16581297	13461494	10626512	10112640	6.58648e+06	6483985	11191004	11370981	13361844	13118627	4.2854e+06	4.91525e+06	12463593	11803111	5.59089e+06	6911575	13569603
A2A2V1	PRNP	Major prion protein (Fragment)	605.218	3036083	2.19207e+06	1.82193e+06	2529194	4.06947e+06	4.43154e+06	5.05383e+06	3978353	26899016	24027254	22665256	21154044	19272444	18578004	18956162	19161934	47668064	48928800	13655108	15212256	10972246	10860551	2468374
A0A0A0N0M2	JAK1	Tyrosine-protein kinase	433.998	682010	833610	787434	186163	1512755	1.70598e+06	1.46863e+06	1983857	3.68049e+06	3.19145e+06	3.68287e+06	3.33026e+06	2648059	2574363	2399892	2.89275e+06	3.12433e+06	3.30859e+06			2.36764e+06	1.85548e+06	731780
Q9P258	RCC2	Protein RCC2	1749.4	107423888	120388384	117475376	113515352	173310000	171432464	174908096	180013504	57076112	64110808	69049096	73192232	50485492	41141180	43145336	44731252	27835784	33065046	110380064	116061216	79215728	77263560	100368888
Q15286	RAB35	Ras-related protein Rab-35	762.059	65667120	61165264	66130184	67338808	56185600	56996704	54985468	61065332	97745216	98535824	105393944	98407512	103839408	106527176	95608832	102083112	64118616	59469640	59006836	51426704	111574976	101457736	98357616
P62879	GNB2	Guanine nucleotide-binding protein G(I)/G(S)/G(T) subunit beta-2	339.343	13250174	18684840	14060854	24190258	23723040	24047108	24094264	23633990	43394544	43465316	57180824	61923272	25499464	23900482	27128572	27821396	57114340	53967372	36530680	35457080	34475540	32167902	30091592
P34949	MPI	Mannose-6-phosphate isomerase	994.306	13290935	14387862	12094392	11508709	21519454	22257910	21573784	23029624	4.31315e+06	4399311	8135379	5940262	3707065	3.13979e+06	3.11437e+06	3.46792e+06	631401	347343	13148186	5192425	3.23795e+06	3.6653e+06	8135406
A0A5F9UY30	TGOLN2	Trans-golgi network protein 2	957.508	790584	1.2932e+06	725891	722330	1.57008e+06	1.44808e+06	1.93166e+06	1210280	12044998	13522875	3.72344e+06	5.60441e+06	14219069	14836660	14098944	13021689	7.34117e+06	7.99361e+06	489375	376133	12243099	11923439	1.53549e+06
P52597	HNRNPF	Heterogeneous nuclear ribonucleoprotein F	1363.12	95506776	82217504	81860320	80107736	111589784	112385808	115627496	109974128	107597568	111291552	139052128	142289712	196721600	198224624	202300464	197420256	181223584	189033184	112225648	119931272	151294496	156973488	105086616
M0QZQ3	SPTBN4	Spectrin beta chain	44.906				3.89929e+06		4.08655e+06		4162799						1.08965e+06	959556								1.00603e+06
Q4KMQ1	TPRN	Taperin	433.643	352519	479385	409602	341924	1444617	2766436	335413	226280	1.21674e+06	3.94004e+06	1.03791e+06	1.00666e+06	4.48592e+06	4.62019e+06	3.45295e+06	4060904	6680349	3.69696e+06			5103283	6.1139e+06	3.97925e+06
B1AQP1|II_696464			64.371					1.46894e+06	1.43007e+06	1.54132e+06	1.40076e+06	407058	448382			817157	832348	925020	866115	1.58948e+06	1.49109e+06	550290	570891	1.09203e+06	915734	367190
I3L0U2	PRSS21	Serine protease 21 (Fragment)	186.742	12904979	12900750	13191391	13681827					4.18099e+06	4.05041e+06	2.66806e+06	2361688						160003
P55769	SNU13	NHP2-like protein 1	450.075	25979828	25090156	24551034	27219670	34831368	33518152	34172892	33852424	32935708	31536172	41768768	44016328	46259956	48489048	46064272	47030996	80368856	82194256	59287880	59286632	50698216	50697176	41223804
Q9Y547	HSPB11	Intraflagellar transport protein 25 homolog	286.855	5009114	5.72017e+06	4.97043e+06	6449565	8539112	7855979	8363319	8887736	6.51763e+06	6.63003e+06	2.71836e+06	2.47823e+06	1.89608e+06	1.90276e+06	3275997	2.67367e+06	1278965	1370869	2.65861e+06	2714657	4345247	3.9791e+06	1.2869e+06
A0A2R8Y455		COMM domain-containing protein	160.909	1874153	1.90814e+06	2.09468e+06	2565410	2.08107e+06	2.15281e+06	1856052	2107947	1.27934e+06	1.30659e+06	199960	399469	1.61743e+06	1455360	1.64577e+06	1.69171e+06					710007	905958	430200
E9PFK9	RABGEF1	RAB guanine nucleotide exchange factor 1	314.308	5681147	4.31511e+06	3473767	2717515	4452317	4128507	4138750	4.14323e+06	3.81202e+06	3.3294e+06	3550376	3.25682e+06	798500	1869679	2265427	1.42577e+06	824101	1.23704e+06	2.08217e+06	2.20082e+06	921238	919313	2.2765e+06
Q8TBM8	DNAJB14	DnaJ homolog subfamily B member 14	189.785	340914	550391	614404	717362	145140	692536	241182	442650	1.23872e+06	1319909	734215	752893	1.94036e+06	1.67274e+06	1.87956e+06	1.73031e+06	1.31075e+06	1.39395e+06			1.20561e+06	1.37863e+06	153326
Q53TN4	CYBRD1	Plasma membrane ascorbate-dependent reductase CYBRD1	125.724	2.99456e+06	3.63215e+06	3.22441e+06	2.91394e+06	1.29794e+06	1.42169e+06	1.74944e+06	1.82395e+06	8378872	8728332	12963770	13290753	4516796	4868368	4.98885e+06	5013316	15241957	15227839	9148476	11063649
A0A2R8YDT1	GLUL	Glutamine synthetase	242.206	33740912	23959280	24052540	31176236	17304844	18037430	15984194	13609672					1.37561e+06	1.07921e+06	1.35591e+06	1.37639e+06					469790	360764	312437
Q06203	PPAT	Amidophosphoribosyltransferase	746.479	32023628	32065114	30251386	29455844	27090900	23808212	27067646	26076276	25546000	25850014	16683713	15596658	14213082	17440956	13977765	13698893	2.46081e+06	2.37371e+06	29408920	25030966	7978517	8214898	24114490
A0A8V8TPL0	PSEN1	Presenilin	317.403	222924	1.43553e+06	1.47541e+06	1.55114e+06	2.02365e+06	1.37098e+06	1.97704e+06	1.54447e+06	3292394	3.328e+06	3.834e+06	4.08037e+06	2.87477e+06	2.6239e+06	2.8647e+06	3.40544e+06	4.02436e+06	2.75423e+06	1.58159e+06	1.31026e+06	2751099	2.14799e+06	2.42544e+06
O43491|II_3393834|A0A0A0MRA8|A8K968			90					1093602	1.10948e+06	1.10829e+06	873249	355644	358908			396754	281114	582380	269423	333784	470364			190531
O43414	ERI3	ERI1 exoribonuclease 3	225.712	1.94183e+06	1.65459e+06	2.36988e+06	1.84917e+06	2038401	2.73568e+06	2.57846e+06	2.813e+06	361126	418752		469712	1.4997e+06	1.11878e+06	1.29456e+06	2.44343e+06	731010	492109			1.27638e+06	534643
Q8NC42	RNF149	E3 ubiquitin-protein ligase RNF149	379.808	993560	1.09877e+06	3.27801e+06	1.86449e+06	1089070	565771	1203424	1.10611e+06	8452380	7.7428e+06	8944118	9879042	3401860	3.17685e+06	3.26191e+06	3.26429e+06	5.47859e+06	5925445	1.07296e+06	2.34776e+06	9551675	8735167	3427491
Q00653	NFKB2	Nuclear factor NF-kappa-B p100 subunit	715.418	1.95421e+06	1324045	2.69842e+06	2.31101e+06	3149510	4.14478e+06	8371161	4.56661e+06	5.9346e+06	6489631	13142928	13331312	13981455	10718330	9368167	10191644	4.30628e+06	4.71727e+06	6691598	7.66695e+06	10554700	10805895	16833156
K7ES61	MRPL4	Mitochondrial ribosomal protein L4 (Fragment)	860.654	9126834	8935368	8505207	9926504	11534523	12410105	10553751	12475279	14775157	14836934	17042400	16799608	19127160	18259300	20765972	18362904	32450688	33636060	14570816	13790796	23791340	24636046	11692292
P21589	NT5E	5'-nucleotidase	2366.83	4685453	4916258	4.52012e+06	5.14182e+06	1.7471e+06	3.245e+06	4.00568e+06	2.00684e+06	191123488	182392240	129763184	125318712	259080080	263930688	268825440	261298704	190834992	188687152	53373004	53374740	639334592	621241728	380572064
Q68CQ4	UTP25	U3 small nucleolar RNA-associated protein 25 homolog	1291.54	5.06323e+06	6792294	8119488	7.21335e+06	9322708	10130034	10292363	10261518	9852664	9179735	14241864	13375478	16736383	17678014	17656782	16314690	23077550	24972250	12714183	10265453	16319478	16314272	9919621
Q6NZI2	CAVIN1	Caveolae-associated protein 1	1180.18	20214452	21438814	20656046	17122270	8958490	8567576	9371842	7798193	20829874	21317638	12082141	13192099	52678872	54348404	59411824	57689792	31645062	35325620	36572268	35546324	37241204	36272600	52864664
Q9P0L0|O95292			67.351	12606676	12189156	12662356	12572554	9540930	8716381	10184172	9606997	19255870	17989528	20113262	19811652	16343117	17043430	15305637	15129519	14926899	15968297	9465955	10013014	21779330	21389834	13509814
Q16891|C9J406|II_2385452			1141.03	41416472	44043792	42761024	48999432	38415412	44839320	44407968	43663676	68277384	68562368	112318688	104366112	64075168	66426264	68736600	67852192	130715840	131131408	92816152	99251720	54928264	55306328	49699936
O60313|II_3388577			203.877		1.61144e+06	1.58047e+06	1484889	3092505	3.00331e+06	2903842	2.41978e+06	3579670	3813359	1.86772e+06	1.9281e+06	5123295	5017043	4765898	4360501	8793901	8269724	5.77075e+06	6.11757e+06	6762062	7810981	5.67571e+06
Q643R3	LPCAT4	Lysophospholipid acyltransferase LPCAT4	412.076	841832	816832	1111499	794345	100911	395487	334340	368912	7.2308e+06	7217674	3137558	3.35311e+06	2.81395e+06	2.03503e+06	3.16311e+06	2405317	4810975	4649379	402037	706967	7969313	7923022	3.84137e+06
P49792|J3KNE0|A0A8Q3SII4|O14715|Q7Z3J3			435.577	6852669	7009402	6396029	6766818	7.45228e+06	8930562	6.63288e+06	8466119	7812027	10063694	9984967	10088284	11296381	11159104	12085876	11018413	15114496	15352567	8475722	7714212	9568977	9513042	9743516
O76021	RSL1D1	Ribosomal L1 domain-containing protein 1	2198.5	74217472	71859952	74284680	76365640	114434720	119674032	116452144	117819112	157759968	162978064	142500384	147468032	209439280	207436624	217445904	197464800	303666560	279177216	93644136	93736272	252139344	241789392	118885800
P05783|F8VZY9|IP_556266			65.218	14446485	16422207	15610084	15407074	6.03042e+06	6700158	5669230	6464689	48840212	58053076	49770736	61765656	21842292	24071742	19702300	20121014	18317486	18083380	20271356	20194336	38435724	42814020	34452268
A0A1B0GVD3	LIN28B	Lin-28 homolog B	318.23					2.75643e+06	3.03828e+06	2985083	2.64635e+06						30882	39705.6
E9PHI4|II_590540			317.51					126565	750607	752918	935422	1329144	1.34345e+06	1899252	1.47093e+06	2.29475e+06	2.10303e+06	2.80132e+06	3.03072e+06	3.38997e+06	2744295			3.85485e+06	3.71332e+06	1.08046e+06
O94916	NFAT5	Nuclear factor of activated T-cells 5	312.512	110963	105234	162558	185119	162218	774165	1.32691e+06	1.49615e+06	665628	571622	794671		3.48303e+06	3.47441e+06	3.96991e+06	4251546	3.69741e+06	3.80931e+06	4.35795e+06	3.96592e+06	1576171	1.72918e+06	1.94665e+06
Q92546	RGP1	RAB6A-GEF complex partner protein 2	129.054	2.39484e+06	2397932	1.89798e+06	1740382	3.25631e+06	3005104	2.43398e+06	3.18015e+06	1.55803e+06	1.5883e+06	1.03516e+06	742482	1.09641e+06	891480	1.05304e+06	910685	1.39038e+06	1.42898e+06	318957		1.30985e+06	1403279	1.13054e+06
P13861	PRKAR2A	cAMP-dependent protein kinase type II-alpha regulatory subunit	1044.21	38527876	42208268	40224236	42423500	33571968	33521416	33438254	32944440	24513796	25087840	31582312	34315696	29316616	29416676	28171428	29038284	26884922	26846968	31861366	30345184	14976615	15351755	22624896
P51812|F2Z2J1			69.103	2.4545e+06	2.34713e+06	2339535	2141912	3.1962e+06	3.03041e+06	2.72974e+06	3.05742e+06	2.12094e+06	2.04025e+06	2.76275e+06	2.69726e+06	1212562	907898	868997	1.05977e+06	303266	248785	1.79551e+06	1.83108e+06	766167	846321	2.05188e+06
B1AMS2	SEPTIN6	Septin	300.218	4.50744e+06	5545926	5527075	5.01001e+06	7.64891e+06	6990400	7.71351e+06	7.4738e+06	2360030	1966889	988980	1.0898e+06	2.75016e+06	3.11444e+06	2.30578e+06	2238797	2.51994e+06	2.65228e+06	3332010	4.24655e+06	4283261	4248423	8099911
P13797|P13796|Q14651			69.176	79039480	78400256	92450704	90872640	169946544	163310352	151788016	162133104	70932184	73870704	8489213	8.28767e+06	18072928	18749032	17663456	16337187	6235291	6.54986e+06	2.7249e+06	2205924	8685952	9438797	2.72239e+06
P61019	RAB2A	Ras-related protein Rab-2A	489.369	4689922	4.0141e+06	3.34365e+06	4741679	5267111	5.5586e+06	5.75177e+06	5867972	9133634	9476245	7066497	7221015	13018000	14389867	13025142	12718588	26219324	24891648	8418320	9839068	25190324	24556152	17492130
A0A6I8PIU7	CXCL16	C-X-C motif chemokine 16	65.218					511253	557306	564600	527086	217671	159121							195729	267323
Q9UJW0	DCTN4	Dynactin subunit 4	581.115	9109497	8835163	8801545	8416074	11465204	10488230	9204750	11084867	6.76521e+06	6727023	7.25818e+06	6.71742e+06	7696979	6773761	6724177	7.25319e+06	1.90333e+06	4.06212e+06	8999286	8059320	7.159e+06	6209194	7974990
Q9H6R4	NOL6	Nucleolar protein 6	1531.23	11687919	12787257	12434829	10271848	10499375	13827181	17924280	12231252	27169682	25011572	14074755	15030872	34819324	32467832	42411520	31577070	49011040	49271304	16343233	15688807	35449660	33248582	19026720
P02777			45.729	590353	479947	456884	735490	619726	1.11564e+06	1.84114e+06	1.5409e+06			1.79901e+06	1.57758e+06	2.73208e+06	2720539	2.53332e+06	2.63386e+06			2.0803e+06				2.06141e+06
Q96A22	C11orf52	Uncharacterized protein C11orf52	69.052					15450.9	24099.2	49305.6	17502.7													202865	191622
Q9NYV4|Q14004|A0A2R8Y7W5|A0A2R8YF61			159.198	1.56787e+06	1.3253e+06	1.60461e+06	1.48265e+06	1704047	1591659	1551427	1.80235e+06	4.54636e+06	4536321			5.03628e+06	5.01117e+06	5541760	4564203	8072128	8795490			6.60715e+06	6.61892e+06	1.15357e+06
A0A075B7D2	BABAM2	BRISC and BRCA1-A complex member 2 (Fragment)	69.052	3.62027e+06	3.61536e+06	3.55175e+06	4.14692e+06	4.4998e+06	3928428	4054323	3.67366e+06	3.86997e+06	3.92198e+06	3.77977e+06	3.92584e+06	2.3605e+06	2285715	2.43146e+06	2.24219e+06	2932760	2989728	2565049	2.37615e+06	1.77386e+06	1.96133e+06	2.33264e+06
Q9NVH1	DNAJC11	DnaJ homolog subfamily C member 11	1007.84	12934768	12111563	10664514	12162324	13381568	14451163	12554321	14499338	19037572	18616928	18912096	18592992	24365532	21918750	24096822	24653986	35138296	34026728	14761670	16414638	20354310	20815736	12599708
Q8NBM4	UBAC2	Ubiquitin-associated domain-containing protein 2	342.448	2.5426e+06	2.29322e+06	383224	546033	2.25011e+06	1.84891e+06	2.13933e+06	1.95031e+06	3553265	2965134	2954863	2636665	4.67583e+06	5.39422e+06	2.12557e+06	4828206	5680861	6491922			7.50974e+06	7.89163e+06	7388036
Q9UGR2	ZC3H7B	Zinc finger CCCH domain-containing protein 7B	304.844	7236157	6.08371e+06	6056260	6088132	7242201	8215278	7898836	8314727	5351898	5251331	3.72861e+06	3.68807e+06	5.93031e+06	5856119	6.58852e+06	6.79827e+06	3717350	3284721	968631	1.67433e+06	4.82594e+06	5.06146e+06	4.15888e+06
Q6PHR2	ULK3	Serine/threonine-protein kinase ULK3	266.151	2463970	1557763	2.77901e+06	1.22814e+06	2.67634e+06	2983792	3.50198e+06	2.69897e+06	270962	480794	303911	363811	740644		363826	334873					427298	524025
A0A0A0MQX8|A0A7P0T9I3			168.26	13950631	13206848	13844840	13826808	10469937	10717579	11563929	11456746	20898946	19986844	22721816	21234006	15035730	15126458	16239640	14778580	14510218	16401948	12313360	12827803	22749750	22185358	18340132
Q08117	TLE5	TLE family member 5	155.887	1.47341e+06	1.22801e+06	1.68741e+06	1.24106e+06	2667462	2.28036e+06	2.2842e+06	2.35328e+06	1446211	1.52843e+06	254833	866194	424516	507885	396061	504352		271668	262086	218384	430982		225464
O60826	CCDC22	Coiled-coil domain-containing protein 22	857.893	13532601	18320072	18150622	18346364	21226062	19394924	18300302	20321320	13904071	13780527	6844806	16499360	15735416	14122669	17003622	13891637	1.46056e+06	3.0695e+06	8.18507e+06	10655841	6.84698e+06	5512454	15556062
Q96I51	RCC1L	RCC1-like G exchanging factor-like protein	776.758	4.61631e+06	4.37646e+06	4010407	4992275	5969494	5910338	6.82142e+06	6.41895e+06	11678530	9251993	10614533	9619063	11794451	9745279	11290902	10895360	22097148	21991322	10305486	10564345	7339095	7667920	9035449
Q9BRT3	MIEN1	Migration and invasion enhancer 1	227.513	7110881	6973781	6881615	6309833	10247989	9692672	11034993	9001848	4898777	4582068	6390163	6485679	2961428	2806303	3.0037e+06	2.79036e+06	1.57229e+06	1.74094e+06	6499646	6671545	2975971	3.11594e+06	5582796
A0A494BZW2|Q8NFP9			183.191	3.88558e+06	3.78642e+06	4.03648e+06	3.78801e+06	3.42484e+06	2959401	2.98557e+06	3460266	3.41752e+06	3.49116e+06	2.30183e+06	2.45952e+06	2688398	2.28545e+06	2.76859e+06	2.60724e+06	1.21569e+06	1.35682e+06	898642	716674	2.70283e+06	2.57026e+06	2.58673e+06
A0A804HID9	SPG11	SPG11 vesicle trafficking associated, spatacsin	157.179	1.22761e+06	1.60466e+06	1.79932e+06	1.9708e+06	1.71663e+06	1411818	1.34588e+06	1.55982e+06	633801	1.79302e+06		414489	1.05607e+06	714021	511729			750293			512839	518659	602939
A0A7I2V597	BCL2L1	Bcl-2-like protein 1	266.711	3714713	1.55875e+06	3.26725e+06	2.65096e+06	1.44867e+06	698152	1.77858e+06	577741	16914686	17558252	16451926	16032368	10249262	9447887	9713867	9381776	5.49476e+06	5618157	4796954	4485746	15849618	15906429	34891376
P28065	PSMB9	Proteasome subunit beta type-9	457.605	955735	1.23817e+06	4.33308e+06	3.32256e+06	354855	471818	284458	153586	8462733	8823430	14628079	13729738	9981852	9855077	10789897	10903764	2117970	4420884	9714649	9891112	28618014	31646740	12255168
A0A7I2V4V1	PPIA	Peptidyl-prolyl cis-trans isomerase	121.881	2.40672e+06	2.79506e+06	3.20582e+06	3005858	1.89049e+06	1.87908e+06	2.01562e+06	1.95458e+06	2.49669e+06	2.33386e+06	543150	539136	1423602	1.4088e+06	1.35108e+06	1.08155e+06	716581	690489	449653	562026	986009	1.18544e+06	685625
P17096	HMGA1	High mobility group protein HMG-I/HMG-Y	599.231	19956762	26634884	26165564	23568678	20452406	17261598	22117198	16757766	176363024	158420096	69855360	89652256	122270184	119798152	119076224	112922560	118777832	88805184	20593228	19364280	271235520	289801504	145643232
O75676	RPS6KA4	Ribosomal protein S6 kinase alpha-4	546.923	830381	1.20339e+06	1.3346e+06	910647	1.08181e+06	1.14913e+06	1.13763e+06	1.55624e+06	8630070	8680901	7.98276e+06	8102349	3594472	3394745	5046469	4586704	358584	105013	2.53281e+06	4593971	5.46127e+06	5395689	5741506
Q16706	MAN2A1	Alpha-mannosidase 2	1318.69	1.48249e+06	3.51033e+06	2.73139e+06	4.74862e+06	2.18303e+06	3048859	3.32445e+06	1847170	19186744	18051538	11350682	10172583	16663610	15272318	19380896	15698253	35086520	37737112	1.70196e+06	2735852	26594936	23923946	7.66589e+06
P53004	BLVRA	Biliverdin reductase A	609.358	43823196	45813652	43925488	42139976	69051120	66919296	66307032	67517112	33621032	34837628	44317248	45768160	28456130	25785098	26896962	28083898	4.06031e+06	5881076	36560200	34583168	5975535	6374067	23840504
P32322	PYCR1	Pyrroline-5-carboxylate reductase 1, mitochondrial	833.635	16246714	16667576	12055180	13897345	1.0856e+06	1343803	1.30206e+06	1.77669e+06	12094360	13485805	25619390	22089056	24990174	21639790	29364772	19402534	35686484	35025640	31902568	33950696	25048776	25326804	22017108
B1AKC9	EPHB2	receptor protein-tyrosine kinase	408.537		113507		148728	951024	798813	928643	1.115e+06	5163353	5157417	2.82605e+06	2.61171e+06	4.7975e+06	5.79853e+06	1.86255e+06	2.62885e+06	2.01678e+06	183877			2955953	3.27651e+06	2356547
Q9NUU7	DDX19A	ATP-dependent RNA helicase DDX19A	264.599	3.02495e+06	3.05035e+06	2.96298e+06	2.72048e+06	3.09212e+06	3.03857e+06	3.07727e+06	2994882	2087865	1.98873e+06	1622793	1.77951e+06	2084294	2.08203e+06	2391167	2.27546e+06	293111	764843	1.41766e+06	857774	1.24391e+06	1.21506e+06	4.11415e+06
P62070	RRAS2	Ras-related protein R-Ras2	672.081	1.48616e+06	1.44926e+06	1.58308e+06	900171	3.09742e+06	4225381	4260793	4.03669e+06	5273512	5.70811e+06	7.48132e+06	7749677	6846673	6.36787e+06	7.66992e+06	7438652	11038980	9423238	7.66932e+06	7192436		45091.6
P06493|P24941|Q00526			67.363	4.90399e+06	5826091	5871786	4881828	7105231	6.79009e+06	6479298	6617460	2.94734e+06	2.9172e+06	2.73164e+06	2.57545e+06	4.52376e+06	4.43069e+06	4487649	4.77969e+06	1.47589e+06	1.35773e+06	3.88547e+06	3.35443e+06	2.92878e+06	3.113e+06	8133550
P21333|Q60FE5|H0Y5C6			930.036	375573536	379490688	374942304	366874912	203188656	208195296	203368592	214225536	72317720	67482624	12291008	15859957	78209840	75950768	78695984	75739448	45702532	47107820	22785342	21573924	34623392	35196048	51728772
O15258	RER1	Protein RER1	290.329	4032712	5118438	5.38614e+06	5.1549e+06	4.77319e+06	7717697	5540911	5085617	13610790	13760906	13341688	15163535	11186544	10210537	11621272	10993868	9841493	11605379	3544479	6.13944e+06	6.31704e+06	8454924	5819652
C9JQV0	C7orf50	Chromosome 7 open reading frame 50 (Fragment)	383.986	25995372	22405266	21563082	21216632	19524490	24435958	20867000	20078700	22216120	20872510	13657296	13281992	18835232	18494312	19207704	17562632	17109542	16663227	11518600	10202263	14047344	14485692	7788697
Q8TCS8	PNPT1	Polyribonucleotide nucleotidyltransferase 1, mitochondrial	2058.39	29221442	32596180	31503224	33508842	45479824	50908872	44110784	51016472	59832152	63205064	64683660	64441848	87721984	82439936	88668864	83215768	85860128	88483344	40462100	41076968	71072288	73139728	28873520
Q92604	LPGAT1	Acyl-CoA:lysophosphatidylglycerol acyltransferase 1	193.734	1.12466e+06	1.19581e+06	1.11124e+06	1.14238e+06	1.67207e+06	1.91892e+06	1.28252e+06	1.37677e+06	1.50319e+06	605387	99969.9	267472	1.3019e+06	653921	347175	501329	391286	283030			215037	70876
E9PR30	FAU	FAU ubiquitin like and ribosomal protein S30 fusion	180	126664160	106167880	120687776	109174432	104778200	96287736	104896712	100516576	88410544	92732144	67154784	75086512	92836416	92515952	94904840	86657544	59155232	54761636	69265920	63134148	107612112	99001360	87668784
P55060	CSE1L	Exportin-2	3182.19	251863248	255714656	256211696	247140832	337296224	327503808	315208160	323969056	277838976	283505408	142620400	143221616	186778528	189545152	187356208	185492736	108263064	114720152	223192304	223461648	177286640	180807616	254330816
P16615|Q93084			796.269	16566980	17510908	17087198	17146992	21248152	20820098	22439064	21651986	46590148	44727060	61711508	67494928	41971892	43741424	43092844	43871888	25967346	25484410	20025158	15298098	42487528	40750228	26224386
P12956	XRCC6	X-ray repair cross-complementing protein 6	3240.6	607634496	578086912	555618304	555699904	621213376	664000256	680710464	694932544	446727648	469974432	388092032	382426080	457288224	438094400	464872768	454390240	309589760	307611104	306403680	327049824	711944000	702688000	412405056
Q8WUM9	SLC20A1	Sodium-dependent phosphate transporter 1	505.232	1.25157e+06	1.19204e+06	1.0379e+06	943368	1.02961e+06	1.53144e+06	1.52114e+06	1.70347e+06	5.85746e+06	5658320	1.91604e+06	1991260	6783796	6940833	6953630	5570518	9918859	9823393		1.31954e+06	12349069	12490943	4378450
P14324	FDPS	Farnesyl pyrophosphate synthase	577.395	67385504	80084200	80795264	81736368	51508364	49021008	47634384	46577736	26644572	26300804	33308698	35031628	21863940	22717110	20574072	22920984	7796756	7515086	38753532	41535936	14362473	14704711	32755844
Q9Y3B4	SF3B6	Splicing factor 3B subunit 6	489.819	28158984	29602536	27871584	27956320	33060672	33095476	33136428	32707500	26164324	29031992	35915304	42975168	42026328	40703688	42406632	36759692	52961016	54816080	43720464	44396784	41197988	40874072	41693712
Q96P11|II_585095			411.761	1.69934e+06	2.6062e+06	3093752	1.97424e+06	3.25534e+06	3605597	3169649	3.67663e+06	7991458	8186779	9286152	9854618	6774027	6417031	6.55262e+06	7.54119e+06	19449434	19713882	3.98102e+06	3032788	15872267	15337622	11251462
Q5JTH9	RRP12	RRP12-like protein	3097.15	26826726	27161710	29192596	28943406	44679332	45935584	45752632	45901416	54540892	55672720	51436468	53143856	95153632	96915232	100316336	93179032	136475296	129394728	44324648	44215084	106416808	102721136	49223404
A0A024R571	EHD1	EH domain containing 1	1333.43	12057757	14182265	13619567	17282778	8919545	9738471	10739026	10561970	59634452	63657544	54217280	55453828	47034016	43707568	49100256	45573616	3312801	5.80704e+06	21444112	11831163	36355012	38518612	58354276
Q7Z4R8	C6orf120	UPF0669 protein C6orf120	90	450014	535639	470714	382118	449845	461184	463121	461385	641446	539147	758648	1.04417e+06	615048	581729	635265	604860	1.14642e+06	1.09315e+06		596303	844796	826901	668049
A0A804HJG7	CLASP2	Cytoplasmic linker associated protein 2	867.941	21721918	24389740	23374254	7056506	20603378	23731144	21869628	23940430	18409816	2.50789e+06	5188420	2.09618e+06	6843045	7107726	7.07382e+06	7.38134e+06	10963145	1.63996e+06	17561466	5.6606e+06	4828891	6445040	9255947
Q8NF91	SYNE1	Nesprin-1	512.977	3.41705e+06	1.51108e+06	2516847	2.40431e+06	3.61246e+06	4532707	2691960	2690029	287773	296454	1490752	1.3265e+06	446030	636065	704180	527830
P14618|A0A804F6T5			715.231	292029568	304229664	314008064	306384000	205515792	194386448	183135968	206411920	275822144	264762272	104967776	128989360	102867600	101221776	101619440	101239632	39259240	38325356	49148636	45954820	109307584	108048016	124289720
E5RIH5	TTI2	TELO2 interacting protein 2	144.268	3.06371e+06	3.17341e+06	3027501	3.16009e+06	2.36565e+06	2.30347e+06	2.45224e+06	2.44769e+06	2.86507e+06	2.68746e+06		135946	1.26323e+06	1.15481e+06	1.13024e+06	970209	1.11567e+06	1176393			1282664	1318951	2.18585e+06
Q9NRY2	INIP	SOSS complex subunit C	209.716		862469	1.12178e+06	861334	1.12396e+06	1.08581e+06	1.46442e+06	1.07571e+06	1.6293e+06	1521393	1.70406e+06	1.66781e+06	1.73701e+06	1.57697e+06	1573978	1.56597e+06	2490833	2.51566e+06	1.07867e+06	1.06861e+06	2.50695e+06	1991104	1.73873e+06
E1BCW0			157.293		411801	324363	905931		793531	1.21062e+06	373529	5645496	5.16001e+06			2.57609e+06	2419744	2.80377e+06	2.45371e+06	2.12483e+06	2606692	442817		5311451	5.37559e+06	4412563
P10301	RRAS	Ras-related protein R-Ras	392.771	6246595	4.80926e+06	5.95024e+06	5932206	3.65939e+06	3.11752e+06	3.00363e+06	3033581	12495956	12013275	8574206	8.20603e+06	7.32691e+06	7.50086e+06	7847978	7.78271e+06	12699062	11948642	4.36398e+06	4270238	8423978	8627464	6.33679e+06
Q9P2B2	PTGFRN	Prostaglandin F2 receptor negative regulator	689.641	37486388	32720382	32243508	31991638	18302548	18533204	20074978	15445846				875781	8548247	7.75808e+06	8074174	7769179	2.01999e+06	2.45764e+06		253957	3.46044e+06	2.32688e+06	2105127
I3L1P8	SLC25A11	Solute carrier family 25 member 11 (Fragment)	752.361	39359504	35814300	37136232	41944824	47294884	58953244	49658588	60655068	27231184	26232914	23230516	21758634	23367288	22379150	25286202	23378038	43448948	40575056	14553186	14477950	24645632	24093308	9378256
P11908|B1ALA9			226.216	17163716	17750580	17210890	15676866	26953798	27371238	26127134	26860064	16790164	17674674	1.48612e+06	1.53055e+06	13927158	13831571	13893062	13385538	6550246	6545975	8.01511e+06	8443608	9421446	9707959	2558940
Q96CS3	FAF2	FAS-associated factor 2	1379.31	24369730	31325892	24519298	27446190	21061918	23046296	22593382	23617078	36959092	37781880	34279308	33286746	71154080	69122608	81078424	77415008	102135112	105669584	36837976	32578294	77535648	76526552	37166940
Q9BUP0	EFHD1	EF-hand domain-containing protein D1	436.747					2.88739e+06	3.07313e+06	2.9845e+06	2834522					4293851	4.21498e+06	4.0437e+06	3897782
P11387	TOP1	DNA topoisomerase 1	2397.63	38338604	41757224	38851100	36742380	64184960	59255988	61182024	58990744	91362400	91162552	106808440	116017032	74800864	69576280	78249744	73937088	174722400	161065296	52912540	55274664	148152752	149922240	112791248
Q8IUF8	RIOX2	Ribosomal oxygenase 2	281.083						22199.6		70556.3	294907	934885			1.58522e+06	2230595	2.43839e+06	2.61691e+06	1.81193e+06	1.5603e+06			2.76637e+06	2535756	222379
Q9NPR2	SEMA4B	Semaphorin-4B	831.025	103947	117872		357319	308696	196500	323242	52533.3	37657436	36044248	11304129	11659822	18006506	18596478	19873122	18245980	4925865	5444099	1.01688e+06	1.49743e+06	16822344	17093092	8744782
P61026	RAB10	Ras-related protein Rab-10	801.66	28203282	27525884	28189778	29460482	25561774	29986016	28899432	30301280	120146216	124041696	110052480	113142392	72675264	69183552	79318272	74480720	48883632	50509048	22374214	23797062	73272856	70477840	43831300
P56211	ARPP19	cAMP-regulated phosphoprotein 19	286.388	8908970	13125620	10915860	10835919	10016846	3.61832e+06	12288720	9109549	5401499	5.42845e+06		718863	4.405e+06	6.06783e+06	3.74636e+06	2.95371e+06	487855	538441	728352		3.44176e+06	4.28285e+06	1.63625e+06
E7ESA6	PTK2	non-specific protein-tyrosine kinase	642.709	4.10213e+06	2301476	5.9363e+06	6.64678e+06	6722054	7125235	5533995	6.5973e+06	19864254	19572244	20460820	18786866	13684407	13416692	14468108	14882444	3.03512e+06	3.21997e+06	12015973	11864697	10472211	11933719	27413708
O75477	ERLIN1	Erlin-1	851.208	6.58156e+06	5.26902e+06	5356184	4396118	2744391	2.34277e+06	2.61841e+06	2.49704e+06	8077760	7392173	9710530	8849201	25342876	22641114	19064652	18862496	13150439	12891597	4.89907e+06	5965119	12183199	11946038	6.98041e+06
C9J5H8	NCDN	Neurochondrin (Fragment)	63.106	422237	630946	439278	488841	356979	362593	326156	328066	207693	183494			174366	134813	171041	194139	120703	136483			135750	108450	263285
O95716	RAB3D	Ras-related protein Rab-3D	345.043	2.44264e+06	6.09777e+06	7.2552e+06	6.87384e+06	1152425	1377905	1.5652e+06	1.2862e+06	4763284	10197938	9044758	8877856	8541453	8590209	9173688	8795630	13702454	13795644	10763425	10459504	10912958	10516949	9045673
Q7Z6Z7|A0A087X1S3			159.103	6.16114e+06	5659534	6448128	5.49892e+06	6164191	5.89286e+06	6.26703e+06	5837475	4456022	4.05914e+06	1.8172e+06	1.83433e+06	5122850	5174621	4.91512e+06	5081217	1.09357e+06	2.1373e+06	1.56586e+06	1374252	5462112	5627395	4.6947e+06
A0A087X2D5	MRPL45	Mitochondrial ribosomal protein L45	657.48	15183589	14727968	16160353	16564950	16463536	18223952	17056442	20512216	23463606	23318266	21829120	20347476	29100826	26142404	28804340	26759436	43586236	45085212	20713584	22370368	29742880	32247664	19305924
Q96K19	RNF170	E3 ubiquitin-protein ligase RNF170	197.865	441708	556648	308691	374203	402437	568604	600868	324718	1245078	1.36323e+06	899051	893926	1293358	1262564	2.45233e+06	1766121	1.68022e+06	1.57539e+06			2.35691e+06	2288941	71465.6
Q9NQZ2	UTP3	Something about silencing protein 10	940.957	4771150	5.5334e+06	5022578	5243719	6.56486e+06	6860651	7.68965e+06	6528290	6.10348e+06	7778724	8667107	8780656	13699836	12172577	14329362	13165161	22104866	21820820	11849497	11194282	12389808	13179719	7.72625e+06
Q8IUH5|II_212931			89.147	487053	690115	469210			376495	406061			649008	1.29182e+06	2.0403e+06	2.15933e+06	2.20594e+06	2.53101e+06	2.39593e+06	811531				2.08701e+06	1.71702e+06
Q04323	UBXN1	UBX domain-containing protein 1	701.991	22648236	20442522	22148956	28175522	25297036	24543862	25254678	24963154	23309574	23140342	20946288	20692972	16641052	16383638	16896802	15434981	3.40442e+06	3.37867e+06	16068798	15156948	12359559	13234833	19404016
A0A804CD06|Q15257|Q5T949			395.231	14011960	13725608	14347715	16729881	15141217	15343336	15017449	17040668	11635151	12051702	9822070	9142774	8801296	10507943	7.56219e+06	8404626	4261548	3.28789e+06	14529756	18507032	11091217	10182221	11487422
Q15366|II_762697|II_772989			159.112	9407830	9715821	8916541	7.0275e+06	15682322	14487119	14368516	13977627	6.16581e+06	6106709	1040130	1.21531e+06	6.01347e+06	5.83199e+06	5928103	5270725	2.7163e+06	3.04764e+06	585881	706055	4882623	5.83084e+06	5.62171e+06
Q9NYU2	UGGT1	UDP-glucose:glycoprotein glucosyltransferase 1	3793.99	72132128	67063664	68040664	72070824	75796344	74998312	78420552	73257472	121090600	121257936	106226544	108980856	110184000	98462320	108321896	104049192	140167072	143072448	65187124	62888240	130215912	125184880	65642624
Q9Y3I0	RTCB	RNA-splicing ligase RtcB homolog	2121.6	72126632	70814776	66883496	67679616	91446400	92188200	95214832	92412536	53441548	57495224	47369352	46442280	53858264	53645672	60071336	57822928	38969388	39480912	40541016	44412236	60517380	61271876	51034596
P28838	LAP3	Cytosol aminopeptidase	1991.69	52644908	56808248	52848764	51736828	49873516	51251476	50685616	49950212	62587384	65639160	95581744	84144424	92715320	86266800	100186600	92090456	50549496	46359400	103624832	155167760	131765424	138596160	106679208
P61163|P42025			423.062	42893516	42537104	41917976	40946264	46879672	42764364	44173128	43998484	24856606	24947532	24237746	29627250	20803244	22552922	22527292	20996838	9987841	9202923	54138764	51493248	11515648	11821520	36005236
P51452	DUSP3	Dual specificity protein phosphatase 3	337.328	10283012	9552070	10193769	10346929	8794502	9719812	9351079	10501336	6552046	6.33399e+06	7300986	7097240	5886228	5682567	5.7e+06	6.46138e+06	1.53389e+06	1.67157e+06	11796715	11060014	3.74451e+06	3.66626e+06	5991531
P21333|Q60FE5|Q14315			180	29126894	28541048	29573612	29034884	14953358	15460854	15743476	16826678	5325064	5619167	854373	854796	6.61237e+06	6.5121e+06	5.94853e+06	6.59527e+06	3.48874e+06	3550231	2.89326e+06	2.61529e+06	2.2506e+06	2.52818e+06	3.38839e+06
Q9Y388	RBMX2	RNA-binding motif protein, X-linked 2	157.363	1.30121e+06	648033	560492	533698	1.38961e+06	1.55224e+06	1.48946e+06	1653707	1909890	2103021	1.9871e+06	2.40885e+06	2608265	2792774	2.73887e+06	2.86335e+06	2.57763e+06	2762662	973475	1.66339e+06	1991582	2062694	2.04519e+06
P15497			768.288	11540746	10678504	10148759	13507640	3.48083e+06	2.24763e+06	2.91594e+06	2405260	22348034	18939432	5.81225e+06	7026582	51395704	42525596	43465412	52630880	31784558	35370360	13685380	17996526	45282728	45714472	11009753
P10301|P62070			180	5690175	6383209	6.09915e+06	6.36872e+06	6.52269e+06	6.6197e+06	6898358	6706493	13602270	14167194	14661283	14478382	11383399	13420768	11907457	11436368	18135190	17303040	16457046	15390342	5593219	5.21643e+06	3389718
H0YKU8	USP3	Ubiquitin carboxyl-terminal hydrolase (Fragment)	256.788	1.76365e+06	1.3283e+06	968551	1.24171e+06	668690	659651	1.11456e+06	685938	2.98409e+06	1.99341e+06	2.97553e+06	2.40882e+06	5507693	2.04958e+06	4924145	5.58482e+06	5390636	5727857			6.66808e+06	6525939	558434
E7EX44|Q05682|E9PGZ1|II_3396042			920.721	25256350	27909352	35239876	22966488	17339682	15948859	17616640	14538716			753040		4620769	4623389	5047938	4.43623e+06	5654734	6.47085e+06	2.56872e+06	2.01459e+06
Q15650	TRIP4	Activating signal cointegrator 1	490.782	5375341	7391465	5194694	7.27643e+06	7.89449e+06	6.43043e+06	6375166	7028015	6122371	5021197		1.77046e+06	3.88262e+06	4.2023e+06	3.34137e+06	4418399	1.46908e+06	1.38194e+06	466560		5307060	5992691	4.17573e+06
Q96RP9	GFM1	Elongation factor G, mitochondrial	1968.26	44357232	47690180	47555028	47767576	26773430	31264970	26347258	29779374	46306668	52710044	44506364	38295460	68128640	68979600	70929528	65319432	97288464	101703816	52668576	52695760	89418816	90207592	64294380
P00374	DHFR	Dihydrofolate reductase	560.401	12809172	14808641	13468769	13862458	12987458	12288757	11375313	11635994	15126648	13450775	10286315	9027598	4.31405e+06	4620387	5487596	3.75948e+06	1.80552e+06	1.27381e+06	7734232	7.27242e+06	3850160	3984107	13324402
P63098	PPP3R1	Calcineurin subunit B type 1	266.58	4.77052e+06	3.80696e+06	4.18995e+06	4.06129e+06	3982505	3.49473e+06	4.12074e+06	3.63209e+06	3.85806e+06	3858253			2.26009e+06	2212965	1.80206e+06	2035714	1.27862e+06	1.54069e+06			2.26146e+06	2.6476e+06	240136
Q9H446	RWDD1	RWD domain-containing protein 1	320.702	3.29557e+06	3.48167e+06	3.34389e+06	3071663	4.51084e+06	5.49378e+06	5213239	5646878	3398227	1.6951e+06	270735	305214	1.90715e+06	2.58876e+06	1.68678e+06	1.44301e+06	731779			183869	820239	1.0627e+06	4991243
Q9BV20	MRI1	Methylthioribose-1-phosphate isomerase	639.011	12293381	13554776	12143088	11742052	16018930	18104972	18680298	19023548	12430973	11798372	12970257	14920323	4.93028e+06	5779687	6.15419e+06	6738851	1.39458e+06	1.42649e+06	13639968	10146392	916603	986248	1409064
Q96P16	RPRD1A	Regulation of nuclear pre-mRNA domain-containing protein 1A	655.638	18766704	15528018	16003394	16470608	23299982	22410666	21773284	21345204	15703987	14479712	12935081	12274144	12147978	10671476	12862807	12900597	17376050	18235448	12002768	10071143	9574421	8930456	3.3564e+06
Q96SZ6	CDK5RAP1	Mitochondrial tRNA methylthiotransferase CDK5RAP1	409.471	208920	300299	693116	1.29246e+06	634980	822267	682017	589253	1.86529e+06	1.78934e+06	763980	189114	2.8057e+06	2.69442e+06	2835899	2.56508e+06	4.07377e+06	4.44949e+06			4083967	4.20585e+06	2.08824e+06
Q13442	PDAP1	28 kDa heat- and acid-stable phosphoprotein	884.867	50477304	50036232	50765224	45981504	37346720	34491100	40580988	33661664	23497608	22133134	29995268	30738830	22209754	20702558	22264794	22673916	11097185	11958618	45033804	43720436	21760048	21854666	34486884
P22612	PRKACG	cAMP-dependent protein kinase catalytic subunit gamma	90	1.28379e+06	1.61499e+06	1451261	1.66266e+06	1.90201e+06	1.65364e+06	1.69464e+06	2.01086e+06	1.1581e+06	1.10564e+06		449587	852514	693325	1.09836e+06	902740	1179610	1.34398e+06			1.59644e+06	1.46112e+06	818311
A7XZE4	TPM2	Beta tropomyosin isoform	248.441	4.57359e+06	5.44301e+06	5574999	4757719					4.08076e+06	4550733		83947.6	1971317	890448	951555	1.238e+06	481027	541897
Q13501	SQSTM1	Sequestosome-1	1063.85	13732670	12292485	14859419	16115526	3476798	5066068	5.06818e+06	4.90502e+06	34702776	32157940	54907368	61173016	81890200	80953832	91766480	82765848	9805097	12448725	12039220	12336853	54265672	54359776	37402152
P00519	ABL1	Tyrosine-protein kinase ABL1	202.22	815011	1202859	926205	769521	746452	825766	830407	775356	558906	431354			462267	219699	409366	51506.4	896850	574635			560448	70266.6	123778
Q8WV74	NUDT8	Mitochondrial coenzyme A diphosphatase NUDT8	80.692						142556	123006		2.40183e+06	2441742	3772596	3.79161e+06		869138		1206968		1.82131e+06			1.56841e+06	2.11954e+06	1356890
Q9Y4W6	AFG3L2	AFG3-like protein 2	2302.64	35010936	40855264	36111872	37812112	42297988	47197220	41679056	48791720	54034580	54505048	62176996	86043288	71364712	81973088	83159168	77233728	145876208	144542704	105090088	97172368	52312256	55415356	56678448
C9J4B6	SLC66A3	Solute carrier family 66 member 3 (Fragment)	95.952					278671	572961			3.20063e+06	3.32511e+06	1.81443e+06		2.86414e+06	1.95214e+06	3058537	2.90849e+06	2499186	2.06905e+06			1.20316e+06	1.27983e+06
I3L3Q4	GLOD4	Glyoxalase domain containing 4 (Fragment)	180	1191913	1.33645e+06	1.18731e+06	1.2439e+06	1.77949e+06	1.84457e+06	1882928	2.09585e+06	1.25843e+06	1.47006e+06	944489	902591	676893	776267	743745	844000	230661	262125	328056	281225	730747	784820	971750
B8ZZD4	TAX1BP1	Tax1 binding protein 1	432.737			385791	1.26453e+06	1.00283e+06	557731		392495	11461532	11203580	5785623	6821460	4068036	3914134	6085993	5.13004e+06	868588	190952			9463219	10060336	4881617
P49662	CASP4	Caspase-4	178.33					77060.2	2.11036e+06	183565	96014.6	4150076	4.04852e+06	3.01395e+06	3.93829e+06	5.7839e+06	5.59669e+06	3.63882e+06	4701739	178128	2619146	9953396	9718863	5560309	5.28224e+06	5.0028e+06
Q9H9T3	ELP3	Elongator complex protein 3	608.658	18277990	14286338	15183917	17701462	14624741	14589137	14200463	14335168	13845746	13396500	7484379	7.03568e+06	12616059	12808184	12437913	12279694	5.58912e+06	5542959	12416630	11981620	11338640	11358815	14120986
P62837	UBE2D2	Ubiquitin-conjugating enzyme E2 D2	106.117	8509953	8800904	8.34294e+06	9170646	9922825	11490578	11386551	12211128	9833840	10350175	4.09624e+06	6.28771e+06	7.1044e+06	6363403	6470604	8624086	2959764	2.99829e+06	8309509	2.93802e+06	5683774	5967284	3704584
Q9NPL8	TIMMDC1	Complex I assembly factor TIMMDC1, mitochondrial	426.622	355003	383595	413397	401996	402799	751998	488914	492049	940554	872066	1.1202e+06	1.04596e+06	2.57276e+06	1949644	3093998	2.03827e+06	4793809	4980265	1.11587e+06	1.13074e+06	3.45648e+06	2975713	1926712
A0A087WZX0	BCL9L	BCL9 like	594.334	927920	1.92088e+06	2.20661e+06	1.90919e+06	196935	674577	1.37796e+06	1.00803e+06	7837915	7.39909e+06	5155717	3473752	8249380	7642427	8273816	8259506	414483	622471		560393	9037373	9568753	6.32412e+06
A0A2R8Y549	PATJ	PATJ crumbs cell polarity complex component	351.538		624636	1.3001e+06		254171	847612	323355	1.30947e+06					3.97946e+06	4.79354e+06	3.67056e+06	3852123	2.98475e+06	2.78202e+06			7.76371e+06	7.55374e+06	4.40455e+06
Q6UVY6	MOXD1	DBH-like monooxygenase protein 1	283.054					13797055	15828241	16315993	15592639		2795787			6.69224e+06	2.40578e+06	7001365	6970777
P00568	AK1	Adenylate kinase isoenzyme 1	1088.94	107391000	105217288	102724976	103477736	57522464	59225664	58724168	64174276	48658876	49118056	51336664	47528916	12979122	13217957	12821369	13865955	5.96017e+06	6125342	51052016	46520768	12238430	12342165	45343144
A0A1B0GTU4|II_3404563			540.031	1.78591e+06	2.91284e+06	3308833	3.42652e+06	3.16983e+06	1.91041e+06	1.33487e+06	1.67601e+06	23367948	22254970	13167319	17466968	11539534	11545078	11410432	11988515	1781642	1908586	6349365	6.95085e+06	6168044	5652807	14675390
Q5T3U5	ABCC10	ATP-binding cassette sub-family C member 10	73.554				1.42662e+06	1764551	1.82082e+06	1.84836e+06	1.8628e+06	242740	759040			397660	311777	578972		1.20647e+06	1.15826e+06	1.86589e+06		489208	837281
Q9H977	WDR54	WD repeat-containing protein 54	211.946	1.33412e+06	1.71055e+06	1.56931e+06	1978492	2880173	2.88282e+06	3.00135e+06	3074243	1.00755e+06	970552	544815	452627	312056	279640	300511		241384	153092	1.28209e+06	1.2388e+06	478533	386725	1.04957e+06
O15213	WDR46	WD repeat-containing protein 46	811.238	8076555	6996238	7639405	7342834	11797929	13505582	13896017	11670173	12363840	13962183	13899262	14437035	22028764	21358246	20052204	19909488	33648164	30460604	14178576	14019526	22325118	22514700	12677386
P11234	RALB	Ras-related protein Ral-B	437.2	958739	1.34228e+06	249434	280697	2859071	2.29188e+06	3.29803e+06	3.0231e+06	24898248	24950964	24151444	28464726	5417905	4.80812e+06	4772406	5262483	9513836	9662630	3.05893e+06	7672435	17685106	17622728	13334292
M0R346	PRKD2	Protein kinase D2 (Fragment)	64.356					874594	879193	742314	923252		419555			341908		305187						363025	408949
Q9H0D6	XRN2	5'-3' exoribonuclease 2	2330.77	42216952	46696588	40848524	41779852	71134136	73676472	72573168	74233888	91115080	90258936	100726608	104902216	86188080	84047840	85322824	87091992	128472400	125750968	72397512	70938552	101698344	99842840	79380960
Q04727	TLE4	Transducin-like enhancer protein 4	100.85					855772	999584	1.00676e+06	1.016e+06					206436	252314	234573	232934
P00533	EGFR	Epidermal growth factor receptor	3436.07	18289142	22524784	21075460	23403144	9863472	6.23846e+06	4895174	7.37145e+06	253994896	247319536	259448112	259141776	129845520	128334688	130571536	126493288	52604496	56738904	16474790	17694788	94826352	91229408	67716072
A0A0A0MSY7	TK2	Thymidine kinase 2, mitochondrial	256.642	1.49771e+06	715718	1.13866e+06	1276688		1308051	629235	515892	1.48957e+06	2.4979e+06	5.76384e+06	5.63902e+06	3.01292e+06	2.89109e+06	2.91148e+06	2.26161e+06	5.76928e+06	6052013	6.05339e+06	6464721	1.07465e+06	1.48952e+06
Q99733	NAP1L4	Nucleosome assembly protein 1-like 4	922.208	53631796	58551904	54943032	54528732	51095072	50826740	54643676	49278928	46511772	47911588	45845072	47441248	33201558	35786248	36525460	34916984	6.33793e+06	7.25133e+06	43483420	44615784	13687266	12524525	42845176
A0A0D9SF63	TBL1XR1	TBL1X/Y related 1	410.106	1.76975e+06	1.92103e+06	1.397e+06	3.08907e+06	2.60836e+06	2.60862e+06	3212967	2852043	3.67928e+06	3.79499e+06	6.16975e+06	6.54772e+06	3.70076e+06	4.01694e+06	3643593	3.38042e+06	3.40425e+06	2.92987e+06	3.15847e+06	3787836	5142841	6030694	7664127
Q9UNQ2	DIMT1	Probable dimethyladenosine transferase	878.203	10104522	10854452	10718541	7.95666e+06	10657065	10751884	10996515	11028876	16316600	16433482	11912206	10743860	24288598	24073640	23500344	22808318	26531280	25063812	8245018	9251092	28472014	27236140	18040078
Q9C0I1	MTMR12	Myotubularin-related protein 12	351.729	6887530	5.03291e+06	5672776	5378719	2.33256e+06	5717807	5.61888e+06	2682482	1.0147e+06	1.34913e+06	708537	2.0671e+06	888092	5535756	1.04214e+06	1.61545e+06		463134	1128476	1.31054e+06		263534	933514
B9A054	RHBDD1	Rhomboid domain containing 1	62.099	1.5403e+06		1.11863e+06	1.02087e+06	936737	762446	838900	774259	1.62518e+06	1.76518e+06	2.5682e+06	2.73864e+06	1743214	1776524	2.24205e+06	2.0172e+06	1.27897e+06
P48960|Q9UHX3			334.423	2441784	2.14829e+06	2428803	2.86127e+06	255134	250864	269876	270894	2.42189e+06	2.09426e+06	3.22194e+06	3116170	4.12538e+06	3693273	4.00699e+06	3.75193e+06	5521239	5653142	3.80785e+06	4.00655e+06	6229053	5.31387e+06	3.22315e+06
P05783|F8VZY9|P05784			324.586	35825600	40926960	39642068	80446832	28409118	32546680	29058748	29595996	309002304	320709376	608312064	578481856	124406088	150960720	128736808	136373728	99537560	97062344	201720688	218049408	209241024	227051328	314585888
P05141	SLC25A5	ADP/ATP translocase 2	551.913	35887264	40214880	37472340	42623024	41840304	50205816	45291348	52608976	81469000	78748696	117800368	117928768	56179048	58490788	57346376	60471212	133722128	122615696	68514968	68090672	60355668	64443696	54810124
Q9P2W1	PSMC3IP	Homologous-pairing protein 2 homolog	45.712		1.06349e+06	1.05301e+06	1039115	1.07028e+06	1.15226e+06	1.21539e+06	1.15969e+06	726408	798577			1.03679e+06	976158	1.00133e+06	881340	556251	667301			665552	680800
Q9BZV1	UBXN6	UBX domain-containing protein 6	463.231	6.91041e+06	6.47841e+06	5114251	6097261	10123395	9492389	9563032	9821732	6559033	5.43957e+06	6.46221e+06	3.74588e+06	2773354	1.53428e+06	286164	2.58826e+06	1.45078e+06	778192	5613263	7231110	1.43047e+06	747585
H0YLN8	TRPM7	non-specific serine/threonine protein kinase	31.889				3513520	4.87295e+06	4501104	4886794	4272279					2388313			2.33781e+06				1.68655e+06			1.95335e+06
P07305	H1-0	Histone H1.0	502.181	17627904	13850996	12815047	13541088	34098816	35607892	33967464	35066556	77879456	81014752	133383608	154348912	89265544	95878872	95233992	88875936	31985368	29362954	28323794	27868584	151792480	147091648	44082900
Q9Y6X5	ENPP4	Bis(5'-adenosyl)-triphosphatase ENPP4	312.759					8.07537e+06	10894739	10563728	10801213	976699	896587	966928	1.25465e+06	5293373	8573947	5178217	4.75047e+06					7273839	6.82729e+06	3.69134e+06
A0A6Q8PFY7	TFG	Trafficking from ER to golgi regulator	798.262	47878184	45355028	44893840	49160984	35570872	33613276	34941840	34386644	33148280	34567532	21423820	23598964	33060048	31673620	30064802	34181532	8552630	10637758	20278784	22594262	26492068	28204542	25874398
Q8IV32	CCDC71	Coiled-coil domain-containing protein 71	54.073	96134.6	96835.8	112582	91241.8	55500.8	90629.8	69136.2										145487	141230
Q8N9V3	WDSUB1	WD repeat, SAM and U-box domain-containing protein 1	129.809					3.42191e+06	2.95156e+06	2.77128e+06	2518346						983416					696162		328408		1.09252e+06
Q96S82	UBL7	Ubiquitin-like protein 7	321.006	6.33998e+06	5619965	5637946	5.90878e+06	3.0637e+06	4.45688e+06	3.58493e+06	4286323	4602947	5.27577e+06	2.8742e+06	2.0695e+06	2.36918e+06	2.37236e+06	1.72424e+06	1.35771e+06	477571	637805	3.71939e+06	1.16329e+06	1.29765e+06	1.43658e+06	1.62327e+06
O94973|A0A8I5KYZ9			237.529	1.72477e+06	1.85482e+06	1571614	1.71914e+06	3747572	3648422	3.37052e+06	3.67198e+06	4.3795e+06	4.2459e+06	5555864	3.96141e+06	8.32713e+06	8.36923e+06	8.2097e+06	9934122	12982983	14072517	5.27085e+06	6.56545e+06	5.38306e+06	5.03486e+06	2.86204e+06
A0A590UJK4	SRSF6	Serine and arginine rich splicing factor 6	655.893	45825292	43519260	42338336	40972684	46935112	45558944	49002912	44696440	51512112	46417588	56109004	55160160	59139104	60850800	61215144	60093704	87997776	87053336	49893736	50911704	80729784	82572784	58843976
G5EA48	SRGAP1	SLIT-ROBO Rho GTPase activating protein 1, isoform CRA_a	280.719	401109	416367	504953	767054	340942	534054	601786	606083	4.5576e+06	3.75961e+06	657125	1.20254e+06	1.10258e+06	950764	1.91353e+06	2739702	1.51946e+06	1.70046e+06	1822789	1.84981e+06	1033833	1.55134e+06	2588426
Q13724|II_3435106			620.263	15256316	14123628	13558019	11340954	22579854	21979998	23047280	21374042	16586754	16990748	28953758	30217582	25226508	24121664	26870286	24044026	44370808	44765012	38281444	41353620	36710332	37372496	30533918
O95861	BPNT1	3'(2'),5'-bisphosphate nucleotidase 1	153.115	5.69527e+06	6620050	6273129	6249289	5297163	5.09824e+06	5.13566e+06	5403080	3.12631e+06	3085348	6330960	6.60841e+06	2.38566e+06	2.24465e+06	2.20092e+06	2253634	769597	975044	5.43521e+06	5220030	1.76192e+06	1.76773e+06	4268857
P61604|S4R3N1			397.448	863214400	807003328	821641920	833137728	342269664	335257056	360380736	310404672	895360704	936901952	1008305280	997018688	1182930176	1233523072	1217828096	1242541440	2118917760	2147422848	1035056704	954911360	1305611136	1310604160	815699200
Q9BUE0	MED18	Mediator of RNA polymerase II transcription subunit 18	136.093	1.69614e+06	1955552	2.02874e+06	1.93112e+06	2.49571e+06	2.51198e+06	2601010	2.40408e+06	1.15988e+06	1.27605e+06	1616685	1.31152e+06	1569663	1.27125e+06	1.60002e+06	813758	1.44251e+06	1486421	1.29028e+06	1.55577e+06	1.96384e+06	1.64079e+06	1.92328e+06
Q14469	HES1	Transcription factor HES-1	47.744					551531	454364	490950	462741	321363	247928		270827					203158					285902
Q8NEF9	SRFBP1	Serum response factor-binding protein 1	396.948	925290	945561	868081	821098	728341	927770	944203	868472	1.87358e+06	2.03636e+06	1.45683e+06	1.69281e+06	3.90835e+06	3.71625e+06	4.14771e+06	4500331	4.6599e+06	4750123	1.15544e+06	1.30007e+06	3.21888e+06	3364839	250464
A0A8I5KS80	ZNF286A-TBC1D26	ZNF286A-TBC1D26 readthrough (NMD candidate)	46.093					754585	633812	675026	566070	75536.5				338220	286706		249837	192617						397841
Q96QD8	SLC38A2	Sodium-coupled neutral amino acid symporter 2	347.911	2.16439e+06	2.45323e+06	2.7138e+06	2848335	4029870	4.16559e+06	4.21901e+06	4515529	7859932	6529161	7733740	8757867	7252171	6.61731e+06	7509751	6888890	13373928	13867736	2.77302e+06	2.33085e+06	11811513	11559100	4.23603e+06
Q2VIQ3	KIF4B	Chromosome-associated kinesin KIF4B	51.964						575803	587378	622288	823814	1.01094e+06	916296	793862	1.164e+06	930317	1.54914e+06	1.1407e+06	695030	851427			1.70883e+06	1.56881e+06	1.78146e+06
P10809	HSPD1	60 kDa heat shock protein, mitochondrial	3765.02	1555773568	1556823296	1589874560	1688931200	894052992	1031211712	882982528	988818048	1699634304	1823791104	2222209536	2143758208	2209725184	2084874240	2289524992	2136392960	3794820096	3974821888	2051769088	2070895616	1968392576	2101551872	1410415360
Q96C19	EFHD2	EF-hand domain-containing protein D2	716.765	6756601	5.86915e+06	5851411	6538704	8672214	8044131	8704949	7968938	74651680	80898384	73670160	74908464	26290476	23150856	24820652	26660330	18736456	18313868	21062504	20959682	25216426	26431824	70109704
P11586	MTHFD1	C-1-tetrahydrofolate synthase, cytoplasmic	1152.86	133685280	135024768	131333208	131207232	85119440	83181912	82961840	87453568	75673944	77063824	46093616	49799636	52206536	48632940	53097548	54719760	19918260	20108896	70312360	71040760	40070844	41996420	50884792
A0A087WUW6	IKBKG	Inhibitor of nuclear factor kappa B kinase regulatory subunit gamma	353.309	5765236	6.80509e+06	7067198	7515127	4084930	5610311	6182527	4744159	7.45895e+06	6413830	3.52666e+06	2.90917e+06	871946	2.65768e+06	2.33144e+06	1.81268e+06	719064	851453	3776853	4119213	1.79205e+06	1.13639e+06	4.07629e+06
Q9Y305	ACOT9	Acyl-coenzyme A thioesterase 9, mitochondrial	1785.27	32224806	34829488	34395884	33513084	30960300	36413580	31289956	35491632	36196156	39879916	36657864	36559224	79652808	75328336	85121096	74431312	111061056	116509344	66994160	68355336	71016536	69663032	39495580
Q9UHY7	ENOPH1	Enolase-phosphatase E1	339.985	8.16319e+06	7088624	7130242	7887805	10409284	10412770	10119456	11221329	10477325	10121992	5734125	5.14525e+06	4656622	5.72809e+06	5504151	3.91873e+06	800842	788070	2916816	1.29025e+06	3.68173e+06	4884317	5965732
A0A0U1RQK7|A0A0A0MSA7			1870.45	26654084	29317592	28742518	30972044	49135152	49186868	47830768	51008436	21074574	21566092	16637992	11295208	14584424	14627150	14168542	15117469	5.86856e+06	5.9993e+06	10822438	11742131	12782062	12380749	9665383
Q96K76	USP47	Ubiquitin carboxyl-terminal hydrolase 47	1040.96	11305231	11268470	11893541	10756142	12664080	13136979	12081276	13636726	13024432	11832579	7633122	8.1766e+06	9930495	9511205	9852990	9842768	275928	350561	3.6819e+06	3.04378e+06	3.20018e+06	4203473	7812216
P13797|P13796			531.786	41630160	43777380	45973872	39795344	81166720	78947432	77078440	83065520	33809880	35417260	32054412	33115664	12491844	10642969	11372957	11332532	5.49735e+06	5815776	13207055	16283494	3.90447e+06	4433376	12166764
Q9BVC6	TMEM109	Transmembrane protein 109	308.128	25179608	24959408	25408294	25775120	22473188	22339074	23702466	23426798	29594914	27186248	45610640	43340792	49978220	53946768	50809720	50547752	38565616	39127080	35994016	39651352	25595486	24761228	19537584
Q9UPN4	CEP131	Centrosomal protein of 131 kDa	729.005	7.84328e+06	7528648	4422744	5181466	8.01155e+06	11001268	10463419	8697456	2325314	4089532	3090530	1.13179e+06	3.59503e+06	2.15646e+06	3.10975e+06	2110974	1.73289e+06	3.76254e+06	1.23203e+06	721196	2.87405e+06	3.82842e+06	3419245
A0A087WU13	CD9	Tetraspanin	504.789	7674321	7303843	7.4597e+06	7.36162e+06	6481085	6326619	7249028	6435422	35630724	33855208	22425144	20462180	20922110	20896748	26092258	26617552	64324432	74152208	23895134	27822446	100344688	95338264	50602580
A0A0A0MRI2	SNX6	Sorting nexin	985.625	19107836	23691136	23080628	23778184	24344998	24201106	27328854	25096084	9860982	16243026	18480354	14199128	18212634	19273108	17989106	18530690	7133235	8343908	25596106	26429698	11972099	12002646	18614280
Q14204	DYNC1H1	Cytoplasmic dynein 1 heavy chain 1	13670.4	596439936	608661056	614785664	615232128	715913536	693440704	688380928	695680640	490071552	489582112	389137920	386546144	588764352	583000768	602813888	587431296	165450832	175006496	609299328	596193408	256589520	255696848	458397088
A8MU21	TMEM147	Transmembrane protein 147	90				140154	133549	114512	104121	124370	181437	186337			220356	133723	226224	160635	189806	170083			159275	170105
Q9H9B4	SFXN1	Sideroflexin-1	1160.29	39731448	42380328	38763124	44508552	47942424	58870192	51791388	57374928	84216872	80197264	130324176	123609784	59510532	60213336	65080128	63481060	107011304	101801720	75468784	82073576	56707968	62108436	50923228
H3BSM7	RUSF1	RUS family member 1	454.213	1.98415e+06	2.49121e+06	2.05317e+06	2067077	3.0587e+06	4064677	4187284	5284946	11400422	10315610	7376830	7542298	6.6963e+06	6334411	7912748	5824347	9156632	8833382	2635466	2.41069e+06	7410443	7616869	2.19986e+06
A0A0D9SEJ5	FAM120B	Constitutive coactivator of peroxisome proliferator-activated receptor gamma	370.832	2.0865e+06	2976824	1.77885e+06	2.05907e+06	3.46458e+06	3.10297e+06	2907418	3.53405e+06	1.02194e+06	1.28819e+06			1.53292e+06	1.13404e+06	1091251	851820	1.09461e+06	1.64412e+06			1.72395e+06	1.79277e+06	521569
A0A2U3TZU2	GPI	Glucose-6-phosphate isomerase	1312.97	280452736	326700672	324067968	309838176	209832240	208431440	204019200	212094160	115156432	122609056	118013880	114610184	124518128	130970072	120598648	132186344	49110948	47185028	294583168	321385152	49467236	51839084	118521272
Q15691|Q9UPY8			180	6.39759e+06	6.6321e+06	6.8821e+06	6.91948e+06	11545988	11420374	11227060	10706715	4.92287e+06	5374706			4.52724e+06	5000500	4857932	4686052	1.63976e+06	1.53581e+06			3.20129e+06	3.60742e+06	680858
Q96SL4	GPX7	Glutathione peroxidase 7	183.632	1.9386e+06	1.77835e+06	1.79481e+06	1960280									1.2663e+06	1.09233e+06	1.15632e+06	1363733
Q04837	SSBP1	Single-stranded DNA-binding protein, mitochondrial	723.774	61348664	50564272	50470704	48547404	63089188	68642344	67500408	65359764	103928360	113182224	176720000	170664320	91282608	92898296	93979304	88609672	228792976	224437216	150664848	166042192	80325400	84334592	61279228
P27695	APEX1	DNA-(apurinic or apyrimidinic site) endonuclease	1501.47	91728384	87770944	92455896	90970616	71204280	68832712	81043496	73677496	74195056	75654880	51082840	63844064	32167000	30669176	37648232	32214864	25694288	28126516	48988696	55320116	82870536	89341008	63629084
H7BXI1	ESYT2	Extended synaptotagmin 2	1805.47	28701590	28167000	24859250	27453362	19254550	19558990	18181856	18927868	49746948	52925540	42655220	43143408	33703168	34097636	33809988	32103156	45972844	45914044	19377286	21921054	43471848	41107936	21292282
Q9P2E9|C9J066			63.156	5706213	5.11682e+06	4.71681e+06	4666517	3.85552e+06	3.98783e+06	3.99529e+06	3622968	11985627	13255498	14726547	15962412	6222211	6.74054e+06	6.83625e+06	6.5694e+06	7188121	7.75998e+06	4694436	4364476	12417320	11906087	8368109
P05165	PCCA	Propionyl-CoA carboxylase alpha chain, mitochondrial	1139.54	4290689	4.83137e+06	9991037	7065554	3.17874e+06	7.615e+06	6568025	6778809	16231456	18672928	20559172	21969556	11975882	7195127	13073262	8775956	27730638	27916748	6084160	8433460	31943486	32548598	14816722
P46019	PHKA2	Phosphorylase b kinase regulatory subunit alpha, liver isoform	151.618	544200	1.37659e+06	1369575	2.08211e+06	2046818	2186919	1.93711e+06	2017679	214146	172402			313994	263614	469982	433215	197963	237473			848656	575816	688570
P30837|O94788			53.082	14166182	16890854	15502117	15933765	7.80111e+06	8936552	8008117	8684280	1.98818e+06	2.12548e+06	1238404	1.3482e+06	2.37732e+06	2.90766e+06	2.98918e+06	2.60572e+06					4.89754e+06	5.43865e+06	1833928
P61353	RPL27	60S ribosomal protein L27	804.85	181443696	192372464	184720512	182092912	156389168	159161808	155046112	160708224	143692848	143780752	113253848	111055464	157352352	155652080	156746768	151072336	138590544	128882376	95386136	93279840	153723520	146060448	148833808
Q96EL3	MRPL53	39S ribosomal protein L53, mitochondrial	303.603	6922333	7.64098e+06	7.32702e+06	6912575	8849190	10419267	10089148	9205512	7.58677e+06	7525982	12847276	12137752	11690858	11878635	12050004	11660329	17184820	17929150	12183900	11784962	13190162	14310974	11219972
P62495	ETF1	Eukaryotic peptide chain release factor subunit 1	1297.67	84383296	82786544	85331008	84560968	68065800	65540848	62972968	66854872	69321256	71853728	44975876	46253108	63247820	64450888	62968516	61818220	24365350	24799540	46303484	48451644	44449740	45381600	55238508
Q6KC79	NIPBL	Nipped-B-like protein	2449.05	24775486	37455916	38075088	24806146	35222820	34742792	33782604	34037904	15321449	19442194	16788280	15502828	22825262	21758056	21957876	20168286	33746592	32233828	9261860	7459710	28035258	28502802	13483030
Q9HCE1	MOV10	Helicase MOV-10	1734.55	33183168	35198096	37657032	34472656	54355860	54549532	51306704	51824904	24988292	27514924	20383224	24828108	23515870	23319618	27370466	20731242	11466281	13810519	9509354	9346839	34641648	34172592	41685472
Q13409	DYNC1I2	Cytoplasmic dynein 1 intermediate chain 2	565.217	14712153	14369941	12954214	14168476	15434378	15862904	15078375	15466930	13332331	14182350	5.94727e+06	7.15405e+06	15005846	13169009	14354760	14341978	3732021	4224393	9170466	6.89693e+06	6585901	6494013	8457875
A0A0S2Z4G6	TPM1	Tropomyosin 1 (Fragment)	142.567	1.98073e+06	3402481	1.68832e+06	1.60401e+06	1.87662e+06	1.93563e+06	1.96446e+06	1.7635e+06					852828	756093	662537	530743
H3BMF4	SPNS1	Sphingolipid transporter 1 (putative)	115.347	3.05547e+06	3.59101e+06	3.13918e+06	3379309	2.59425e+06	2749658	3.45026e+06	2.5518e+06	2.12342e+06	2128504	2.42039e+06	2.76319e+06	2.57099e+06	2.11037e+06	2.3843e+06	2.52069e+06	2.88463e+06	2.82181e+06	1.14583e+06	1249842	1.34539e+06	1.49121e+06	701953
P08572	COL4A2	Collagen alpha-2(IV) chain	309.386	4373626	3.66362e+06	3.14556e+06	2.02295e+06	2.7761e+06	2.83802e+06	3.03479e+06	2610288	489390	538572	331659				271971	974268	2.66537e+06	2.76499e+06	613396		810943
Q9H7C9	AAMDC	Mth938 domain-containing protein	387.45	4990924	7109853	5466065	5.90223e+06	10244441	9270022	9907573	9192405	3417999	3.36121e+06	3.6858e+06	4.04243e+06	3446785	3.44934e+06	3.56365e+06	3.30479e+06	411936	527549	4523008	5176862	1.97433e+06	1.48045e+06	3.69223e+06
Q9NX00	TMEM160	Transmembrane protein 160	141.253	2.50907e+06	2.01993e+06	2460406	3.66165e+06	4.4278e+06	4.46429e+06	4.20529e+06	4471234	1.26279e+06	1.06325e+06	335054	329082	1.46995e+06	1104389	1.21147e+06	1.3053e+06	3.14316e+06	3175481	827975	1.04757e+06	1401537	1.43326e+06	404825
P78536	ADAM17	Disintegrin and metalloproteinase domain-containing protein 17	633.26	1.73838e+06	2.74913e+06	1.39752e+06	1.76654e+06	1.83331e+06	1.42777e+06	1711577	1.84325e+06	3961466	1.8094e+06	1878160	2623028	3.10032e+06	4469545	5501719	4.73358e+06	5544728	6274424	2.61696e+06	1.66797e+06	5815797	6.06901e+06	2.95564e+06
Q5W0Z9	ZDHHC20	Palmitoyltransferase ZDHHC20	282.243	687211	1.0464e+06	781666	921265	1.61032e+06	1.98892e+06	1.25851e+06	1.53767e+06	3146300	2.91363e+06	2.23359e+06	3835336	2.73757e+06	2.9148e+06	3.87467e+06	3849940	3635406	4.0173e+06	1.42097e+06		8460294	8588424	5.02018e+06
P62280	RPS11	40S ribosomal protein S11	740.9	153053760	146910768	146581712	145376432	153786560	152530240	147897040	155357200	145693360	156896608	110841752	115024040	140848320	144352032	134255632	135223328	89688768	84458592	127790208	126258224	119871128	111552664	125185320
O14981	BTAF1	TATA-binding protein-associated factor 172	1290.88	12496332	14681807	13561751	12454587	18887864	20225164	20465276	18548160	10673414	8832785	4561983	3820761	10230515	12174195	12009974	11333362	2902767	2.78452e+06	3.28212e+06	3644928	16182753	16618116	7906548
Q8NC54	KCT2	Keratinocyte-associated transmembrane protein 2	185.969	2.49625e+06	2496569	2.05393e+06	1.64029e+06	1.12926e+06	2.04529e+06	2.41747e+06	2.45801e+06	2.71178e+06	2502279	2.1925e+06	2.36979e+06	5054790	4.17959e+06	4719508	4328721	5499207	5611276	2.77965e+06	2.87693e+06	5.96586e+06	6027048	2.65491e+06
Q9NSE4	IARS2	Isoleucine--tRNA ligase, mitochondrial	2703.41	56513068	59715536	56712192	56394608	71508928	80902584	69748960	81907136	92125560	94186760	113362944	110588456	129362296	119498520	133846552	125201144	251723152	248499408	128056928	127158560	110972704	115188464	73044976
Q969E8	TSR2	Pre-rRNA-processing protein TSR2 homolog	108.207	2.34831e+06	1.63588e+06	1.98855e+06	1957486	3.20126e+06	3.18018e+06	3.14985e+06	2995278	834752	871859	434795		1.49551e+06	1.27263e+06	1.46269e+06	1.50353e+06					1.21163e+06	1.27602e+06	1.00901e+06
O95486	SEC24A	Protein transport protein Sec24A	546.833	10086846	10646012	10642192	9896101	10644566	11249800	11012108	11221606	8324410	8941377	11764971	10091776	5955586	6239361	5491659	6530103	3.74257e+06	3.54158e+06	8835283	8937754	5355846	5.6102e+06	11401344
P10646	TFPI	Tissue factor pathway inhibitor	301.548	4854966	4.09639e+06	4497662	5015011					783404	646754	1345193	1445542	613496	502948	1.63055e+06	608870	5761301	5871480	3.14493e+06	1.26724e+06	607052
O15213|A0A0G2JJL1			450.75	1.50422e+06	2431330	3.20844e+06	3.21451e+06	5.16118e+06	4.8003e+06	8500165	4.76416e+06	6891907	3954986	7583276	6446729	11432525	7.6487e+06	10371591	8269138	15403485	14720786	7668792	7872662	11711459	10119790	8099764
O95347	SMC2	Structural maintenance of chromosomes protein 2	2848.52	82270704	83162072	83869104	80426952	109551696	112344760	111101360	111642312	62591364	64459096	35491108	36720064	81796200	83571968	83673088	79390264	20499742	18885784	34902780	31054800	65673876	65597816	103074232
Q9NZZ3	CHMP5	Charged multivesicular body protein 5	246.551	12593689	11808262	13040256	10964586	17134542	15219511	17706294	14462567	8738425	7467660	11988518	14003094	4682550	4645582	4.88476e+06	5.07143e+06	1.22061e+06	1.3682e+06	8.27575e+06	8651256	5.94101e+06	6130208	19017878
P16615	ATP2A2	Sarcoplasmic/endoplasmic reticulum calcium ATPase 2	2823.77	75360880	79918744	79674432	80789504	97616408	100094080	100221760	97223552	191474688	184781584	209940032	203483072	182047200	180066288	192378976	183876064	113828656	110046928	54923152	56071812	180298064	175778704	107051400
Q9Y2U5|J3KRN4			65.156	624517	664906	439397	423297	711927	664079	755723	771562	550871	552018	304464		232033	186833	352512	399863		165161			256206	222196
Q13948	CUX1	Protein CASP	174.539	1.21285e+06	1.4593e+06	577740	580543	264390	3.15401e+06	3354060	3.40555e+06	5.83446e+06	6923936	5938990	6634329	4.08043e+06	5390121	5037092	4.76103e+06	3.27423e+06	3848443	1.40083e+06		5.97435e+06	5.82539e+06	1.91619e+06
E9PM92	C11orf58	Small acidic protein	550.285	3.56908e+06	3.48246e+06	3.81363e+06	3510559	5476992	4752055	6171830	4.58914e+06	3.22059e+06	2626911	2693896	2.36689e+06	2.8566e+06	2.21935e+06	1.84259e+06	2.24517e+06		51275.5	1.87208e+06	2.25357e+06	1978118	2249353	3.21389e+06
Q9H3K2	GHITM	Growth hormone-inducible transmembrane protein	874.907	25881296	18252930	18552960	19743616	11901341	11407686	12202581	11495484	20576924	20520032	29377332	29934558	25747094	25743344	27407068	28278632	66250716	60012596	26331938	29744442	54092936	58722856	42536708
Q96E29	MTERF3	Transcription termination factor 3, mitochondrial	447.134	770791	654961	548147	869413	1.38832e+06	1.80964e+06	1.56041e+06	2226573	2.18179e+06	2.73459e+06	871221		6229770	6003065	6.09587e+06	5102459	5462666	5.23741e+06		734796	7390211	7.30234e+06	3155853
Q08426	EHHADH	Peroxisomal bifunctional enzyme	296.272	1318618	1362031	1.22654e+06	2419311	2.09735e+06	3.21295e+06	2.93485e+06	3.00341e+06	9941635	10334815	12840919	13961552	4821300	4519107	6.41865e+06	4722394	5735266	5941962	3.3175e+06	3.28489e+06	5.41032e+06	5376321	2.70861e+06
Q9NX58	LYAR	Cell growth-regulating nucleolar protein	1635.61	5.03771e+06	5370947	5357201	5582756	8233208	10336380	11805568	10552441	17504190	17702784	9129006	10997262	35989996	34646712	40526400	37492660	47929616	47189128	8.04891e+06	8.21036e+06	58174068	56382288	24258854
Q9Y5K8	ATP6V1D	V-type proton ATPase subunit D	385.107	6666474	6795250	5916740	5.69888e+06	6.06217e+06	5430931	5.71565e+06	5320874	2.63701e+06	2578027	2.80247e+06	2453199	6719795	4.75543e+06	6.63087e+06	6262094	3.42153e+06	3.47245e+06	2.83064e+06	3.19696e+06	4472892	4.07406e+06	4107666
Q5R3I4	TTC38	Tetratricopeptide repeat protein 38	522.755	15481699	15935615	14598795	15183577	12607786	13945373	13207657	13855382	11867386	12095655	17617092	14551273	2615964	812368	2.56138e+06	2.19483e+06	454736	1.14268e+06	4.56857e+06	4322759		225581
Q86X10	RALGAPB	Ral GTPase-activating protein subunit beta	716.866	6106720	6.92788e+06	9611020	9509925	11868556	12263662	12690160	12350942	11163518	10431040	7636350	7.66927e+06	3888421	4360193	3.43012e+06	4.03664e+06	2.84335e+06	3.41937e+06	1.01585e+06	1.21891e+06	2.03996e+06	2563691	1.28166e+06
E9PHY8	MROH1	Maestro heat like repeat family member 1	207.92	498541	1156388	1263080	454551	227688	717370	266891	217221	2.4902e+06	2.575e+06	1.54081e+06	1.50375e+06	2310223	1723518	2.00448e+06	1.96925e+06	157431				1.57839e+06	1.46422e+06
Q8TB61	SLC35B2	Adenosine 3'-phospho 5'-phosphosulfate transporter 1	646.675	19698108	18811272	21118528	19727220	17559442	16749359	16620467	16627626	21213056	19295928	25774506	26768760	24532114	24271048	27453776	23963160	32301200	34480080	18349102	18328706	32594378	31000402	19512786
Q9Y535	POLR3H	DNA-directed RNA polymerase III subunit RPC8	90	191376	193800	159748	179180	275235	275950	279905	262443	158384	125904	73630.8	98360.1	127650	96697	144604	109179	94039.5	86920			183502	140895	94051
P13667|A0A499FI48			2800.09	146941792	131168080	134854288	135128288	245475056	243399936	255368816	235959568	360011488	355726816	363988800	385028960	289787648	285069216	284751104	280120736	479257408	486854560	268996480	272292544	298924736	301033568	165184560
A0A087WWU8|II_3381936|P67936|A0A2R8YHD2|A0A2R8Y5V9|J3KN67|A0A2R2Y2Q3|IP_624529			67.352			1.82909e+06	2264432	2.44522e+06	2.11462e+06	1.62159e+06	1.43282e+06	1489231	1.63124e+06	702412	856804	882632	890670	893173	1.1407e+06	309196	484912			499735	474623	1.00903e+06
Q9UIW2	PLXNA1	Plexin-A1	1505.86	546875				2.70228e+06	3.09882e+06	3366416	2.02679e+06	1.95994e+06	1.97996e+06			15152967	13443609	15599710	15485163	23278786	24212418	6257684	4841674	24918632	25456542	16804722
Q9NZN3	EHD3	EH domain-containing protein 3	79.746					2.40356e+06	2.16144e+06	2.05912e+06	2.24806e+06					905653		874804
E5RI98	NPM1	Nucleophosmin	46.15			290641			298530	561323	171858	917284				958089	874395	1.00864e+06	861176	1.70944e+06	1.75174e+06			931151	945052
Q8TER5	ARHGEF40	Rho guanine nucleotide exchange factor 40	580.47	5182655	4420009	4.09785e+06	9990258	8092081	6986636	5356520	6244338	4868392	4962881	2825681	1.66584e+06	1918604	1.75461e+06	1.72279e+06	1.90245e+06	935690	386829	1127485		566199
P28070	PSMB4	Proteasome subunit beta type-4	499.649	25017350	27547998	25946594	23588820	31695908	29484048	28963056	29072430	27385854	27530520	24060800	25180208	22025172	22431380	19969144	22349722	16154808	14264203	22442722	18772932	21829060	21394902	16821148
Q96GS4	BORCS6	BLOC-1-related complex subunit 6	355.58	1.92143e+06	2819936	3.30919e+06	4577685	4215918	3.47625e+06	3949616	3.41316e+06	2.32158e+06	1.66022e+06	1184291	2854105	1.96772e+06	2.76233e+06	1.27856e+06	1.47788e+06	1.61404e+06	913044			971484	1.24194e+06
Q712K3	UBE2R2	Ubiquitin-conjugating enzyme E2 R2	339.416	12607826	12413770	11931647	11335230	7815549	7.22609e+06	7739711	7.36868e+06	5702652	6400823	11552018	4524964	4080733	4.03307e+06	3328090	5927189	365943	708820	2.1915e+06	2.31929e+06	3.50707e+06	3.58151e+06	8661396
Q16798	ME3	NADP-dependent malic enzyme, mitochondrial	276.976		569906	535860						2.23873e+06	2.07633e+06	1.99961e+06	1.7813e+06	3.26933e+06	1524625	2.88938e+06	2.84475e+06	1.07628e+06				5711995	5884149	4.11128e+06
Q96HI0	SENP5	Sentrin-specific protease 5	51.914						941067		910449	1.15132e+06	1.00578e+06					1.33407e+06	1.22385e+06	1.32716e+06	1.22224e+06			1.148e+06	1.10409e+06
P62341	SELENOT	Thioredoxin reductase-like selenoprotein T	143.876		313209	217971	238404	220065	354973	250298		2.41011e+06	2.28687e+06			2.00324e+06	1.70459e+06	1780267	755343	1.90042e+06	2301649			3.11484e+06	5.86481e+06	3.99672e+06
A0A6Q8PFL5	LRSAM1	Leucine rich repeat and sterile alpha motif containing 1	338.804	2069607	5.29048e+06	5228691	5.51819e+06	3.57652e+06	5.03851e+06	3941212	5039807	317496	1.24226e+06	225468	389832		4.92931e+06	346710	369616			4.06545e+06	3982634	485718	761848	401664
Q9HD45	TM9SF3	Transmembrane 9 superfamily member 3	926.192	23656372	24709148	22544570	23338636	16474120	18115892	18653810	18122158	35380768	32113468	33574576	31489628	55438692	53113792	57795308	55602984	44253580	44595580	14396199	14762563	67849048	68182312	26650470
Q8N6N3	C1orf52	UPF0690 protein C1orf52	177.766	1.44974e+06	1.99306e+06	2.86173e+06	2440025	3.64642e+06	2.97703e+06	3298803	3.06656e+06	549641	425756			1.56436e+06	1.12008e+06	2.05599e+06	1.44316e+06	1056719	792600			1.42195e+06	571930	2.0135e+06
Q06481|II_3403049|II_781550			786.679		611312	1.46428e+06	1.27e+06	3800904	1.22414e+06	2.30293e+06	2864332	16885560	16035564	2.89621e+06	5.41861e+06	6285766	9355204	16387985	13707064	12331475	15025853			32746210	31777884	11548180
Q9Y266	NUDC	Nuclear migration protein nudC	1962.98	89489640	95849072	95318176	90747168	95943392	95595712	95399568	95020872	90456544	94605328	72669656	79386880	72180736	69669872	70971864	74282112	14414795	14210740	59949176	61373044	45201580	47684812	87360768
Q96BN8	OTULIN	Ubiquitin thioesterase otulin	454.086	9865626	10381577	10053375	12160074	6.10125e+06	4874881	5805024	5648637	2.22424e+06	1.57419e+06	2.36137e+06	855404	1.53749e+06	1.56427e+06	2184670	1.59021e+06		281787	3908273	4642095	276490		2.47856e+06
Q86UV5	USP48	Ubiquitin carboxyl-terminal hydrolase 48	497.373	10683148	11957529	11348850	10964819	6414187	4926189	7.57267e+06	6.48489e+06	1.68552e+06	352826	288179	424562	4230179	4.52545e+06	4.35317e+06	3.36744e+06	1.70831e+06	2518377	4234013	3140331	4.26635e+06	4593526	3811003
Q9H3M7	TXNIP	Thioredoxin-interacting protein	158.38	722941	667033	594871	629313		565460	502939	613008	2845779	3.03737e+06	1575510	1.62108e+06	1091173	735243	1449967	977549	2627732	2857381		517613	2509007	2479355
A0A8Q3SIU1	RASAL2	RAS protein activator like 2	505.678				464317	1.36268e+06	623078	661549	530500	6.88167e+06	6712509	2.86133e+06	2494072	6440447	5.70299e+06	6.13968e+06	4939266	3.56944e+06	3.66879e+06		861815	1.20608e+06	388866
Q15126	PMVK	Phosphomevalonate kinase	715.662	31733484	31940896	35066800	34965996	20186328	20228430	19573678	20473444	18779378	17737328	20434726	17946338	10303914	10196405	6973353	8592748	2928766	2.69494e+06	18453334	17691178	3.63149e+06	4485715	13946836
O95140	MFN2	Mitofusin-2	904.8	2.93676e+06	3.48376e+06	2.38673e+06	3.31619e+06	3.2272e+06	3.3786e+06	3.67964e+06	2911971	8054526	7.10928e+06	7403337	3.5371e+06	5.26815e+06	4.95075e+06	6274538	4754690	12543901	13247036	2.91009e+06		8215868	9528562	6708544
O96011	PEX11B	Peroxisomal membrane protein 11B	545.322	1183927	1.57176e+06	1.54406e+06	2.34828e+06	3813737	4.70928e+06	5123175	3.709e+06	8260559	8467034	8689295	7798743	6245993	6414574	5772245	6999094	17544462	16515692	6.11829e+06	6377823	5.94756e+06	6570241	3.12756e+06
P05387|H0YDD8			146.909	256400704	235705920	223128800	220082160	213487824	188602608	211209104	200090160	220754720	193307424	61977028	70834512	207154496	206191216	98930368	203001520	120482976	118090224	49802448	43576560	177813248	183929632	77002744
A0A087WT44	HMOX2	heme oxygenase (biliverdin-producing)	1396.08	9883843	9496774	10866496	9650036	15177433	16903166	14198380	15006446	60735992	58630460	50682396	32164372	38889812	36803000	43184132	40956304	25672606	25194130	2.15895e+06	2756791	49607276	48626868	15455428
Q99848	EBNA1BP2	Probable rRNA-processing protein EBP2	979.857	20958248	18075670	18695142	20905840	24460596	29636794	33330810	23504672	38982824	39489200	25541548	28020326	76059424	78169784	77060136	72705056	92124008	85457640	21131676	22902980	89762568	88888760	38946504
Q15776|A0A8V8TMB9			35.497					869267	705458	914740	783640					332633	274370		267931	423684	518373
Q8TCC3	MRPL30	39S ribosomal protein L30, mitochondrial	310.437	2768932	2.58819e+06	2.89261e+06	2.61665e+06	2877015	3097378	2803119	2845918	3022025	3.36505e+06	4.43644e+06	4418494	4914420	4.51351e+06	6.5406e+06	5540886	7373462	9714374	4316496	4.8904e+06	4365470	5026466	2.80321e+06
P49795	RGS19	Regulator of G-protein signaling 19	38.418	466756		624991	475618					1.16603e+06				1.01564e+06	1.07408e+06	1.54884e+06	1.21637e+06		1.42991e+06			2.23451e+06	2.31784e+06	1.31639e+06
Q9NR30	DDX21	Nucleolar RNA helicase 2	3955.36	115070600	111169560	113098344	105686520	132260880	136803792	133097296	135508928	152824592	151276944	122442712	128431688	473641088	471103872	482263104	471338944	552225280	517859936	169901712	163493088	684631872	640550208	454985760
Q96E39	RBMXL1	RNA binding motif protein, X-linked-like-1	211.766	3.84098e+06	5.41386e+06	5.76924e+06	6.06977e+06	6895330	4.33074e+06	3.88254e+06	3.92695e+06	1.81608e+06	1.75994e+06	1.24534e+06	1.10808e+06	2919872	2749456	3259158	3.03189e+06	5239292	5.46482e+06	855440	916121	2.84709e+06	2.90878e+06	340420
Q9BQD3	KXD1	KxDL motif-containing protein 1	91.053	874877	875139	1.236e+06	874686	937966	1.15601e+06	1.18473e+06	773207	601283	641076	361443		718529	737397	690098	783186	647015	665634			478102	485229
F5H148	RRN3	RNA polymerase I-specific transcription initiation factor RRN3	209.447		846842	418056	314892	586627	606085	475750	735569	1.79055e+06	1.68187e+06	719755	710816	1.13228e+06	968502	1.25044e+06	868371	1.60155e+06	1.52923e+06			743689	1.07744e+06	854092
Q9HB40	SCPEP1	Retinoid-inducible serine carboxypeptidase	366.039	14994591	13060920	11178332	17216142	9266645	8314160	10010304	8844464	3.70358e+06	3.45544e+06	4.42023e+06	4.18702e+06	7.1784e+06	7413850	7350226	7375016	4850998	4.97652e+06	2.88266e+06	3844752	2341646	2463394
Q9NPF4	OSGEP	tRNA N6-adenosine threonylcarbamoyltransferase	308.364	11879362	11408290	11523388	10416543	12031520	12103422	12341825	11909590	9437934	9162226	13933902	14666108	4.81431e+06	4617963	4.88061e+06	4938795	1.56886e+06	1.22572e+06	8022970	8941938	4480491	4.54611e+06	6.89731e+06
Q14137	BOP1	Ribosome biogenesis protein BOP1	1886.11	35963696	31400052	30547484	30385162	36543312	37493956	38193416	36618700	70479304	67654032	40681572	43795360	75262792	73065872	76744440	72451568	108363256	106377040	29904674	27417686	113297200	109308696	47149448
P12956|IP_788703			64.281	3575889	3.53843e+06	3.84582e+06	3821728	4062526	3.88148e+06	4.33698e+06	4294506	2586637	2.4822e+06			3.29418e+06	3.21265e+06	3315833	3.00732e+06	1.84489e+06	1969376			3.08858e+06	3.70169e+06
P48739	PITPNB	Phosphatidylinositol transfer protein beta isoform	1201.05	25722534	27183814	28895596	28399972	39913464	39136048	38853328	38590912	27941352	25876506	20669904	20804436	14546579	12761560	13469709	13312378	4.75396e+06	4.05577e+06	35482992	16751580	15634905	16459369	36987112
Q5JSH3	WDR44	WD repeat-containing protein 44	1247.1	28645610	31183268	30887660	27647616	65253580	56019128	58532224	56454992	15318320	15113938	12464164	14082861	7.23537e+06	7369391	8701286	8828027	1.51004e+06	1.14948e+06	6324843	4485815	3.63329e+06	3.91652e+06	3.80997e+06
P11586|A0A494C1T2			1966.89	280015872	291578048	296513920	292133088	207692592	202867888	199455264	202348288	186204144	193861968	178758976	171637552	111255928	109630768	111489880	112037848	35470156	40262648	222751584	225057680	94369560	94971096	235740640
Q8IWA5	SLC44A2	Choline transporter-like protein 2	712.312	9147800	7.43589e+06	7594727	6407487	4.35172e+06	4.11283e+06	3.40804e+06	2883824					13197451	12656496	14069190	12826553	20302740	21497232	7.47852e+06	7019294	24590846	23953932	13121279
Q9H2K0	MTIF3	Translation initiation factor IF-3, mitochondrial	46.216		866670	546401	815945	1100499	1.13167e+06	1.2644e+06	1.15853e+06	1.7663e+06	1.67422e+06	2.80049e+06	2544571	1.35166e+06	1.5482e+06	1.63648e+06	1514958	1838213	1.96945e+06		2.25314e+06	1.13758e+06	1.15585e+06	1.05735e+06
Q92541	RTF1	RNA polymerase-associated protein RTF1 homolog	938.091	22237762	22231634	22068518	20568522	22421146	21481224	21998728	20450316	15005862	15392417	13718319	14505990	16934526	17407938	18080452	17243788	2257138	4395990	12254022	11727024	20604284	23925512	17950446
P05783|F8VZY9|IP_776490|IP_620562|IP_689041			63.177	68474168	72542112	69041432	83000408	19925266	21418588	19421482	21141764	314494720	331610368	311432672	296515072	116122448	119652384	109233680	115532248	81339696	89238640	51439020	59068812	188311408	202900864	172000208
P52209	PGD	6-phosphogluconate dehydrogenase, decarboxylating	1818.77	356349120	385267424	411572864	395809792	245058272	238640352	232731232	231989328	232393696	229732144	265465824	262219760	83021272	82432976	84986280	80845104	52420412	55850100	219012096	228104960	61081280	64590576	114302080
P60903	S100A10	Protein S100-A10	926.599	42451188	48130740	45869124	45467236	23452272	24774786	23798494	23713012	279599040	250180288	203940736	201194080	116999048	113839392	134967184	125776632	108853360	130484800	15331962	14011772	97524696	92566432	58434284
Q9NX76	CMTM6	CKLF-like MARVEL transmembrane domain-containing protein 6	203.094	512413	630002	659091	590096	847736	763810	762871	716079	1.84327e+06	1.80443e+06	112875		3.03739e+06	2577018	3415904	2.93204e+06	2281473	2.17744e+06			5260781	5.15903e+06	3.18732e+06
F5H039	GPHN	Gephyrin	800.604	9563515	10191940	10437341	9575773	16259796	16734866	16419273	16240798	5594861	5.36163e+06	5476908	5.25542e+06	6523150	5.60107e+06	5836714	6.32698e+06	2.10717e+06	2164217	7858809	6.68042e+06	5.58722e+06	5.52282e+06	9335729
C9JAJ9	RBBP7	RB binding protein 7, chromatin remodeling factor (Fragment)	90	8184109	8943623	9366719	7690349	13903356	14012876	14875544	12704282	2.70676e+06	2.58897e+06	2310235	2.09498e+06	6400680	6352473	6.16704e+06	6.08051e+06	5203228	5.74944e+06			6326126	7468206	5755909
J3QQK6	MBP	Myelin basic protein	309.785					70483.6		361283	327903	2.17238e+06	1.99534e+06	332672		4202938	3.73298e+06	3.50587e+06	3852635	1794699	2.0238e+06	915895		1.29492e+06	1.26147e+06	336947
O95365	ZBTB7A	Zinc finger and BTB domain-containing protein 7A	367.264				1556954		1.51845e+06	1.1278e+06	1.05405e+06	4284966	3.48005e+06	3.86974e+06	4.21326e+06	3300188	1.92907e+06	3.50382e+06	2.03437e+06	7.98562e+06	7944821	1.43484e+06	1.67158e+06	4682450	4395674	2.17734e+06
Q96A35	MRPL24	39S ribosomal protein L24, mitochondrial	983.056	11587036	16342245	14560782	17261670	17273694	19431340	16491990	21170034	24997974	26031626	33981376	29159312	27021892	24866978	27520076	26882888	37930428	37312576	16462804	18006410	22358124	26181702	11795552
A0A8V8TNU3	CYFIP2	Cytoplasmic FMR1-interacting protein	421.81	13082156	6242026	4.54238e+06	4714606	13829045	13451561	13318192	13149592					200769	277993	299858		116706					262626
P46063	RECQL	ATP-dependent DNA helicase Q1	2137.86	66641320	65003096	66669108	68162128	77387104	77791760	85869896	79844000	41634276	39468204	32251358	32622516	28440454	27749990	26252036	27533076	20765988	20334260	38138116	41397324	100286880	96975696	59576208
O95825	CRYZL1	Quinone oxidoreductase-like protein 1	490.682	7388360	6.51403e+06	7727788	8.25576e+06	10614071	10253654	9688954	9667021	7297608	8668355	5169143	5772147	6.75844e+06	6.41747e+06	6544919	6.23442e+06	3.23544e+06	4133833	7489039	6.1161e+06	2.79148e+06	2.67829e+06	4216455
Q96BH1	RNF25	E3 ubiquitin-protein ligase RNF25	195.831	3.50486e+06	2.40566e+06	2.71579e+06	1.17278e+06	2.50962e+06	2444083	2387187	2.2552e+06	1.06935e+06	1.09543e+06	282638	241609	2089972	1781922	1.6918e+06	1.75589e+06	145208	761491			871836	1.07859e+06	1.22005e+06
O75044|B7ZM87			457.126	3.3192e+06	3.22482e+06	3.6939e+06	2.52997e+06	6624256	4636672	4309157	4315984	1.13295e+06	1.67112e+06	876472	981759	2.39403e+06	2270384	1.75443e+06	1644053	956950	814257	2.90705e+06	2.36534e+06	636738	752294	780232
P12277|II_752534			754.532	76886736	97938928	85866680	89173184	196319248	192197600	201685376	211117008					2.46028e+06	1.36156e+06	1.61563e+06	452826
Q7Z7L1|Q68D06			90					177744	197555	227635	233055					51319.2	61533.6	43330.4	72665.5
P00533|P04626|A0A0A0MSE1			58.877	3072617	2.68584e+06	2.83759e+06	2581661	1.46141e+06	1.21309e+06	1.2919e+06	1.17203e+06	15268875	14832405	20503646	20643082	8019751	8282674	7.70559e+06	8283724	4343770	4.17776e+06	3.03226e+06	3.40827e+06	9351324	7859289
A0A0G2JHC2	PPP1R18	PPP1R18	925.667	12837782	12873321	8473681	7386476	9954081	10182085	11196838	9849754	16859520	17507254	18920324	19688626	15760788	15297278	16751844	15893326	32615626	36453120	20201258	21185734	10875433	11500396	15101976
P16070|H0Y5E4|H0YD90			69.124	125533	115572	106037	181681			30659.9		175180	138978			1.27015e+06	1.17145e+06	1049159	1.09325e+06	1.46675e+06	1.37404e+06	875577	475942	386169	415939
Q99829	CPNE1	Copine-1	1031.88	68662328	68537248	68745512	78103800	84709312	82079240	78840152	80751152	77792696	82907296	61538592	63534468	37374116	37163792	38951784	37939084		96838.8	206558		31545574	31303214	40964744
Q5T447	HECTD3	E3 ubiquitin-protein ligase HECTD3	454.753	4.41913e+06	6511435	6.21957e+06	5823934	8469261	9315808	8971758	8985002	7337092	4793628	4411543	4.24106e+06	8806634	1.84659e+06	2208395	1.41038e+06	246170	870564	4.93834e+06	4891003	817233	770367	750566
P40939	HADHA	Trifunctional enzyme subunit alpha, mitochondrial	3388.21	137213952	142206400	142461120	134472672	98029376	122796760	98554232	116353992	195503856	205810800	304635360	273923840	221107744	201656528	258157280	228063696	510859040	499053760	219354576	220099072	199655648	214149632	111866312
Q13867	BLMH	Bleomycin hydrolase	757.318	30387230	31511188	31010362	29575214	60886344	61989732	56828468	61627752	27201406	27112676	20417392	19228936	12581694	11963112	14156590	12447760	5.33988e+06	5.30013e+06	8.19087e+06	5895577	1.80267e+06	1.00683e+06	1.0311e+06
P62072	TIMM10	Mitochondrial import inner membrane translocase subunit Tim10	383.234	2.08325e+06	2.82433e+06	2555502	3.11904e+06	2614336	2.22215e+06	2.14489e+06	1.68681e+06	2.96092e+06	2.83964e+06	4.18602e+06	3389164	6.744e+06	5462813	7349368	7650548	5380089	9660096	2.58818e+06	3328009	4113816	4214641	4.39154e+06
Q86UT8	CENATAC	Centrosomal AT-AC splicing factor	80.064	564036	349859	513132	464593	361138		438725		1.37745e+06	716540			1784898	2.07079e+06	2.0641e+06	1.48612e+06	673305	757214			1.40387e+06	2.47811e+06	2797307
P05783|F8VZY9			1734.71	775906688	883017344	684438144	772124736	251015072	283562784	242833808	217565248	2462217728	2709767680	3983840512	4131067648	974076288	1042299904	988714432	1031635008	764219584	793059392	1418334208	1351706496	1722378112	2222986496	2477726464
Q9P2E9	RRBP1	Ribosome-binding protein 1	5197	86272952	84431760	85039448	83151112	65385200	65557056	64204936	61814796	201986080	204353136	260162832	286001536	119607624	115690448	119176680	115292184	118840448	120977176	65292996	63157296	256420512	250827152	170696960
Q9H8Y5	ANKZF1	Ankyrin repeat and zinc finger domain-containing protein 1	480.901	8281643	7502618	10649435	8701445	4680867	4954024	4500843	5318435	1.67167e+06	1.24617e+06	897305	1.53988e+06	1497156	1238750	1.23764e+06	1.21122e+06	1.93042e+06	2327498	1.90781e+06	2.33475e+06	1.35985e+06	2.09169e+06	1.53723e+06
P62837|A0A087WW00			45.729					3.36057e+06	3.13637e+06	2.90744e+06	3.1889e+06	2.93636e+06				2.00772e+06	1772467	2.45797e+06	2.25919e+06	994568	992118			1.91199e+06	2040282
P42766|IP_755459			64.405	25800404	28882076	25603998	25201476	26387790	28188938	26228584	28874688	22481474	24890968	6.74057e+06	8.0235e+06	21412006	24528564	24729048	24225582	19003900	15327752	3.58548e+06	3591690	23203676	21194710	8.01031e+06
Q6IA69	NADSYN1	Glutamine-dependent NAD(+) synthetase	416.846	314252	169501	705176	347640	723644	927522	1.02984e+06	555664	3.21509e+06	2.83498e+06	3.25471e+06	3322781	1.83325e+06	1.49184e+06	1.48114e+06	1.74237e+06			308324		1.40732e+06	1.21417e+06	1.81058e+06
P30153	PPP2R1A	Serine/threonine-protein phosphatase 2A 65 kDa regulatory subunit A alpha isoform	2181.68	141837376	145063408	144491056	142182032	215836432	207204384	199170064	210845376	142656800	142456976	108329712	111300072	84180048	87006008	84851520	83617576	66557384	68803016	137634016	137202352	92370096	91918768	122456056
Q14667	BLTP2	Bridge-like lipid transfer protein family member 2	131.438		338231	294016	155382	325582	539425	263866	287241	1321870	184093	602059		1.65749e+06	1541403	1.57327e+06	1.43702e+06	2.12399e+06	2.10913e+06			631449	2.20653e+06	519395
P09488|Q03013|E9PHN6			264.179	4644024	5.10261e+06	4.14787e+06	3.88823e+06									141665	426305	726368	555434	211896	310958	662661	581938
Q9UJ68	MSRA	Mitochondrial peptide methionine sulfoxide reductase	413.659	676525	3.63791e+06	370179	921380	2866111	2994497	2713275	3.18689e+06	10861860	10789285	17264426	16830384	3.90951e+06	3.48992e+06	4.07852e+06	3.7937e+06	4979512	5.69268e+06	8699175	8230573	4298129	4.45944e+06	9658382
Q9H9Y2	RPF1	Ribosome production factor 1	312.492	1.60827e+06	1618559	1.93537e+06	1.98018e+06	3.39894e+06	3191634	2.96651e+06	3190437	4298592	4288368	2367031	3.17589e+06	6345469	6.09918e+06	5827168	6.84464e+06	10226380	9759205	1.92412e+06	2228279	8514291	7.75667e+06	7216950
Q7RTP0	NIPA1	Magnesium transporter NIPA1	180	423972	302047	423699	67916.2	35764.6	460023	426344	485527	501883	508849			868046	906464	967220	959044	583313	505708			736044	768462
O75436	VPS26A	Vacuolar protein sorting-associated protein 26A	921.643	30071708	32928752	33035228	33399898	39619732	37877696	36770444	37839628	46944512	46190476	57118100	54549512	42748920	40653484	43705524	44436720	31081184	31337982	55014792	57584804	49301396	49529076	72194712
Q8IVL5	P3H2	Prolyl 3-hydroxylase 2	551.582	2482901	8763169	1797145	1.80024e+06	6930935	2.2669e+06	1616362	5.87087e+06					13426688	9140736	14795992	16085202	10131700	10062330			8.37104e+06	7089584
A0A2R8Y559	HDAC6	Histone deacetylase 6	304.832	5053763	5847640	5118248	3.26e+06	6015158	7583428	6.464e+06	5810860	1.87211e+06	2561571	3.56385e+06	3.28668e+06	4.18514e+06	2.46619e+06	2.46924e+06	3.94228e+06			2.05181e+06	6561230	29316	1.11041e+06	3.18326e+06
A0A075B749	PDE4DIP	Phosphodiesterase 4D interacting protein	247.763	1.23099e+06	4.03859e+06	3564576	2.51914e+06	2.9763e+06	2.51038e+06	2.29393e+06	2.8491e+06	2332458	2.59164e+06	1.77951e+06	774626	143037	146166	206366	85719.5					319226	301568	1.05663e+06
Q8N8A6	DDX51	ATP-dependent RNA helicase DDX51	1166.94	9465461	6.19693e+06	6.22691e+06	7244391	8931611	8675132	5.54622e+06	9262880	14252689	16110550	9677206	11888579	13902107	13838802	13995837	15117170	21185898	18117356	5.26563e+06	5.26572e+06	18632950	17859532	8440916
Q12824	SMARCB1	SWI/SNF-related matrix-associated actin-dependent regulator of chromatin subfamily B member 1	151.685					312253	318686	288455	325359					4.37222e+06	3.60756e+06	4908378	3817335	1.6121e+06	1601075			2.74019e+06	2461586
I6L8E2	MCIDAS	Multiciliate differentiation and DNA synthesis associated cell cycle protein	90	1286561	1.16138e+06	1.32276e+06	1.40168e+06	1.33761e+06	1.31599e+06	1.34654e+06	1.41203e+06	770161	732390	397608	253305	971802	961605	1.03163e+06	900670					1263861	1.19033e+06	491718
Q9Y3C1	NOP16	Nucleolar protein 16	711.035	9948318	7486588	7827147	8.26458e+06	7.75823e+06	6503967	8594600	6140990	12407685	13538927	11650508	13166321	23429584	22507698	24885746	22077504	46516768	48295300	9065018	11218959	26872056	27290554	21038680
Q6WKZ4	RAB11FIP1	Rab11 family-interacting protein 1	1350.17	674773	405221	2.24574e+06	1.34865e+06	6.07856e+06	5585522	6.51267e+06	4605916	24795846	24166972	15185038	14512618	21705618	20571800	21427432	22363518	4394910	4052707	840746	2.39178e+06	36337336	39492836	11735500
Q8N5D0	WDTC1	WD and tetratricopeptide repeats protein 1	78.391			1.08527e+06	837546	1.5982e+06	1319960	1.5849e+06	1.21359e+06	370586	261566	488220							403801
O00425	IGF2BP3	Insulin-like growth factor 2 mRNA-binding protein 3	1291.71	36628876	34581792	37055632	44238276	53630624	53581684	50501812	51709668	61693944	64636484	83054072	83754256	54813400	51433956	56517156	52463660	55556044	57521792	95548800	101708952	63664900	61032040	58995608
P62699	YPEL5	Protein yippee-like 5	90					127380	134238	152843	144288					86761.4	118520	94092.3	99871.4	93815.5	85228.9	65264.1
Q7Z7F7	MRPL55	39S ribosomal protein L55, mitochondrial	226.15	2.61424e+06	2.21235e+06	2.46606e+06	2.42971e+06	2.88964e+06	4.00669e+06	3.97216e+06	3.70721e+06	5172188	4938774	7277969	9355117	4.59204e+06	4106508	5.13651e+06	4.36021e+06	6.85477e+06	7594408	3599396	2.82247e+06	6325739	6.11946e+06	2.66047e+06
Q8N3D4|Q8NDI1			103.388			1.76485e+06	1.80747e+06	765341	591567	376337	702634	3286378	3.26183e+06	3677198	3657108	1810116	1.83076e+06	2093604	2.2096e+06	1.51442e+06	1.5453e+06			3361611	3.2704e+06	2.91354e+06
Q9UI43	MRM2	rRNA methyltransferase 2, mitochondrial	104.693	748266	727688	1.33952e+06		639692	899427	588216	691001	1.47762e+06	1.24533e+06	655998	1.63284e+06	1.61547e+06	1.12877e+06	1.36619e+06	1.39948e+06	1.54742e+06	1.46909e+06			1.31549e+06	1862845	1.42778e+06
P43007	SLC1A4	Neutral amino acid transporter A	317.383	8995727	8289042	7.89356e+06	7.522e+06	5.6605e+06	5.49461e+06	5.94067e+06	5731496	927214				5.58897e+06	4999286	5.44746e+06	4989087	3.27345e+06	3.54073e+06			2985263	3.81608e+06	920821
Q8N3C0	ASCC3	Activating signal cointegrator 1 complex subunit 3	1624.86	21766772	20123770	21685192	22522058	30137824	33964560	33337318	31927456	14005830	15826367	8816997	8584681	18685458	17432082	19806648	18635098	9424616	8426799		3.66647e+06	23115116	23745320	16389619
Q8N335	GPD1L	Glycerol-3-phosphate dehydrogenase 1-like protein	348.027	10586568	11037510	11449046	10365524	6442468	6.7935e+06	6529933	6662554	4.21987e+06	4608242	3.73898e+06	4.10616e+06	2.50854e+06	2827518	4.02767e+06	3.7855e+06	4.86971e+06	2377640	8518861	8551390	3.0666e+06	3130975	1.01958e+06
Q9BRU9	UTP23	rRNA-processing protein UTP23 homolog	198.496	835920	728084	380949	516642	568580	853692	595917	573153	1.02095e+06	1.04453e+06			2.58421e+06	2748496	3.59857e+06	2.61899e+06	2.55863e+06	2942718			5009244	4541086	1.22609e+06
Q13405	MRPL49	39S ribosomal protein L49, mitochondrial	521.52	13154088	12787628	13205773	13164898	13694799	14270263	13602401	13161790	22124928	21771710	17758750	17951442	23676376	22617142	24820990	22444958	30904422	34354024	12263508	12323201	27436118	27633918	9402832
Q9NW68	BSDC1	BSD domain-containing protein 1	236.277	858575	1.38361e+06	1.79698e+06	1656504	1.74233e+06	1.7175e+06	2.01515e+06	1.4181e+06	176855	176391	992351	1.17605e+06	1.65908e+06	1.66022e+06	841846	864236	116752	368094		942366	791402	767092	307081
P10398	ARAF	Serine/threonine-protein kinase A-Raf	385.196	3191094	3.79313e+06	3.35841e+06	3.6033e+06	3598359	2.84491e+06	2643339	2629181	2987086	3.00443e+06	2.29939e+06	962269	2.41125e+06	2.3804e+06	2.93697e+06	2.3414e+06	1483636	1.15471e+06	1.92059e+06	3257992	322546	1.18851e+06	1.87247e+06
Q14012	CAMK1	Calcium/calmodulin-dependent protein kinase type 1	235.775	3116078	2953380	2.96725e+06	2836553	6854695	6.10443e+06	5970154	6.24614e+06	356859	343328	200789		330463	810342	525440	598336	502421	518744	3.13352e+06	3.28889e+06
E7EX44|Q05682|A0A6Q8PGI1			129.809	3.39215e+06	2.28287e+06	226819	2.20274e+06	2.61297e+06	1.95243e+06	2.06498e+06	1.82242e+06					40157.8	14486.4	72788.9	42240.7	24761.5	54684
Q53GA4	PHLDA2	Pleckstrin homology-like domain family A member 2	200.374	2.33057e+06	1.62545e+06	1868561	1.56871e+06	504057	546808	457101	465084	9672431	9534055	5546331	5256901	6603160	6.39848e+06	7062303	6227035	831372	781050			3585662	2850648	2.22377e+06
Q96CP2|Q4VC44			90	4890665	5177594	4.44563e+06	4467716	3.42745e+06	3.70812e+06	4.2879e+06	3.50239e+06	1.26042e+06	1.37246e+06	3.09187e+06	3.63347e+06	1.57713e+06	1.65852e+06	1.62431e+06	1.58057e+06	1.01348e+06	1.21592e+06	5409632	5883786	1.53689e+06	1.70297e+06	1.82414e+06
A0A6Q8PGU6	SPATA5	vesicle-fusing ATPase	402.89	8035105	8489469	9141186	8836011	5.45768e+06	5980139	5663341	6.20511e+06	5.03638e+06	5156702	1.22268e+06	1.34754e+06	4301680	4076889	5800189	4009051	2.5738e+06	1.16431e+06	2.2884e+06	2.29577e+06	5742575	5.53409e+06	8.11039e+06
E9PHI4|H0Y742			956.332	9554311	11207927	11263836	12483782	10119621	10846007	9078148	10391896	13577139	12307707	17295676	13087886	26636578	26939660	27234348	26291468	22092294	21400274	8.03264e+06	8087620	27959444	28231922	15127832
Q9Y696	CLIC4	Chloride intracellular channel protein 4	1213.75	29347910	38973620	36392120	33038108	36288520	37223512	36285436	40505708	19250698	17940944	14043830	16214924	42761100	40143096	40130664	38069460	4859180	4274868	8265110	5235455	9896673	8999333	14309452
I3L4C2|Q9UQB8			1965.63	3.42721e+06	2.43819e+06	2.11165e+06	2113026	10149258	9212382	10772429	9302356	28075686	27292950	20307660	19834788	47234728	47700976	39366816	41043752	15012724	15942222	13241048	14742704	91993928	93710112	78253664
Q9H0S4	DDX47	Probable ATP-dependent RNA helicase DDX47	1277.67	22336588	20528390	20676008	20623576	31388240	31372800	30192170	30664258	31464554	32862724	27612472	26626444	56533748	54080452	60860004	53909128	116189288	116457200	54814560	48802048	94700808	90183120	59904736
Q9Y3F4	STRAP	Serine-threonine kinase receptor-associated protein	1398.06	59133588	60172804	60792124	57572028	64826480	60880664	61995848	62781860	46086760	45473304	26965014	29576984	30871092	31403638	30414212	31235522	24038350	24101142	47922160	44928828	56820572	59266104	84945944
D6RF48	STX18	Syntaxin-18	604.985	5118945	5599536	4566851	4.45104e+06	6.41795e+06	6722726	6.86969e+06	6.515e+06	6646594	8.11519e+06	8914965	8839194	8074035	8065883	10097163	8415976	12560058	13058229	4824008	4494200	13191212	13415140	11907262
Q96SZ5	ADO	2-aminoethanethiol dioxygenase	316.502	2856533	4.2609e+06	2.82905e+06	2.63954e+06	4594756	4896248	4963265	4670626	2.62676e+06	1.53847e+06	2.99045e+06	3.3283e+06	2.23248e+06	2.56687e+06	2.67612e+06	2574672	1.44044e+06	2.18249e+06	440809	653155	800899	1.49692e+06	1.58726e+06
Q9NUP1	BLOC1S4	Biogenesis of lysosome-related organelles complex 1 subunit 4	104.434	2.61924e+06	2.64831e+06	2711304	2817912	3.87677e+06	2.76692e+06	2.95467e+06	2.94903e+06	2319685	2188274	2.3072e+06	2.62296e+06	1653594	1.64458e+06	1.80917e+06	1.48572e+06			2.56154e+06	2.72353e+06	1.5905e+06	1.72461e+06
Q13671	RIN1	Ras and Rab interactor 1	842.438		276014	203514		2201419				24103500	24690988	22497164	22588660	6525714	7492917	10125041	8836067	1.50897e+06	1093174	10090414	6547134	5351229	7.24935e+06	5.06362e+06
Q9Y5A9|A0A024R7W5			62.208	2.90134e+06	3661129	3.46807e+06	3.9041e+06	3.40732e+06	3.16362e+06	3.06086e+06	3447858	3.91642e+06	3.52603e+06	2.00255e+06	1.96036e+06	2.41125e+06	2.35588e+06	2.36962e+06	2.59302e+06	1.4657e+06	1523641	541076		2.696e+06	2.61112e+06	1.13012e+06
J3KSM2	MARVELD3	MARVEL domain containing 3	63.039					510429	545598	666601	526744													1.15974e+06	1.16889e+06
P05783	KRT18	Keratin, type I cytoskeletal 18	266.679	17517332	19668504	16076974	19600808	6211416	6889328	6088055	6396831	100865696	94702032	120415216	132075584	32317902	32334636	31507636	31502288	29310866	28479276	22089730	20867806	65572940	67487200	51367872
Q5THK1	PRR14L	Protein PRR14L	115.431					3095544	2.47698e+06	2.66907e+06	2315040	1.16383e+06	925389					692859	1.02885e+06	2.77957e+06	802233	528109			1.80756e+06	776500
Q13509	TUBB3	Tubulin beta-3 chain	342.208	1.53095e+06	681515	662369	2.47085e+06	2.24194e+06	3815238	2.51534e+06	2.15685e+06	7912037	10036637	5975271	5353838	29213042	7649840	11756709	9961946	6.90202e+06	8918844	19879304	18467828	3.62713e+06	3.88824e+06	6.46753e+06
A0A1C7CYX1	MIDEAS	Mitotic deacetylase associated SANT domain protein	654.204	3.47944e+06	1.34618e+06	3.41743e+06	1.45748e+06	1.38105e+06	2398649	4.25754e+06	2.45393e+06	4735113	9437421	3.63663e+06	8056030	6.93757e+06	6375715	6177323	5.94128e+06	5202272	6600501	1.65726e+06	1434741	8573927	7876671	2643503
Q96MH6	TMEM68	Transmembrane protein 68	347.63			637541		1.49534e+06	1.39161e+06	1.60901e+06	1.53739e+06	4.24002e+06	5278353	3075370	1.52648e+06	5572587	3368215	4.43213e+06	4.80378e+06	7.47035e+06	7.58246e+06	1.0901e+06	619562	10031321	9303708	2956025
A7XZE4|Q5TCU3			904.116	28138122	29153964	26073758	28364132	13385953	16243723	16795938	15865163	20063930	22492216	3.90415e+06	3873914	10653481	8759512	12031308	10355945	5048411	3365358	1.95991e+06	1.70544e+06	6.25819e+06	6.55524e+06	6933317
Q09328	MGAT5	Alpha-1,6-mannosylglycoprotein 6-beta-N-acetylglucosaminyltransferase A	232.747		576064		386554	588071	598856	555712	657236	736961	949592	1.0594e+06	1.07447e+06	707809	2.02594e+06	2.38748e+06	1.99503e+06	2849063	2677416			2296155	1.42782e+06
Q16891|II_2385452			275.033	2893589	2.82427e+06	2.61024e+06	3.04373e+06	2413454	3014555	2.75774e+06	2.91033e+06	5021711	5.1206e+06	4179524	3.89786e+06	4.7099e+06	4.57587e+06	5.71748e+06	4335491	8986164	9447560	6.37667e+06	7015577	2.99869e+06	3.20493e+06	2.65952e+06
Q15366|F8VZX2|F8VRH0|II_772989			90	29263654	24506812	24505100	22534196	28095840	25192466	23457062	24139468	13936210	16141295	14065739	15006436	20455352	20312438	19347830	18253934	8954737	9242483	22920490	22880560	10684798	12466189	33765764
A0A804HJY3	PPFIBP2	PPFIA binding protein 2	340.108	2.08275e+06		1.95681e+06	2.03186e+06	1.987e+06	2.34332e+06	1.90582e+06	2235717	4.58372e+06	4513178	8.2693e+06	8.20976e+06	3.19188e+06	2.90367e+06	3.28822e+06	2795008	5127710	5.41727e+06	4.81217e+06	5727505	2.28293e+06	2.09156e+06	2.79377e+06
Q8ND76|Q8N7R7			96.247		920757	589514	625576	985822	946792	946545	825578	1.0481e+06	1132198	1.6427e+06	1.36042e+06	972637	1.06035e+06	975414	974805	1.81267e+06	1.41847e+06	1.37216e+06	1.09814e+06	1.08099e+06	1.26162e+06	1.17869e+06
Q8IY33	MICALL2	MICAL-like protein 2	484.078			117522	148580	354512	448369	393764	594409	4.13412e+06	6.05824e+06	5089078	5.7825e+06	3.65328e+06	4.94604e+06	3.02568e+06	2.96047e+06	1.28062e+06	1.52487e+06				380073	329642
A0A6I8PIT3	LARS1	leucine--tRNA ligase	3165.5	155056608	169477808	151773936	140566256	121181136	123891024	123739200	133132056	131576128	132972040	123231040	125833536	96354912	92581096	102279160	94608712	58289192	61001448	115687952	110692296	92143680	91052056	113424536
Q15723	ELF2	ETS-related transcription factor Elf-2	140.045	487865	924230	790494	766308	963796	829484	709179	881291	967095	865616	604266	281543	158260	136993	186851		164599	231766			361708	145960	63024.2
Q96P11	NSUN5	28S rRNA (cytosine-C(5))-methyltransferase	904.299	9047696	6670909	5802916	4919663	7807272	8709656	8930380	7759400	19474836	19297732	17646036	18830238	8892653	10568535	9412611	8391111	12278305	13665531	7125176	7331132	24611782	23094960	16233647
Q9NZ43	USE1	Vesicle transport protein USE1	237.659	3.33046e+06	3.19451e+06	2.45816e+06	2.39426e+06	2.50065e+06	2.6802e+06	2.74926e+06	2.59964e+06	3.66457e+06	3.70796e+06	3.23829e+06	3.02788e+06	5.53156e+06	4.85694e+06	5216308	5014716	4380347	4571097		2218541	3893790	3.77737e+06	2795162
Q96HE9	PRR11	Proline-rich protein 11	141.814	1.40955e+06	1.67365e+06	1.61761e+06	820449	811378	773082	866183	899746	2.30694e+06	2.33723e+06		1.16782e+06	2.17841e+06	2.26016e+06	2.79983e+06	2104411	1.47461e+06	1.84287e+06			3.70592e+06	3985294	4418649
Q53S08	RAB6D	Ras-related protein Rab-6D	90	1.28807e+06	1.86481e+06	1.29014e+06	1.2035e+06	1.1436e+06	1.08589e+06	943175	1.09403e+06	2.63764e+06	2.5567e+06	3.35686e+06	3198023	2245347	1.99359e+06	2274676	2.42705e+06	1.58407e+06	1.3487e+06	705821	853843	3213992	2.95248e+06	2257537
Q15643	TRIP11	Thyroid receptor-interacting protein 11	2857.16	10895538	8468910	11145175	13407034	12225712	12355883	11706478	10089064	30057398	29709066	14288978	17555876	33663628	34987056	35705748	39516940	43356208	52001916	2786752	3.0401e+06	41659476	38478932	16190428
Q9Y277	VDAC3	Voltage-dependent anion-selective channel protein 3	948.211	29106884	24225526	24270466	25518216	23915746	23625372	24934196	20838740	23549148	22224326	36812784	36687716	34212660	34753272	34919368	35815020	83233904	77078896	51803296	55543704	74567768	74569352	54923840
H3BPG6	ZNF598	RING-type E3 ubiquitin transferase	751.454	13166942	10729421	14161916	13585551	12752434	13226045	13210454	13856732	15699239	14951525	10917282	9244524	10621551	10587787	10055302	10612052	5.42328e+06	6507336	5611309	4.52274e+06	7675480	6563959	6.91805e+06
Q6BCY4	CYB5R2	NADH-cytochrome b5 reductase 2	468.697	1.48509e+06	853320	557776	397928					15506818	15450699	10898363	10460207	6.54091e+06	5.4167e+06	7617522	5766226
B2WTI3	JMJD6	Jumonji domain containing 6, arginine demethylase and lysine hydroxylase	490.365	5731427	6.37445e+06	6.47713e+06	5238839	8.12516e+06	7942325	7.60852e+06	8326295	4155042	3.8034e+06	3286077	3.40458e+06	5.41511e+06	4513471	4992395	4541713	2491578	2.05702e+06	3314830	2703752	8001098	7.83738e+06	5164586
Q7L523	RRAGA	Ras-related GTP-binding protein A	438.821	3.59946e+06	5642207	4.39925e+06	5555478	6761415	7605539	7399548	7.73082e+06	2663806	2.89608e+06	758640	764795	4.97085e+06	4895683	5785306	5.38076e+06	3.56281e+06	4.04279e+06	1.21676e+06	202987	1728290	2.18647e+06	2846770
Q96RS6	NUDCD1	NudC domain-containing protein 1	1070.98	3.77785e+06	4.76521e+06	11225828	2.90993e+06	5554330	8.27793e+06	9488988	7.98731e+06	28427654	24875260	18300592	21622220	23184974	21059414	25372158	24047162	1.78045e+06	968560	6.87416e+06	6.26933e+06	26578280	26891056	37661408
O43291	SPINT2	Kunitz-type protease inhibitor 2	337.299					568293	509640	428460	361825	4571564	4380277	5308075	5.22823e+06	14970088	13834630	16017278	14102530	252927	390606			20436024	21033098	21114724
U3KQ93	UBA2	Ubiquitin like modifier activating enzyme 2	43.558					257055	339480	346319	321221	139235	237761			159281	116698	193421	99995.3						107342
Q9UIC8	LCMT1	Leucine carboxyl methyltransferase 1	150.354	5.19119e+06	4604431	4.07276e+06	4441229	7707888	8.16876e+06	9563532	9015588	2.23609e+06	2282379	4.53321e+06	872095	2026486	660834	4979713	3648268			3.6943e+06	602827	476846	540192	1.13765e+06
Q69YH5	CDCA2	Cell division cycle-associated protein 2	1172.23	129843	598528	159784	141896	1.45322e+06	2.51647e+06	3263690	1.83357e+06	1.17106e+06	1.38141e+06			6887323	5.41418e+06	8721452	6.55363e+06	12978212	13097084			12191912	12542807	6517110
P12277	CKB	Creatine kinase B-type	560.627	248754720	228859360	234276576	247763488	580918720	551167360	556316608	635778816	2.18733e+06		1.81735e+06		5.46912e+06	4.05274e+06	4.3002e+06	4255880		90936	4737532	4.00619e+06
Q5T0N5	FNBP1L	Formin-binding protein 1-like	365.001	3054962	4138292	5275718	6164892	9012429	9530333	10093135	8.12313e+06	4745635	3.11567e+06	2.73381e+06	864936	1.81564e+06	561141	65472		347461	584058
P39880|A0A2R8Y852			338.373	15928654	24172054	22042184	23756232	23391030	22780830	18455126	18422730	15205972	17043090	468610		15720904	17602318	14535522	15433653	13641251	11776458			13587426	12127322
Q99653	CHP1	Calcineurin B homologous protein 1	670.375	6252204	6342295	5.43218e+06	5.66769e+06	5362422	5358512	5.55037e+06	4744001	19995174	19418144	5.07011e+06	4523730	19535392	18712670	21523870	22351928	25494956	25952872	2.2184e+06	1.25902e+06	29793282	28813358	11357305
Q96G46	DUS3L	tRNA-dihydrouridine(47) synthase [NAD(P)(+)]-like	626.1	6270481	7731756	8389670	6594854	12844293	11184832	11815558	11631448	3580192	3398844	3133790	4.63916e+06	5.32005e+06	3301850	3356019	3107840	895073	821215	2910454	2.96457e+06	10611675	8993977	8231523
I3L0A0|Q13404			464.14	50050976	48378048	50836728	43860524	52392496	69954712	49571148	71296392	48182320	50122776	45625392	43621016	27135106	40477212	28536702	27405418	12903449	14268812	29914262	30060332	34358280	34444068	42352832
Q5VYS8|A0A0C4DFM7			96.936	3.77558e+06	3.15153e+06	3.81728e+06	3.62346e+06	6.15577e+06	5.98822e+06	5.90418e+06	5.86307e+06	804840	2.99049e+06	3.19351e+06	3.34939e+06	4728455	668443	4.1949e+06	3425492	451854		2.78302e+06	852637	481779	447102	1.04576e+06
Q9Y289	SLC5A6	Sodium-dependent multivitamin transporter	150.747				849127	787440	916716	936544	996119	1.4683e+06	1.64011e+06			2.03174e+06	1.81288e+06	2.18068e+06	2.07358e+06	2693319	2601232			1.62237e+06	1.55603e+06	463597
P11387|E5RIC7			308.965	22805592	21529628	20873550	21151196	31627408	31257158	30283502	32403396	55493608	56399896	54029904	48820664	40314484	38298636	41802980	39576468	100621376	94242064	26458200	23649324	99734496	90813216	50259360
P41214	EIF2D	Eukaryotic translation initiation factor 2D	451.019	7.34904e+06	9160797	7.96721e+06	7.55326e+06	8440733	5327982	7551560	8072463	4683922	3.59414e+06	3.04645e+06	3.88366e+06	5228606	5.76604e+06	6045812	4513110	2.95984e+06	3.67433e+06	6.83111e+06	6863442	5559281	6.19305e+06	9164579
Q96RE7	NACC1	Nucleus accumbens-associated protein 1	928.618	17974260	16320479	16881730	17007834	15556866	15651637	16762673	15025120	25458844	21342260	31675006	36491000	17683046	17901444	16440692	18488080	18182306	18670344	30118094	33039576	39348456	38900728	31654080
Q9Y3D9	MRPS23	28S ribosomal protein S23, mitochondrial	669.678	17004232	18710904	18310252	19881518	19334010	22715050	21217426	21765062	22800912	23405494	26988810	24851864	32065664	31593962	33542148	31019200	31907908	35398144	18675732	16012360	38888624	39885112	20524060
P31260	HOXA10	Homeobox protein Hox-A10	136.093					1.33726e+06	1.65052e+06	1.74402e+06	1.79961e+06	423613	311699							312016
A0A0U1RRK1	MICU1	Mitochondrial calcium uptake 1	536.497	2.34404e+06	2.04059e+06	2.40553e+06	1.92255e+06	2.07704e+06	2.29742e+06	2393471	3284025	3.40213e+06	3.50544e+06	3.9869e+06	3.68346e+06	6.12914e+06	6540717	3.7229e+06	4.12216e+06	6.45049e+06	6.30485e+06	1.26782e+06	3085251	4830538	4706532	1.94869e+06
A0A804HJA4	ECPAS	Ecm29 proteasome adaptor and scaffold	2826.46	46908440	48263856	50806644	52884596	76130088	75613704	73227696	76724816	26733438	27593092	23481268	17589290	45609112	46448844	45755852	44759040	12075564	14318359	43621144	35751092	37572732	34637452	66759336
Q9H1K1	ISCU	Iron-sulfur cluster assembly enzyme ISCU	310.023	6339366	6423491	6177594	6599812	8694522	7418096	6060106	5706123	9399085	9065199	15358288	14769078	7822884	7692882	8993008	9425802	13818967	14263860	6096913	6562685	11265030	11701700	8534102
O94822	LTN1	E3 ubiquitin-protein ligase listerin	551.393	4621347	6373622	7.54392e+06	4421098	8830465	6.14494e+06	6612441	6575485	4545762	4.71337e+06	1.37198e+06	2.25902e+06	6.04233e+06	2805940	5090916	5.96811e+06	2.85938e+06	4192806	301102	292944	4493788	2.94459e+06	3.26042e+06
H0Y861	TMEM222	Chromosome 1 open reading frame 160, isoform CRA_e	90	624596	605089	555545	669922	499007	449071	460774	447510	821074	785562			843335	668211	758730	638217	584809	623822			771853	754808
C9J5X1	IGF1R	Tyrosine-protein kinase receptor	446.532	6480667	5.21361e+06	4640477	4539994	3548859	4067394	3.93834e+06	3.75945e+06	1670095	628166	2093514		3178525	2.59474e+06	3623936	2.6596e+06	4274795	4597731	1.95655e+06	1896994	1.7847e+06	1837545
Q07812	BAX	Apoptosis regulator BAX	850.46	23668074	28168454	25589528	25633284	39921148	40064228	41843012	37570452	23314214	24588768	27148420	27909458	11559337	12389973	13375140	11794194	11464077	12648944	20937430	22613556	13571437	14645032	17084740
A2RRP1	NBAS	NBAS subunit of NRZ tethering complex	1442.16	5640778	4.20639e+06	8163406	4263676	8987572	8.19049e+06	7.26974e+06	7037963	16031576	15625426	11704084	10366862	22952408	19625352	21652052	19908818	21598052	33264798	3.65243e+06	3.34233e+06	16675051	20743742	6518266
Q9BW60	ELOVL1	Elongation of very long chain fatty acids protein 1	69.198	442765	362297	343317	354133	213856	170735	138416	149592	879681	847992	96542.7		730987	662508	663483	758502	1.06012e+06	948242			728127	800132	123238
B8ZZA8	GLS	glutaminase	264.758	1.22354e+06	2.42587e+06	1220942	1897427	923472	3721519	3.11622e+06	3.42899e+06	11148445	11075424	9662815	10326528	5551422	8906997	6179599	6.44186e+06	4.12019e+06	4.21873e+06	1.39601e+06	1.4186e+06	3.67575e+06	3.8006e+06	5202199
Q8TDN6	BRIX1	Ribosome biogenesis protein BRX1 homolog	1228.65	12566005	9790389	10236948	10870731	22156800	21887422	21370408	22249400	30825120	32466606	18389694	16724623	58171844	53550648	61558240	57435196	78861320	72457152	14286974	11751146	68828552	68008976	25278990
Q8IWW6	ARHGAP12	Rho GTPase-activating protein 12	682.396	343098	506378	415889	494148	905582	2.4352e+06	2188738	2144020	11179100	10461800	7.559e+06	6.74515e+06	1.31698e+06	2.15108e+06	1.42913e+06	2.34992e+06	4342412	4.9791e+06	5489491	6.17477e+06	2.97337e+06	3.85964e+06	2.06969e+06
C9JME2|A0A1B0GV68			270.887	5119994	5709756	4973513	4.84697e+06	2.55508e+06	3.5068e+06	2955009	3.2644e+06			705275		1.79287e+06	721244	2372459	2.19985e+06	2.28779e+06	2.40793e+06	1.14579e+06		2.81787e+06	2.71245e+06	552221
P07919	UQCRH	Cytochrome b-c1 complex subunit 6, mitochondrial	401.733	11530963	12775924	13258192	14501104	6352685	6.65649e+06	7865406	6532496	12518023	14052621	16761575	17838268	17248384	16594447	33111644	27194000	42345560	52877524	13305474	12940237	46081644	47160048	34356132
Q5T3J3	LRIF1	Ligand-dependent nuclear receptor-interacting factor 1	220.992		373941	571639		1.27849e+06	1.4633e+06	1.62073e+06	200721	1.41029e+06	1.2358e+06			3.08691e+06	2512239	3.50475e+06	2830867	3757911	3.788e+06			2.21829e+06	2197215
Q9H0U4|P62820			351.167	30093952	38338708	37406472	35131152	31487244	29697324	30071176	31742876	52407848	49625412	53655380	48745088	58375680	60923072	55519624	59365304	28710524	21500636	32894284	35761760	60175144	57856408	43766032
P27694	RPA1	Replication protein A 70 kDa DNA-binding subunit	1961.49	62685756	62523508	60538756	62199008	101110912	102787096	104001648	107624064	37780300	37774712	30933158	28692728	40672412	38137676	39668752	42062236	20789680	19961536	31799308	30797084	67370400	67411040	39604072
Q9BR76	CORO1B	Coronin-1B	1195.22	46321016	55023312	45377368	47191836	58879248	53588500	53100056	70099656	138101936	139682656	186285088	178544320	93406384	114364920	114205824	96275808	42611160	55476232	73185144	74223560	80702656	80721288	78853544
Q9Y2Z2	MTO1	Protein MTO1 homolog, mitochondrial	413.308	1.25895e+06	1437541	212228	583935	1.18461e+06	1.57428e+06	1367510	1450464	4.13429e+06	1171568	1.87383e+06		4298773	3494723	4.88623e+06	4.19522e+06	6335100	7601132	848213		2.79649e+06	3.18586e+06	2722491
A0A286YF37	FBXO2	F-box protein 2 (Fragment)	361.33				926882			297633	245069					7.90262e+06	6847994	8421300	8029187	1.82673e+06	2.44011e+06	5.30679e+06	5.6695e+06
Q96LW7	CARD19	Caspase recruitment domain-containing protein 19	230.249	502162	1.02997e+06	1.01379e+06	782759	934822	816719	810712	807962	2.29784e+06	2.37307e+06	3108015	3.21821e+06	1383616	1.59107e+06	2734905	1.33435e+06	5195000	6252959	2.08054e+06	2703642	1.2555e+06	1.07201e+06	1.72918e+06
O14578	CIT	Citron Rho-interacting kinase	346.983	1.05431e+06	1.05169e+06	1.95004e+06	431593	1.49737e+06	1633493	1.85273e+06	1.51076e+06	3.14867e+06	3583111	1.49485e+06	1.38621e+06	3252345	3.23251e+06	3.23785e+06	3142009	2.70807e+06	2.83027e+06	842830	1.72125e+06	2.12085e+06	2.21188e+06	3.85662e+06
O14646	CHD1	Chromodomain-helicase-DNA-binding protein 1	1879.05	7.35353e+06	7572215	6300633	7042808	9279055	9921668	9562294	9545981	11355680	12615418	10068958	10789962	12119580	11902091	15493316	12122215	21502658	21453274	8643449	7630855	17268950	17575776	11173622
C9JQV0|II_3394755			67.375	6568306	6356126	6.25221e+06	5139645	5.70279e+06	5814804	6156528	5.04022e+06	5.43405e+06	4988380	5.26016e+06	6072531	4680322	4815073	4.7073e+06	4926225	5.00917e+06	4.81988e+06	4.90613e+06	4376556	3647066	3.91644e+06	3.6185e+06
Q9P031	CCDC59	Thyroid transcription factor 1-associated protein 26	244.306	1.76442e+06	1.40055e+06	1642135	1289653	2.58462e+06	2.18919e+06	2134288	2.02549e+06	1.86575e+06	1.82149e+06	3.03206e+06	3224553	5.16201e+06	5356705	5.71281e+06	5.24087e+06	4142218	4289642	2.11884e+06	2.36788e+06	8545478	9195225	6761513
Q9UHJ3	SFMBT1	Scm-like with four MBT domains protein 1	158.726	556751	519318	573338	585283	1110682		738000	801605	419989	386856	3.04456e+06	2.81446e+06	1.57209e+06	2.34461e+06	2.40286e+06	2.41763e+06	1.57153e+06	1.65839e+06	3.65259e+06	3.92851e+06	875974	1.58216e+06	5.18532e+06
P22307	SCP2	Sterol carrier protein 2	1625.98	39490700	36922556	35310824	34547796	37210496	38354636	36987372	38278376	53184096	53176980	83899208	79192296	67011436	64109756	69341448	64996992	62899616	66867152	35485380	44633972	40881440	43102400	23199298
Q96DP5	MTFMT	Methionyl-tRNA formyltransferase, mitochondrial	119.729			81343.6	75039.3	96453.1	121435	920560		1290377	1476861	1.59345e+06	1.72416e+06	1.00661e+06	1.01852e+06	1.65861e+06	922805	1.92604e+06	2.21596e+06	1.01237e+06	699326	1.41658e+06	1.84472e+06	1.05186e+06
Q96D53	COQ8B	Atypical kinase COQ8B, mitochondrial	324.896	4133531	4.71076e+06	3.91192e+06	4.86712e+06	3.89288e+06	4885446	4.29175e+06	4764683	2900666	3.85748e+06	4866649	4.58944e+06	2533872	2353720	2352062	2.12043e+06	4.01048e+06	3.98717e+06	1199085	1.45336e+06	1664214	310985
A0A669KAX3	WFS1	Wolframin ER transmembrane glycoprotein	598.648	2387319	3100784	3.10575e+06	4.09793e+06	4723388	6611018	6.25762e+06	6.65946e+06	11992055	11197456	13958026	11687074	16496259	16916340	17537596	16539110	8.29006e+06	8687341	2.33342e+06	4595702	7.22489e+06	7.20886e+06	4428638
A0A669KAX9		Ribosomal protein L2 C-terminal domain-containing protein (Fragment)	414.846	7873909	9438536	9130252	8558223	8905015	11367580	9298652	10739740	9500673	9976118	12883545	14074585	11467734	12026830	12529129	11210846	17403516	15736764	10856213	11211101	11769464	12126274	10573652
E7ETE2|A0A2R8Y5P7			599.432	72291760	70692112	71612864	71479208	57268440	57250160	54158900	58094356	56168036	58698460	60463428	55946220	37448656	37044392	36151040	36076084	28437604	26801362	63186560	63337980	30299738	31069970	55428472
A0A1B0GTU4	PXN	Paxillin	542.183	2821756	3.559e+06	801154	4585949	3.89768e+06	1275510	1.54817e+06	1.12658e+06	15616693	15438037	9586057	10712089	9536895	7.63767e+06	5.8402e+06	9376935	210245	3683350	4340149	5678306	2.80942e+06	5695300	15383377
A0A1X7SBY3	STIM2	Stromal interaction molecule 2	196.404	947816	433448	364099	354313	1133233	1.14839e+06	1.45593e+06	1357812	1.46758e+06	1.57719e+06	1.66212e+06	1.05014e+06	2.5243e+06	2.2128e+06	2101810	2.51298e+06	1575914	1.95377e+06			3259594	2143920	880135
P05067	APP	Amyloid-beta precursor protein	1196.46	5.52842e+06	5258197	5955745	9086474	3815633	5.13632e+06	5157568	4560540	16369050	13669297	9659804	10401486	17800130	18961514	21326364	17915712	36578292	40116760	11040009	10247764	15209244	14583692	2.1887e+06
Q9H900	ZWILCH	Protein zwilch homolog	242.818	4.75771e+06	4277932	4694079	4816738	4741681	4884780	4490602	4703844	5.80497e+06	5603204	2.07881e+06	2.29099e+06	3499276	2015521	3577446	3528061	1.2555e+06	2830820	2.27145e+06	1.36476e+06	3781341	3.66762e+06	3112312
A0A024QZW4	SLC35B3	Solute carrier family 35 member B3	46.15			387222				366313		680658	670378	1.19513e+06	823733	464904	317533	615484	425204	870521	782938			893750	885233
Q9Y512	SAMM50	Sorting and assembly machinery component 50 homolog	1240.14	31258608	28426878	29619632	31470072	26106694	27336984	26273462	25540360	32874762	32439376	41575256	38972780	42624700	40588088	47211460	44660252	80005904	77335288	32460452	32732230	53434972	53344740	36528568
P49321	NASP	Nuclear autoantigenic sperm protein	2721.54	162421056	166344992	171415584	171026816	262925696	263692720	295116416	259764320	112027528	109747408	96281528	101462216	101256944	100544984	99036144	100466680	26061930	27923898	152334768	137692608	170442560	169712128	147148592
A0A7I2V5S2|E5RI98			502.731	450715456	387139776	406730912	410682336	382691968	372912832	380164768	355310720	678181120	667075968	354327072	474077824	1218097280	1204032000	1257765888	1174287232	1982921216	1957196032	613871552	446384736	1308068352	1239032576	487225952
A0A0G2JPP5|A0A0G2JNZ2			2909.7	37922188	42985616	42080096	41444204	36721320	36778352	36629864	36668092	38812100	41453788	43850432	45141812	54191776	52182048	61721972	54395504	77383200	78633168	42464512	43793980	84229376	83276824	70008136
Q15043	SLC39A14	Metal cation symporter ZIP14	362.067	3.59533e+06	3.52394e+06	3.98337e+06	3.79117e+06	2410235	2.19608e+06	2211557	2379468	11880128	10901087	6689354	6709386	8.35406e+06	8185552	8167579	7808710	20274086	20680574	2.29865e+06	2374361	10646454	10421484	3.95962e+06
Q8TED0	UTP15	U3 small nucleolar RNA-associated protein 15 homolog	1033.6	12176837	10657948	11113090	11546045	18275548	17648130	18547172	17252686	21708160	21102194	16715842	18643260	33676860	32728422	33950692	32933698	46161264	44373004	13719736	12977235	33607368	33020590	16789406
A0A0A6YYA0	TMED7-TICAM2	Protein TMED7-TICAM2	633.282	14001248	15169607	14418001	14207967	9672466	9846947	9861298	9510609	15907829	15653586	25064582	25055040	18294216	17522234	19318604	18809100	18186538	18250358	11924047	12056790	18448624	16996020	13362717
Q969X6	UTP4	U3 small nucleolar RNA-associated protein 4 homolog	1004.97	9223042	8496766	7484279	7734276	11308340	10565714	11619618	11080132	16856082	16267360	11043732	9835476	26100122	23986274	29551214	25833634	35518324	37161160	8625645	7600779	31102656	30578890	12938280
Q8IUW3	SPATA2L	Spermatogenesis-associated protein 2-like protein	85.136			978813	494866	886051	826071	761877	959735					300319	228182
P41361			442.076					204800	162619	187206	135202	3311469	3.27519e+06	1.7737e+06	2.33257e+06	1.36958e+06	856860	3.39593e+06	3.74826e+06	646720	1.34067e+06	7915609	10619497	9011666	10619433	3.40869e+06
Q96CW5	TUBGCP3	Gamma-tubulin complex component 3	897.664	11537888	13262192	11549074	12372659	15798572	15619938	15144485	15714038	11077937	11413589	10136863	9000003	11176761	8953643	10128777	9685981	2.70886e+06	3.00118e+06	1.81848e+06	3.23065e+06	11878748	11923644	15096336
Q96I59	NARS2	Probable asparagine--tRNA ligase, mitochondrial	481.138	1062141	1.02213e+06	1.277e+06	1035573	2582391	3.94658e+06	2.91383e+06	4786616	4.32799e+06	2938643	5.9166e+06	4.90396e+06	7.88003e+06	7.2454e+06	7.21017e+06	8234357	7715117	8.15592e+06	1670149	1.71101e+06	15109482	14792800	8570737
Q8N2K0	ABHD12	Lysophosphatidylserine lipase ABHD12	754.774	3230870	3872306	3.0999e+06	4.23869e+06	7.97665e+06	7399725	8433266	6244612	13457885	14020311	17717790	19300114	8856728	8764311	12335407	9313320	12353692	13892612	3.73379e+06	3.13331e+06	15034728	15654930	6284655
A0A0C4DFT3	DLG1	Discs large MAGUK scaffold protein 1	1317.39	13184866	11500882	10717133	10921594	18883858	18786288	18820198	18643710	23840620	22984840	20020876	20080222	29066472	28215872	31014268	28323948	35109260	37258616	16365780	19919710	61784648	62253792	37240748
P62873|P62879|Q9HAV0			219.85	46780748	43038496	44285760	40866016	37985028	37587056	35937596	38778204	42549052	44121372	51362644	51504780	57944796	54483764	52445904	57640864	77824520	70188912	43743164	48109760	52356864	50612800	39183240
Q7L2E3	DHX30	ATP-dependent RNA helicase DHX30	2524.43	90120840	75369448	70836080	70182968	68243832	83728040	71850632	85906304	21117994	23423942	19631970	14973493	76258880	75301248	80881920	73692744	72109448	71698552	36103056	36923048	43176300	45479932	30909580
P05783|F8VZY9|IP_776490|Q148H6|IP_556265			180	750710	911036	1.14296e+06	1.70796e+06	189239	390458	381728	547499	1.04155e+06	3416869	1.81738e+06	1.86584e+06	2509891	3.11627e+06	2.30401e+06	3856356	1.60421e+06	2.20545e+06	307131	307974	3752614	4.54536e+06	1.6469e+06
Q8N565	MREG	Melanoregulin	64.275						218010	151003	182927					561614	509378	619114	621325		256719			554920	487350	259859
E9PLM6	MDK	Midkine	259.191		73767.8			590975		346336	265202	2.35048e+06	2.47003e+06	3.9657e+06	4.4451e+06	998200	1.10295e+06	1.44234e+06	1.40996e+06					3.90004e+06	3.70851e+06	620050
O00115	DNASE2	Deoxyribonuclease-2-alpha	521.54	46033356	39970864	34210408	41503588	30360820	28098550	28676702	22547296	5.19886e+06	5350228	12169508	13493713	31756212	31353626	33930660	30076460	18060900	19223258	15211726	16452866	15264216	15527718	2.09926e+06
Q9UHB4	NDOR1	NADPH-dependent diflavin oxidoreductase 1	134.501	677659	1.36654e+06	984957	831459	1.05381e+06	1679287	925166	980671	368079			347386										463498	482324
Q86SR1	GALNT10	Polypeptide N-acetylgalactosaminyltransferase 10	212.953	594530	590458	636402	929124	243463	1.38668e+06	343148	497236	190981				1.9362e+06	1.77376e+06	3.02126e+06	1.65049e+06	1585702	2067721			2.62393e+06	3.01173e+06	1.93712e+06
A0A0D9SF63|A0A2R8YFW3			268.786	3370095	4976564	4.64658e+06	5120217	5.50449e+06	5994247	5.2381e+06	6487659	9025378	9165316	6603221	7504814	6630371	6414793	7084704	7.56018e+06	7213476	6.78405e+06	4662382	4.09208e+06	9870892	9848997	9248139
P35475	IDUA	Alpha-L-iduronidase	124.156	336451	449776		85521.2	444890		143319	476432		334978			3.21814e+06	2.66193e+06	3.94756e+06	3.64591e+06	1.64481e+06	1773402			1.75739e+06	1.75724e+06	1.20706e+06
Q9NYM9	BET1L	BET1-like protein	214.595				1.33856e+06	374090		1.24815e+06	1.07382e+06	4536876	5041117	684654		4921690	4306701	4.6887e+06	4516976	2.06884e+06	1.76074e+06			3.60362e+06	4.22492e+06	460371
O94829	IPO13	Importin-13	238.692	1361121	824931	2.88453e+06	1.14578e+06	1.47838e+06	2.14801e+06	1.92549e+06	2512279		62564.8			232772	575120	450851	329122		94708.7			374637	338732	579131
Q96I34	PPP1R16A	Protein phosphatase 1 regulatory subunit 16A	94.77	393998		152468						1.54718e+06	1445189	3798722	683761	364250	1.55499e+06	1.07723e+06	1.44137e+06	2744102	1.82097e+06		4.0463e+06	1282395	1.49339e+06
O43324	EEF1E1	Eukaryotic translation elongation factor 1 epsilon-1	422.536	48124232	38513164	39522672	40442460	47441064	47768028	47449924	50629048	28143390	28363636	23025912	22296134	45067420	45114304	44855104	45847352	18920182	17891378	39814464	33534584	29694404	28761988	36758624
O95810	CAVIN2	Caveolae-associated protein 2	1134.25	2241577	203104	1305188	763563	852741	1126937	791299	542344	25120202	23552750	52960176	53720960	563381	266300	89765.3		24986824	26771096	38511740	36420116	92424000	92079704	58847524
C9JAG1	SELENOI	Selenoprotein I (Fragment)	47.023		164663	264342	309015	427612	476231	453011	422639	781595	635573			630684	296981	731964		993108	843595			1.01671e+06	963465
Q5T0D9	TPRG1L	Tumor protein p63-regulated gene 1-like protein	125.546			316511			357584	303742	285638	803061	1.80437e+06	420215		1.47569e+06	1.4762e+06	1.75521e+06	1.43031e+06	601041	337359			1.78769e+06	1.63079e+06	331461
O00391	QSOX1	Sulfhydryl oxidase 1	413.838		808724	374594	320761									5220464	4.96777e+06	6885885	5050722	4278879	3376984	843922	695167	4254723	2.9352e+06	839904
P28800			309.166		558960			363637	666835	418733	709001	1.51785e+06	341201	1.59234e+06	2396771	5397962	4117801	5.15194e+06	6.39345e+06	1.90639e+06	2711196	8.18633e+06	10261434	2510974	2.6622e+06	1.36807e+06
Q8N612	FHIP1B	FHF complex subunit HOOK interacting protein 1B	106.988	1.99647e+06	2.9616e+06	2504505	1.91973e+06	2.50451e+06	2.45399e+06	2.2818e+06	2.47944e+06	2521493	2363597	2.83062e+06	856660	1.38095e+06	2.46081e+06	1.41354e+06	1.39767e+06	1135061	1.15691e+06	649081	812222	1.42125e+06	1.27612e+06	1269242
A0A0A0MST8|Q9Y6M7|H7C3C4			761.07	2850722	3.12987e+06	2.883e+06	3.65593e+06	1.8371e+06	1.90442e+06	1.94659e+06	1.18994e+06	1.98031e+06	1.11199e+06			9213776	8597955	9349827	8421752	18109562	16659351	8.15849e+06	8.13412e+06	6678469	6.10007e+06	7942681
Q9NPE2	NGRN	Neugrin	190.016	925495	1071314	1.12515e+06	1.05716e+06	654861	942554	772146	633783	1.86155e+06	1.91184e+06		1.00071e+06	3.83442e+06	2894708	2.07699e+06	1.99995e+06	1.68228e+06	1.88198e+06			2.06935e+06	2020587	699140
Q8TDW0	LRRC8C	Volume-regulated anion channel subunit LRRC8C	393.916	22000.4				573724	284644	358110	311113					2.53544e+06	783744	2.70025e+06	1372933	2.75552e+06	2712296			1.42308e+06	1252937
Q8NEM2	SHCBP1	SHC SH2 domain-binding protein 1	723.293	1.36403e+06	2.2791e+06	2.89059e+06	3559490	3.57261e+06	4.17976e+06	3900686	5715431	7008148	7832090			11686018	11882717	10488618	12468914	5.38076e+06	4.96422e+06	985795		13176582	12820778	6696779
A0A8Q3SII4	RGPD6	RANBP2 like and GRIP domain containing 6	125.517			51201		139354	157175	147352	144166	51100.7	107194			1.94965e+06	1.68195e+06	2.07261e+06	1892849	1.75701e+06	2.01021e+06			1.44509e+06	1381614	228127
A0A7I2V5M3	CTSL	Cathepsin L	245.94	518324	985638	412200	415779	1.85826e+06	1.89614e+06	2.03348e+06	2.09234e+06	3202032	3.00748e+06	2182767	3013538	4805602	3.54792e+06	5629083	4609404	10302569	10559233	2.27233e+06	2.27092e+06	5.28319e+06	5.72196e+06	1.09584e+06
Q08257	CRYZ	Quinone oxidoreductase	925.113	23644116	23929690	22981892	23386744	24775070	28353862	25656120	28643672	103843584	110078608	177106464	200142112	36432896	34403872	39320656	39022692	60207620	59609656	72263888	70600536	65410484	68028080	89531960
A0A804HJ40	ZDHHC6	Palmitoyltransferase	85.697	642546		316265	459705	859590	248408	872464	858942	3030396	2.03087e+06			1.30459e+06	1.10478e+06	1.33366e+06	1.3739e+06	1.12993e+06	1.06347e+06			2.40079e+06	2.31385e+06
J3QRS3	MYL12A	Myosin light chain 12A	398.338	73719104	70897632	75187632	70652880	87425464	83883832	88629152	81745584	78681832	75104736	86701824	85378976	39657484	37837324	38559720	39617068	21313058	22824362	46316812	41557676	33913264	32174080	85785440
P17301	ITGA2	Integrin alpha-2	1572.58	7819867	9320438	8825871	8.38181e+06	18855000	17383112	19462736	17765934	99958016	100177168	149637856	158117056	73015384	73303432	72782264	73073672					21909922	20923052	42930656
P10599	TXN	Thioredoxin	614.333	345635264	307364448	329547616	330880480	200633952	193908336	209209008	179424352	218436336	216569280	116308936	139400496	138373504	141028672	130733664	134426064	34087956	37189580	91408184	76762376	118612912	124739632	140884272
Q7Z4F1	LRP10	Low-density lipoprotein receptor-related protein 10	228.671	2023356	1.80659e+06	1.84265e+06	1.52916e+06	366018	507973	1.07178e+06	384985	2.19553e+06	2.22618e+06	2245335	4.21225e+06	2066971	1.89736e+06	2488577	2870295	4.1689e+06	3.71918e+06	900746	846953	4571893	4462562	3.48903e+06
P35573	AGL	Glycogen debranching enzyme	2121.22	66887792	67520440	65477748	66538804	34336380	30672468	30265256	32056726	30009196	25253296	20968902	20319846	8598675	6344427	11836319	8920107	2.45535e+06	1.76231e+06	3.29997e+06	3.72791e+06	12545519	14288389	14379278
P15336	ATF2	Cyclic AMP-dependent transcription factor ATF-2	280.843		168978		167412		87868.1	161946	117399	2.20063e+06	1.62181e+06			625825	569630	620358	1.39857e+06	3044076	3109912			1.86492e+06	1.61866e+06
M0R1T5	CHMP2A	Charged multivesicular body protein 2A	552.592	11783473	22271320	21359904	18845536	34017188	35045604	37265348	35000620	7.14536e+06	8291509	7210136	6.90495e+06	7668314	8139039	7.64592e+06	7697072	2662462	2.33114e+06	12229512	12407449	5725933	6.6669e+06	8681414
Q96LB3	IFT74	Intraflagellar transport protein 74 homolog	140.672	1.31025e+06		1.4739e+06		2.2115e+06	1.80571e+06	1.90637e+06	1.50463e+06	878653	937072					194731				875199	777502	325562	337590	1.55915e+06
P85037	FOXK1	Forkhead box protein K1	699.324	16076013	15803045	15906330	15467873	13607785	13834881	13947424	12686873	18601014	18971666	34291800	36023888	18485954	18594990	19131168	18426358	14187340	13982454	38195008	39522348	26252132	27332924	31980102
Q13011	ECH1	Delta(3,5)-Delta(2,4)-dienoyl-CoA isomerase, mitochondrial	1267.7	46802152	51936288	44150676	43752872	23614288	28277466	26209528	29329320	53470508	54043364	100016520	99491608	194815616	177160192	196061328	189473088	111733704	103364584	67818120	72390856	54691148	53336512	27455616
Q9Y294	ASF1A	Histone chaperone ASF1A	69.165	662913	845144	730094	664900	541897	597280	589658	565711	239488	263029			438047	391815	505420	362749	314892	333912			521844	722668	496188
P53794	SLC5A3	Sodium/myo-inositol cotransporter	348.051		392291	860574		1.45758e+06	1.13989e+06	1.27174e+06	1.28015e+06	5923091	4366521			5633990	5332676	5.69207e+06	5633985	12617521	12500296			3.62728e+06	3444705
A0A8Q3SIG5	G6PC3	Glucose 6 phosphatase, catalytic, 3, isoform CRA_a	69.176	3442056	4.84986e+06	4.3759e+06	4.70921e+06	3.29995e+06	3.47176e+06	3.57973e+06	4.0687e+06	1.8106e+06	1.77834e+06	2.3657e+06	2.40231e+06	1.65878e+06	1.46838e+06	1.8817e+06	1.92589e+06	5.16502e+06	4.07987e+06	3.24873e+06	2.96562e+06	2.87644e+06	3.02021e+06	2.31384e+06
P05787|P04264|IP_636553|II_773267|IP_672475|Q5XQN5|P02538|P04259|IP_723351|Q8VED5			52.943						7544373	6.27606e+06	7048040	55518568	61916220	21052740	23935568	25686060	27251376	25574582	27778888	14685881	14749714	7.09385e+06	4.19149e+06	27449700	29486394	10308985
O14763	TNFRSF10B	Tumor necrosis factor receptor superfamily member 10B	310.57	1.20066e+06	1.59228e+06	1.35396e+06	1.2894e+06	2163644	2.02328e+06	2219903	2.04937e+06	2481352	2254365	3819110	3.75835e+06	3021444	2.20501e+06	3.09299e+06	2.37105e+06	4739447	5270394	1.72182e+06	1.31596e+06	5234055	4.47727e+06	2.55618e+06
P49721	PSMB2	Proteasome subunit beta type-2	666.862	75185576	73863976	70679656	72060728	87262152	83381792	80032072	80591016	75997608	83764768	24509478	26542964	68079976	60089016	71174200	59642576	45758112	46146704	21769720	18539716	73973168	70848576	29178294
Q9HB66	MKKS	Alternative protein MKKS	144.209	2.79581e+06	2.27652e+06	2.25764e+06	2328619	3.05117e+06	2.69288e+06	2.81986e+06	2.58795e+06	9004898	8137076	4349480	5643789	4685479	4.69223e+06	4.55916e+06	4.15963e+06	6558490	6621032	1.27926e+06	1.38307e+06	7.43542e+06	6499496	2.85295e+06
Q9H9L3	ISG20L2	Interferon-stimulated 20 kDa exonuclease-like 2	360	1.05996e+06	957963	468320		825974	892434	862823	956454	1.86218e+06	1.76045e+06	1.78269e+06	1.638e+06	1.99685e+06	1.79447e+06	1.91675e+06	1.94606e+06	2773099	2.76064e+06	686586	652088	927372	955174
Q9H1E3	NUCKS1	Nuclear ubiquitous casein and cyclin-dependent kinase substrate 1	1071.79	36510500	30684102	32320240	29375846	66375672	56364084	69623008	55597252	13442865	12678236	24163864	24699958	8574729	8205960	7.5774e+06	8520685	5.55919e+06	7155317	38144148	38428792	9996514	9633143	10077611
Q15366|F8VZX2|II_762697			220.836	56843140	48651316	53989076	56776316	80897104	79706488	77164096	83009248	51747136	53749748	41194832	41746112	33809056	38641404	34361192	34649732	27005970	26072046	46880580	38438400	37828456	36120676	50943440
Q9ULA0	DNPEP	Aspartyl aminopeptidase	957.589	6.48277e+06	2.03634e+06	5.73032e+06	2.76709e+06	8219245	7300303	8727432	4515424	26049472	25614604	34303484	33022416	11090377	10999147	12021027	12566748	5.33351e+06	5.85531e+06	12090428	11355105	13658654	11954664	18353964
Q86XI2	NCAPG2	Condensin-2 complex subunit G2	954.303	15234968	16653024	13118335	14741714	17716170	16973498	17466414	17336050	9059640	9351135	4892744	1.57008e+06	13144991	12052189	12957209	13450184	8113755	4858974			17928042	15857734	7667598
A0A087WXM6|IP_619671|IP_789106			125.421	80375272	94934040	82390600	87099024	69621160	71162232	73488976	69433664	66572816	62531728	57299980	57665124	64760536	67167928	67657776	70425632	49642624	45810008	54829704	57377076	56760880	60010904	75583144
G3XAJ6	RFTN1	Raft-linking protein, isoform CRA_c	248.947	3814214	3772304	3121626	2.77172e+06	1.56175e+06	1.63272e+06	1723392	1.58058e+06					374988	365547	934411	846075		218923
O43291|II_694726			130.083					818080		753549		2.94477e+06	2.93427e+06	3.42118e+06	3864548	8501292	8417153	8054371	8347863	466770	451953			13078700	13667794	10858031
Q8NC56|H0Y8H8			239.503		472285			612196	1279777	1.31719e+06	1.3161e+06	896256	1.10172e+06			4.25501e+06	3.20696e+06	4.35946e+06	3.17623e+06	2.80094e+06	3.01047e+06			2.639e+06	2.91854e+06
Q96DV4	MRPL38	39S ribosomal protein L38, mitochondrial	871.747	13516175	17228854	18226448	19787148	19809878	24359466	24735122	25003844	24835388	25928914	36260264	39632764	26156800	26606580	29043032	24799208	38698640	37135352	26863298	21697806	29467832	30980938	19396586
P00492	HPRT1	Hypoxanthine-guanine phosphoribosyltransferase	911.57	99741144	93582656	91463560	88614360	127955096	131648152	129363656	129131056	125962464	127022528	100426248	89283024	34061416	33009090	34077460	35672464	22127018	21875696	98819120	97906720	22262156	24665850	48360192
A0A8J9ASZ5	MYPN	Myopalladin	553.122	1.09857e+06		1.13367e+06	650854						743543			7.99855e+06	8461117	9235642	8500341	18155652	17478758	14456359	12645370
Q96IY1	NSL1	Kinetochore-associated protein NSL1 homolog	252.421	3596476	3.82291e+06	3.99031e+06	3.53944e+06	3.36254e+06	3286246	3.4605e+06	2869529	2.37988e+06	1.76809e+06	1.41472e+06	1.43999e+06	1.65363e+06	2.53942e+06	3595533	2516677	2.85147e+06	2.94368e+06	954011	1344716	3871138	3.56023e+06	3.10073e+06
Q07954	LRP1	Prolow-density lipoprotein receptor-related protein 1	996.46	19653758	18757388	19193010	22164028	7410543	8218891	11252881	8975578	1024997	1.43446e+06	1.88443e+06	1524332	807362	1.82509e+06	1.82863e+06	2.14701e+06	3.34852e+06	3482492	2171005	1.79613e+06
A0A1W2PP11		Peptidase S54 rhomboid domain-containing protein	388.899	1.02995e+06	1.74389e+06	1782531	1.85649e+06	3.60244e+06	2.81808e+06	2.44615e+06	2.27358e+06	2947100	2.77839e+06	1552068	2.62826e+06	9273533	8672023	8275858	9454444	10300710	9545586	2.07082e+06	1.07086e+06	10982324	11915804	8798292
G8JLA2|P60660|G3V1V0			365.947	211427776	163157200	175118144	166415328	130620056	123588368	134282592	118320688	144655328	135744864	104104272	115416336	82282688	78975112	84330784	86336640	57757160	62026104	72911032	73002256	83013360	79244592	128705632
O75044|B7ZM87|G5EA48			90	484450	357937	383136	328124	432222	465811	488169	422714	360565	318250	114468	172931	466137	318230	348388	308214	312211	311326	269398	423904	183206	194992	93142.5
Q9HBR0	SLC38A10	Putative sodium-coupled neutral amino acid transporter 10	632.456	274873	198960	143342	98803.4	2.29915e+06	2.19862e+06	1.60847e+06	1.2291e+06	733892	377637			4.98123e+06	4.6786e+06	5.61265e+06	4371000	4.27124e+06	4.91345e+06			5.46948e+06	5.3507e+06	1.9357e+06
A0A804HI52|A0A5F9ZH11			65.073		135081	154265	85765.6	168532	144666	236230	227951					216446	284387	299429	286648	280127	396212			255047	275400
F8VUJ3	POC1B-GALNT4	Polypeptide N-acetylgalactosaminyltransferase	346.603		778140	333206	1.18249e+06		454963	511665		6.5153e+06	6483843	7215944	8449119	2.29956e+06	1.37579e+06	2.77524e+06	3.27798e+06	3.27162e+06	2.12699e+06			2.51593e+06	2.02913e+06	980624
Q00536|Q00537			67.375	470422	584200	469581	608434	984671	778088	852080	780482	272470				353879	330628	331659	294458	223791						510965
Q8NI08	NCOA7	Nuclear receptor coactivator 7	486.633	3.50219e+06	3.52571e+06	6805456	5.5553e+06	2.57345e+06	3.23918e+06	3.13453e+06	3.04913e+06	2.21483e+06	936010	1536304	2.17971e+06	164670		81229.1	84967
P49427	CDC34	Ubiquitin-conjugating enzyme E2 R1	307.662	5520339	5054936	5.26707e+06	5047824	9028148	8966609	9418389	9280216	5218287	6137958	2640869	2.22592e+06	3.73885e+06	3.9347e+06	4965102	4214779	989845	1.07636e+06	3.29718e+06	3247202	1.18643e+06	1.6434e+06	3267548
Q8TAE8	GADD45GIP1	Growth arrest and DNA damage-inducible proteins-interacting protein 1	523.157	7.30038e+06	7080047	8738073	7675548	6.6846e+06	6745257	7.40339e+06	6462528	9205917	8496083	13251939	13893170	11196197	11528003	11839190	10853645	18092506	20694852	6655290	6.5333e+06	14446465	13251431	7.47572e+06
P51398	DAP3	28S ribosomal protein S29, mitochondrial	845.688	15803953	18422768	17200774	19384602	15523957	21505704	18015748	20691976	25028442	26030734	25425354	19213278	29732774	32782732	35889464	33279076	36953544	37729600	13745213	12528181	37413624	40759112	21471108
Q5T3I0	GPATCH4	G patch domain-containing protein 4	541.053	4.77344e+06	4981492	6355246	5.98875e+06	4482107	4701623	5051022	3045314	8.10647e+06	6979233	5.41921e+06	5.15356e+06	11688038	11903938	11385014	11471332	17874284	16953222	4.77021e+06	5993786	8760182	9054443	7399482
B4E3T4|II_576820			173.286	5175663	5617481	3952183	3.83263e+06	3.13928e+06	2664829	1.79626e+06	2.63452e+06	1.99273e+06	1.93694e+06		1.15578e+06		287127		382735					606357	1.16334e+06
Q9BVC4	MLST8	Target of rapamycin complex subunit LST8	166.705	1.27529e+06	2.83031e+06	1.67332e+06	1.51459e+06	2.00483e+06	2455040	2367650	2.60913e+06	2.16185e+06	1.56673e+06	1.17871e+06	1.41573e+06	158903	600177	342025	601821		814230			102067	1544698	937119
P30050	RPL12	60S ribosomal protein L12	502.141	219459872	198400896	208960480	205322816	184333056	188928128	192554592	189011760	240700288	238547216	204362160	262916672	242007424	250841184	237375728	244314640	185849152	172303760	300518656	320156544	238187712	246919248	317458752
C9JNZ0	SEC22A	SEC22 homolog A, vesicle trafficking protein (Fragment)	113.166			57105.5	29169.8							260299		1137114	72382	1.23981e+06	1.05596e+06	1775652	1.44816e+06			1.06819e+06	1.60017e+06
Q9H477	RBKS	Ribokinase	252.884	3491436	3462081	3.64335e+06	3.42661e+06	3210316	3.57378e+06	3391160	3.54908e+06	4527495	4488820	7391835	7776487	3.43553e+06	3625198	3.47966e+06	3.68522e+06	4763691	4912707	7.33117e+06	8527241	5.40063e+06	5.29901e+06	7989191
Q9BYK8	HELZ2	Helicase with zinc finger domain 2	1399.5	802728	723160	686646	549281	1.99075e+06	1.05393e+06	1.67892e+06	1.28495e+06	5296407	4.54045e+06	5836949	6.00971e+06	6179881	5.524e+06	9643395	7465358	4.45081e+06	5.69448e+06	2615129	2.76898e+06	19520048	20843542	3575818
P26572	MGAT1	Alpha-1,3-mannosyl-glycoprotein 2-beta-N-acetylglucosaminyltransferase	317.928	402651	769543	634359	558294	741994	926272	7235728	5955498	10739057	10935328	11870139	12386674	9461613	5.35854e+06	9076861	4503367	21967774	21351356	7.50777e+06	2.15815e+06	5.45367e+06	5298779	3.29434e+06
A0A7I2V539	NMT1	Glycylpeptide N-tetradecanoyltransferase	712.717	13443560	14689813	14007308	14351027	17386318	17462484	17582284	18478656	13782725	13066326	15562025	15247078	9393425	8624505	9760415	9769967	5172737	5.17994e+06	7913313	8649831	13743780	14180772	16862812
Q9H9J2	MRPL44	39S ribosomal protein L44, mitochondrial	889.145	9536298	9806599	9888512	10087601	8930152	13350096	9768763	13612581	14748938	14983066	14858185	14430353	16786704	16157979	16942546	17307420	25941666	26550116	9173028	9074615	20285642	21251360	11342533
Q96HE7|II_751547			646.508	6276645	7081237	6568457	6.94635e+06	10438140	10116344	10429239	9736166	12333556	11867832	15801124	16398191	25313634	22368466	25040012	27055658	20484340	19038994	2.99813e+06	3.56651e+06	24792856	24210524	9745075
A0A286YF22	PHGDH	D-3-phosphoglycerate dehydrogenase	1716.07	562171648	514758944	518774880	548916352	230339872	223485680	220376720	235341040	178628			122321	89081008	83671016	84235160	83494536	20383084	19681658	203668384	194157440	64528.9	41748.9	90703.5
O95376	ARIH2	E3 ubiquitin-protein ligase ARIH2	140.34	1.35231e+06	3.03731e+06	2.41025e+06	2.55067e+06	2465799	1.94964e+06	1.00484e+06	2.34862e+06		824151				623173	930479					876888
H0YBZ4	MTFR1	Mitochondrial fission regulator (Fragment)	234.671	1.1524e+06	1.08902e+06	1.22484e+06	986971	1.39349e+06	1.59131e+06	1.58082e+06	1.54001e+06	1941881	1900397	1.84512e+06	1.77382e+06	2964720	3.10163e+06	3.04495e+06	3043694	2521329	2.23683e+06	905388	582421	3.94735e+06	4.09845e+06	2.79954e+06
Q9NUU7|Q9UMR2			1175.88	35504324	34042216	35004424	43335724	34223372	27941676	28401928	40200876	30919302	24440056	24299296	23500336	23594406	23018644	22103004	22545168	6689840	7.61703e+06	25167202	45796432	12861058	19533074	27603240
P49755	TMED10	Transmembrane emp24 domain-containing protein 10	665.818	33300448	31042918	29949552	30529184	30075604	32583112	33383624	30843984	43177380	43519112	43258048	36711568	56283568	54491336	61083048	54542808	64712552	67748696	27539742	26786268	44222988	45145076	27172924
A0A2R8YFE2	ACTB	Actin beta (Fragment)	46.15			2.78603e+06	2589635	2.45754e+06	2.64779e+06	2.43281e+06	2.20969e+06	3.63115e+06	4196716	6.15049e+06	6964727		5989512	3.33365e+06	2.88369e+06	3.49945e+06	3.06894e+06	5.91371e+06	6.1007e+06	2642263	2.44996e+06	4.12426e+06
Q9UKD1	GMEB2	Glucocorticoid modulatory element-binding protein 2	90	632203	716020	652266	514240	705028	755347	667179	913749	1.1189e+06	1.10803e+06	1.53896e+06	1.21545e+06	737638	762481	822218	777517	891858	1.01753e+06	895309	836860	810649	935894	1066383
P01116|P01111|A0A8I5KQ21			90	15774736	15721905	15737854	15928643	12242397	10984220	10498547	11300023	14883469	14765050	29375576	25828422	16512600	16405932	16402888	16161340	21853428	22425830	24191742	25013274	40761164	40605288	40985396
P26373	RPL13	60S ribosomal protein L13	711.796	278312032	260254784	272077056	258948032	218742336	220091824	219280112	222805472	210212256	214694080	159047872	158133888	224136320	231352816	225880448	214407664	176292752	171907440	159238416	160975744	218833904	208970688	176285760
O60762	DPM1	Dolichol-phosphate mannosyltransferase subunit 1	481.94	34577548	33380578	30899980	35474424	29964270	31729352	28745268	30086792	18647546	7662087	10809956	10315095	19152758	18844760	19223804	17452000	34747228	34940936	8188461	8623436	36774740	35476980	16596654
O94906	PRPF6	Pre-mRNA-processing factor 6	3194.53	82294800	86410200	84848008	105073824	79797544	78418160	79854592	78968904	106603072	113378392	114813104	120148952	98448456	100727728	99285064	100635936	156786576	155276128	80942360	73467544	163236144	162880672	119855744
C9JTA8	C2orf76	Chromosome 2 open reading frame 76 (Fragment)	36.097	257245	287510	311206	293070	488294	482201	455855	528376	200256	195137			220740	244107	243452	272677	54914.8				47199.6	71497.5
O60941	DTNB	Dystrobrevin beta	268.836						353961	489914	175322					1204757	974371	2.13698e+06	519540	2297889	2.17202e+06			1.7694e+06	1.73568e+06
P31040|IP_604235			270	8101479	10279508	7308636	9220835	5793719	6.5498e+06	5.21638e+06	6190057	10093506	11848065	10492510	10304456	12721534	13563229	14275487	12967844	14688689	18930684	21857042	21451220	5331219	5426001	11282376
Q9BRX5	GINS3	DNA replication complex GINS protein PSF3	279.061	5950354	5242548	5464872	5040940	8656892	8373670	9341314	8455000	3188121	3277808	1.34341e+06	648245	3.49068e+06	3.60525e+06	3654619	3136454	1255528	1.68577e+06	4801891	4880535	6618182	6669224	6.246e+06
Q9ULD9	ZNF608	Zinc finger protein 608	90					320271	347334	378138	345473	116369	144439	249128	290749	70140.7		100729	62710.9
P60604	UBE2G2	Ubiquitin-conjugating enzyme E2 G2	490.774	8564856	7758798	6668187	6828608	8.29416e+06	8054467	8.01246e+06	8826196	12679081	12353729	10902594	10244936	11724380	10500890	11621918	11454058	13340281	13684874	5364255	5.11134e+06	11607406	11807725	9167907
A0A8V8TNZ0|P18085|P84085			460.459	66429920	68020528	67372144	66181704	51311784	56599604	53910048	60164396	65352260	64567308	45164116	36249684	48801764	46236680	46657816	45968832	25707580	24395960	18181546	18792502	55975880	54626712	46873960
P21399	ACO1	Cytoplasmic aconitate hydratase	1502.88	74397528	80780992	77303872	77960624	49417304	47494632	45027204	45762828	53342432	54449860	66615960	70115856	25236434	25132726	24928386	23428188	3829308	3.96916e+06	16658881	13836610	11043624	12543757	30528872
A0A0C4DFY5|II_713020			136.216					565184	656118	669655	584382	1.21816e+06	1.15253e+06	1.64498e+06	1.50264e+06	1.6127e+06	1.69165e+06	1.70452e+06	1.69764e+06	577965	547965
P05783|F8VZY9|P05784|IP_776490			216.199	11419494	18504534	14720460	22764860	6.20414e+06	9456296	8930929	10265186	101843032	110841000	26395118	38216808	47790320	35985972	54404564	54601832	51939584	48247776	5490325	5.54275e+06	111657792	118131328	19934804
Q9BXS5|Q9Y6Q5			201.069	10939173	10908075	11554663	12029782	13752899	14413160	13404074	14830462	12250092	12464324	10715555	9800260	9868038	10361116	10597458	9392446	5.62962e+06	6472192	8.13234e+06	8.1778e+06	11543874	10983843	7.82558e+06
Q14CX7	NAA25	N-alpha-acetyltransferase 25, NatB auxiliary subunit	1154.74	19043710	19492242	22930208	21217914	25029806	23903164	24161848	23616538	23283854	23093586	15190179	11822084	17476308	16819862	19914936	17157454	5392272	4663486	4.91586e+06	4.69333e+06	16713196	17986772	20879546
Q9H6F5	CCDC86	Coiled-coil domain-containing protein 86	973.343	4.70095e+06	5172531	4467137	3.781e+06	7.68815e+06	7221618	9348403	6290581	9665144	9410965	5.54675e+06	5.7995e+06	17388496	16823022	16589826	16383002	14768636	16088714	3623851	4.01256e+06	16475880	15503230	14174923
A0A087X1N3	RPP40	Ribonuclease P 40kDa subunit, isoform CRA_c	241.604	1.13342e+06	1435425	1.50543e+06	1.99179e+06	2.23275e+06	2.60176e+06	3.21437e+06	2.16879e+06	2896274	2.33359e+06		1.2778e+06	4748133	4486963	5.12727e+06	4742367	4.03174e+06	4.10561e+06			4.16181e+06	4.08344e+06
E9PF19	TBL2	Transducin beta like 2	1242.48	16701495	17153168	16921256	18623618	12655395	13735196	13416028	13247882	31395488	32974918	32097050	39970920	17246760	17813568	19751226	19063976	29322040	30060630	14835284	14538044	23298208	22887688	18029298
G3XAE0|Q8N782|A2RRD8			47.005					1.67655e+06	1.58387e+06	1.62174e+06	1.60403e+06		1.21025e+06			1.36237e+06		1219962	1.35639e+06	954258	807087			998384
A0A0A0MS38	ATXN3	ubiquitinyl hydrolase 1	232.627	1.83816e+06	1.79715e+06	1.88383e+06	1.81825e+06	3.68176e+06	2987273	2.78502e+06	3.29023e+06	1.80685e+06	1.7327e+06	534184	411990	1.23854e+06	1.30054e+06	1150434	217701	970046	64434.7	1.52366e+06	1.58304e+06	810498	797921	2.09623e+06
Q86TX2	ACOT1	Acyl-coenzyme A thioesterase 1	732.468	12780694	15879331	14351082	20044624	10185870	15479390	15036072	18357940	14917323	15419923	30053354	28345116	26931334	27525598	31925468	27619352	21450524	21329412	12675242	12836817	26202124	27559926	22935024
Q16891|C9J406			2361.39	58739564	62397984	58584100	68329056	56758676	68111656	66319604	69312768	105692816	106335280	108696168	105188720	99406768	105493296	108075624	100876784	202902720	212526336	92076312	82519248	82787552	87435408	56310708
Q8TB52	FBXO30	F-box only protein 30	128.479	1.56131e+06	1.55697e+06	1.46556e+06	1.65145e+06	2.27871e+06	2143512	1.57386e+06	1.51556e+06	753760	1.05614e+06	791470	973795	1.07011e+06	935594	184541	1.24105e+06	105828		1.22126e+06	1.22253e+06			2.06304e+06
Q99470	SDF2	Stromal cell-derived factor 2	376.136	365337	1.63285e+06	1.54803e+06	1.46455e+06	2.61359e+06	1.63199e+06	3.42031e+06	3.12315e+06	2280868	2.26789e+06	2.35014e+06	3647334	7.77844e+06	9122278	9556872	7392932	8487342	9015294	2.09529e+06	2.36311e+06	5933083	5940319	2650781
Q8IU60	DCP2	m7GpppN-mRNA hydrolase	138.586					2139308	2627586	2498649	2982125	775478	688227			372016	453869	465519	455984					405015	520577
Q9UBN4	TRPC4	Short transient receptor potential channel 4	49.192	2.55244e+06	2.06868e+06	2.13099e+06	2.19839e+06	927669	1.0356e+06	1.01472e+06	1.01966e+06	250177	250811			222045	229712	206435	188478	247364	228200			308455	321894
Q53EL6	PDCD4	Programmed cell death protein 4	938.465	59244448	59234444	56652656	56024136	27147582	25831326	24698798	24751130	6.02239e+06	4431492	8401514	6298521	3721422	2.92504e+06	4.0508e+06	4754619	5283827	6.03011e+06	22533954	20429170	8135159	8401763	6.97655e+06
O75475	PSIP1	PC4 and SFRS1-interacting protein	1568.42	71232208	68281744	66132992	66629664	88990952	85523920	97925760	85706552	19877660	22877934	16017276	18318768	36515676	36615072	36453280	36641364	78013144	82734200	50676336	47962932	88108120	86937352	55811400
Q9Y605	MRFAP1	MORF4 family-associated protein 1	205.06	6.49563e+06	6.56431e+06	6938194	6.25597e+06	3711497	3.59359e+06	4.06636e+06	3.23933e+06	2.20024e+06	2.18612e+06	688404	258405	2946908	2.81675e+06	1.36078e+06	1.30704e+06	1.62625e+06	2.09862e+06			4335216	4295173	2.07372e+06
P56182	RRP1	Ribosomal RNA processing protein 1 homolog A	1027.11	8858273	10191511	9695274	11188693	21670742	15153289	15391519	15088199	18890682	23306350	20696176	21898244	24005924	25533578	25149152	26157038	49629984	45661072	17174548	19383406	20629498	22142012	15216361
Q5FWF5	ESCO1	N-acetyltransferase ESCO1	46.15						177165	159841		171940				517260	511160	413839	440630	415459	508819		265714	266485	222346
Q99640	PKMYT1	Membrane-associated tyrosine- and threonine-specific cdc2-inhibitory kinase	134.75					869886	979511	981077	923985	2.67983e+06	3098983			1.71816e+06	2.53731e+06	2.71822e+06	2.45948e+06	1.93043e+06	1.33507e+06			3.03175e+06	2.77314e+06	125266
Q9H7B2	RPF2	Ribosome production factor 2 homolog	986.577	3319602	2.9457e+06	3057528	8947506	13300880	10632062	10643988	10235792	10619561	11094644	10436635	9409505	25347416	23826048	26834562	22348642	32874040	31639556	6.53351e+06	7173529	33553592	29664576	14863341
O60292	SIPA1L3	Signal-induced proliferation-associated 1-like protein 3	1863.05	431958	537460		533757	2378071	3678048	3.05652e+06	3659445	5.26014e+06	6063251	3476673	4867973	34105056	33891192	36137352	34114124	7.30057e+06	7.45735e+06			21022358	21289436	24421640
P51151|Q9NP90			147.996	8734197	7.86155e+06	8471628	7153501	12558884	12328762	12499621	12947529	1.66428e+06	1.48786e+06	2.24213e+06	2.27912e+06	4.71063e+06	4.94099e+06	4819820	4393448	9602424	9346649	10742275	10664740	5.36096e+06	5208750	4.02671e+06
P22087	FBL	rRNA 2'-O-methyltransferase fibrillarin	1722.36	57430676	57973772	55635632	51416712	81554352	97577352	100180488	95132544	87412984	87024776	76237608	78128792	221151184	198617264	235662784	232579776	276618368	259722880	103148856	105681208	160322256	160786496	84545216
P26006	ITGA3	Integrin alpha-3	1885.52	37785064	37431992	37288836	36434100	4.99085e+06	4812542	5513824	6.06992e+06	57607412	58597624	30554474	31622532	211665232	212520848	219969408	209089200	88071096	89075184	26691070	25074848	127468304	125809624	60421680
Q6PL24	TMED8	Protein TMED8	259.351	1.43906e+06	2.54871e+06	2.26221e+06	2.86331e+06	3.54434e+06	3558676	3754098	3541168	1.44332e+06	1.11951e+06	617230	284067	1760169	919198	1.45997e+06	851460	648990	571226	3522239	3587300	738909	426619	2.11332e+06
P62380	TBPL1	TATA box-binding protein-like 1	210.213	1.74309e+06	1.59709e+06	1.58022e+06	1.61648e+06	3.22464e+06	3.37095e+06	3.07351e+06	3338264	1.0099e+06	625452	893804	554522	855183	805436	908049	1.4238e+06	323847	234703	546938	527635	1.55629e+06	848111	492842
Q9BSF4	TIMM29	Mitochondrial import inner membrane translocase subunit Tim29	300	1499212	1.22704e+06	1458467	1.49205e+06	2125979	2666281	2232257	2.46443e+06	2.4581e+06	2.37311e+06	2870415	2.74735e+06	3441976	2.72216e+06	4.08546e+06	3.70063e+06	4.28591e+06	5044919	1.81837e+06	1.67832e+06	4002930	3.89136e+06	2.22501e+06
Q99959	PKP2	Plakophilin-2	1342.87			398955		15139301	14890982	11742633	14268677	23508244	25526136	33537328	36172336	26122676	25860804	25598144	22471442					64662732	67811512	59611200
Q7Z7L1	SLFN11	Schlafen family member 11	738.323					22834862	31209232	31587376	29978600			1.39113e+06			428352	568195	330945
Q9Y227	ENTPD4	Ectonucleoside triphosphate diphosphohydrolase 4	103.709							210611	109333					762104	388592	717835	389462	727222	850268			1.07035e+06	996278
B7ZM99	MTHFD1L	formate--tetrahydrofolate ligase	1471.7	42412760	43555492	45514584	47751264	34600244	49549848	39962380	46700784	27200620	30272316	30387292	27869224	29038738	27751608	32961798	27649116	35492896	33264202	20020632	20117294	43831200	46435152	52495564
A0A2R8Y653|Q9HA47			67.602	4751760	4.18423e+06	4600219	3989822	4362475	4.18608e+06	4350763	4.24004e+06	3887824	3.93626e+06	2550114	2.2931e+06	2.99218e+06	3.23343e+06	3.41598e+06	3.11191e+06	968119	1.13045e+06	4496444	4234856	2.27943e+06	2.55677e+06	4869461
Q9NZV1	CRIM1	Cysteine-rich motor neuron 1 protein	844.397	1810302	1.81095e+06	500127	522026	83427.7	72224.3	328548	104230	3933530	3.40723e+06	1.97637e+06	281126	7135137	7.8992e+06	7.63408e+06	6423365	6418726	7210730			1.81881e+06	1400401	274201
A0A2R8Y4U5	MYLK4	Myosin light chain kinase family member 4	61.72	7.57511e+06	5569800	6930115	6.26696e+06	10792479	11273512	10922918	12199699	4692178	4.94429e+06	4.93615e+06	4527835	3.80165e+06	3979132	3.91719e+06	3.53001e+06	1.05161e+06	1.14503e+06	5415329	5264783	3.47719e+06	3.45209e+06	6577223
B4E0K5|II_3401295|B5MDL5|P45983|II_604509|O15264			63.103	7.57511e+06	5569800	6930115	6.26696e+06	10792479	11273512	10922918	12199699	4692178	4.94429e+06	4.93615e+06	4527835	3.80165e+06	3979132	3.91719e+06	3.53001e+06	1.05161e+06	1.14503e+06	5415329	5264783	3.47719e+06	3.45209e+06	6577223
Q9Y6C9	MTCH2	Mitochondrial carrier homolog 2	455.926	33392388	35369656	32456398	34567256	20000320	19256618	20437244	18256654	39817800	36713504	46506852	45727596	42023224	45112048	43939748	44394336	50394580	45951012	34878184	34052408	38058644	40416996	28471630
O75369|A0A804HK76|II_633648			226.216	3391818	4.22674e+06	4154042	4484547	1627875	1.45211e+06	1.51883e+06	1.5217e+06	32081712	30553492	36521760	37160356	10044521	12054554	11912688	10984519	4463099	4.11698e+06	9150880	11169400	6563354	6069874	16126448
Q96BD0	SLCO4A1	Solute carrier organic anion transporter family member 4A1	460.981	2.06315e+06	2.07256e+06	2.81147e+06	1.08763e+06			2566264	1.89732e+06	3659592	3.65273e+06	1207630	1.13075e+06	8240510	6.2417e+06	7941617	7610115	11300215	11804893	2.32848e+06	3048493	7191033	7052069	4759060
Q86UL3	GPAT4	Glycerol-3-phosphate acyltransferase 4	451.571	744835	1.62464e+06	1.80319e+06	879766	391011	435912	447982	350455	1.55011e+06	2.15826e+06	1.59551e+06	1.52176e+06	3.66282e+06	1.87001e+06	3369245	2.10737e+06	5591808	5.29989e+06	827189	829505	6467629	5980790	2.44125e+06
Q7Z7L7	ZER1	Protein zer-1 homolog	135.712	696547	952188	443228	819757	1.13454e+06	1.16067e+06	1.13136e+06	1.13149e+06	622566	275350	378958	420139	780072	204171	316618	635355	614853	387698			476479	440742	285940
Q9Y5T5	USP16	Ubiquitin carboxyl-terminal hydrolase 16	166.158	1.22928e+06	925852	1.79592e+06	1.38353e+06	2.74494e+06	2512499	2.66571e+06	2.83056e+06	1.09293e+06	561678			573543	623793	301110	966871	262680				249651	412740
C9J384	CMSS1	Cms1 ribosomal small subunit homolog (Fragment)	521.653	2893144	2.12352e+06	2.53401e+06	1.7032e+06	3638421	4.28853e+06	4266275	4.18249e+06	4115928	4.70269e+06	3390638	3.24402e+06	7.10542e+06	6273713	7.98283e+06	6.99418e+06	8.02127e+06	8.17275e+06	3189326	3247232	9307283	8643514	4275318
Q9ULU4|A0A087WVZ6			90	223908	256656	245972	260479	654511	583498	619069	497424	862621	936260	959099	776312	701765	723198	737527	683485	1580308	1.45456e+06	453645	425197	892886	829200	538875
Q6DD88|F5H6I7			1142.73	9432841	10691022	9746824	13643671	10680375	8274850	10202496	7.42514e+06	42888784	46069060	20975460	20286302	48200292	41990912	47505316	43776968	12952467	11983361	1.25149e+06	1157194	52521688	50727904	18522968
Q99808	SLC29A1	Equilibrative nucleoside transporter 1	447.379	2640424	2.92565e+06	2.82248e+06	3178577	3485330	3505923	4.0774e+06	3.80671e+06	2.7809e+06	3.06836e+06			18463418	18591006	20624666	19039878	22023362	23338928	6374895	6714898	9782609	10287382	5462154
Q13601	KRR1	KRR1 small subunit processome component homolog	696.909	9105931	9186966	9393171	8.08451e+06	19708262	21519486	21568930	20945244	23935582	22861486	18683690	18844732	42886692	40887464	48508912	40825724	44542292	40216956	15055257	12349498	34555520	34181592	17120288
A0A3B3ITK7	PGM1	Phosphoglucomutase 1	1849.15	179558912	185699904	181401264	174445936	93770184	90794352	90665136	91405976	58021100	59539504	46037964	43064904	49114284	46899316	48631616	49539240	7507802	8.37062e+06	37967140	39777064	46857396	48642704	90139000
P20336	RAB3A	Ras-related protein Rab-3A	69.142		4228791	4.52615e+06	4.26439e+06						5384273	5793531	5296040	4.41711e+06	4.60109e+06	4357092	4.50738e+06	5693134	5251434	7146968	7.31319e+06	5481771	5063810	5765861
Q96E17|P20337			69.142		4228791	4.52615e+06	4.26439e+06						5384273	5793531	5296040	4.41711e+06	4.60109e+06	4357092	4.50738e+06	5693134	5251434	7146968	7.31319e+06	5481771	5063810	5765861
A0A7I2V2K5	NACA	Nascent polypeptide associated complex subunit alpha	276.191	108721448	105431960	103465792	95317608	105709008	103304976	110231176	105399464	115857976	106644880	42614024	41347148	98318840	91919096	99590336	97945416	37397688	40253740	45347064	42335756	74860608	82108424	80272880
A0A669KAX4	CUL4B	Cullin 4B	1785.53	32709266	33819268	35041132	33371460	58908116	58734452	58188188	55352980	34516612	34618812	20844196	20059506	18891898	19021188	21653420	18974230	18061584	18871726	19639218	20074820	22863294	21725314	10351740
J3KNC0	GTF2A1	General transcription factor IIA subunit 1	64.332	12784118	5320489	5818445	6032838	8914681	7.99003e+06	8841310	7710000	4.93961e+06	5085816	2566653	2.21107e+06	4447391	4451482	4.4475e+06	4.19278e+06	2.50079e+06	2.53376e+06	1.52296e+06	1.51802e+06	4.64675e+06	4.45223e+06	2.18052e+06
B1ALH6	PHYH	Phytanoyl-CoA 2-hydroxylase	113.477	464857	1.448e+06	1396685	558502	1.47038e+06	786352	818499	807501	2204296	2.15447e+06	3.87493e+06	3.68418e+06	1.79498e+06	1.66546e+06	2031050	1.92992e+06	2.72502e+06	2744744	6.24702e+06	5.7983e+06	1.59839e+06	1.5767e+06	741547
O75179	ANKRD17	Ankyrin repeat domain-containing protein 17	450.074	2.21249e+06	3.38351e+06	2686832	2.18731e+06	4.04557e+06	3917801	3516824	4326852	2.98791e+06	2612079	831982	217142	1.98644e+06	2.19943e+06	2.46976e+06	2.04774e+06	912544	958884	1.51556e+06	3.73842e+06	1.11617e+06	416296	1.24302e+06
Q9BVG9	PTDSS2	Phosphatidylserine synthase 2	295.52	1.05353e+06	1.09309e+06	861520	815656	1338755	1.50865e+06	1.4575e+06	1.40803e+06	1.4895e+06	3.39151e+06	2.98368e+06	3.78573e+06	7.32426e+06	6.61745e+06	6619035	8969850	2.66003e+06	2.20452e+06	2229840	2087474	2.31409e+06	2.15164e+06	2155977
A0A3B3IT28|A0A087WWA3			292.71	2.79178e+06	2.95965e+06	3.08756e+06	3.18438e+06	5976292	6094778	6086135	6649610	2.01248e+06	1.87641e+06	615420		2.30221e+06	1.67623e+06	2.60152e+06	2.07797e+06	909777	1.0024e+06	2319159		304360	308777	47991.9
P31937	HIBADH	3-hydroxyisobutyrate dehydrogenase, mitochondrial	727.729	11601706	10660259	10511904	13334202	7848287	11385918	9587001	11024377	29389356	34033804	33171174	32217432	12192122	11933022	14641259	11397076	35366092	34953608	11326298	12865503	22007666	23684666	11090730
P16435	POR	NADPH--cytochrome P450 reductase	2480.03	50344080	49556528	48471844	53906336	66107424	65833284	63008988	65904672	171046160	175480208	166361872	174505680	100849576	93996016	111010304	103996152	180885424	179094496	67909696	65510696	63026672	61376436	31631962
P54725|II_697793			157.375	1.57489e+06	1.91554e+06	1.47869e+06	1.55351e+06	1.16077e+06	1.15738e+06	1.21136e+06	1.04349e+06	994456	967911		49718.6	769411	699785	800103	701352	213695	227264			1.34503e+06	1.4889e+06	160289
Q9UHB9	SRP68	Signal recognition particle subunit SRP68	1600.64	37993892	41525724	44019288	43714624	52617352	52541240	50876268	49648756	37355476	39981192	31730742	33982304	42819764	41744472	42785940	42205376	22018418	22675154	27135612	27610010	40354952	40231256	41149072
C9JEJ2	PCYT1A	choline-phosphate cytidylyltransferase	891.483	19820284	12942488	20260260	12523392	14284808	9070536	9806286	9349968	52800872	21432600	28264522	30183858	25729606	18884696	26956784	26221686	6.3566e+06	7.41349e+06	35548308	36327660	28106216	30755476	23522906
A0A1B0GUC2	UMAD1	UBAP1-MVB12-associated (UMA) domain containing 1	59.311	699923	699740	556680	660454	596909	711712	760222	612965	2.25776e+06	1.54291e+06	2.11254e+06	2.17524e+06	1.25448e+06	1.11558e+06	1.50216e+06	1.15629e+06		558696				774026	1.61576e+06
P50395|P31150			600.135	102425720	102497872	104957376	101150456	126680104	138497040	130241584	138907840	130499904	138984816	94332880	96434272	67430800	64103640	66130704	65444636	27503038	28129852	102229632	101809248	42498388	41603264	76843128
P53396	ACLY	ATP-citrate synthase	3618.14	666696960	694335040	675770176	721080320	345235264	330145184	322666496	332062496	151572032	155432864	129509344	129098800	124942640	116946392	130708232	122949720	64999232	67935296	284991328	290784416	99949632	106030296	165685968
Q8N543	OGFOD1	Prolyl 3-hydroxylase OGFOD1	865.186	10697668	10310636	14422775	13485026	11494016	9360765	9804559	9427521	7.18909e+06	6800814	347946	671416	10809784	10976376	10195830	10347809	902557	1.23718e+06	440819	2409242	10601351	10197451	5005447
Q9NRF8	CTPS2	CTP synthase 2	525.68	9950612	8987341	14870438	18209922	25234386	23255748	21894100	23232140	7886723	7686785	3114957	6441680	2.78073e+06	4.67639e+06	1.7613e+06	2356175	2760369	2.91302e+06	13212109	11989561	9472890	9717466	12322128
P61026|P51153			49.513	12802842	12695693	12270562	11933506	7510293	5.71659e+06	5407116	5984912	16489485	19398392	21045870	21057760	17505344	16965264	17309652	15434970	10405572	11289587	16423674	15401417	9611204	9464172	18542580
P05141|IP_581916			90	193710	146179	174643	201680	178429	171629	126577	166633	255877	305230	731306	644106	318184	314872	314681	217173	371497	349429		211483	313310	261870	249583
Q60FE5	FLNA	Filamin A	159.127	4.87239e+06	5665056	5104459	4430168	2793787	4714925	4.25254e+06	2.4533e+06	2.06276e+06	2.01925e+06	1.51098e+06	1.80533e+06	1.22389e+06	1.44334e+06	2.21714e+06	2.5009e+06	1531914	1.59384e+06	4367484	4.36091e+06	600046	567906	4662558
P23919	DTYMK	Thymidylate kinase	1033.65	63160928	64623580	62534896	62202456	57166392	58091152	56392420	58840900	57469352	60122216	66739428	62980488	34726680	31867574	34210584	34296416	23973586	25601936	50439984	53558104	24749772	26006330	57861272
Q8IYU8	MICU2	Calcium uptake protein 2, mitochondrial	292.376	399252	352309	204149	235736	434336	517828	525743	616846	711352	1.04711e+06	587844	297701	1.70965e+06	892936	1.58423e+06	1.01548e+06	1.99171e+06	2271204			1918994	1.94324e+06	297721
Q5JPE7|A0A0G2JN29			2261.26	30702654	28315284	30500836	29367394	32386968	33511088	35455960	33618592	54795576	54314800	37140464	39624388	77268608	71870336	78125368	75028552	71671920	71261560	24307218	20807848	55833084	55562612	24755282
Q9UK58	CCNL1	Cyclin-L1	62.208					807398			825642	1.10911e+06	914824			1.1246e+06	830362	1.24905e+06	1.14841e+06	1.57964e+06	1.63927e+06			1.26444e+06	1256357
Q5BJH2	TMEM128	Transmembrane protein 128	136.464	1.40596e+06	1.40778e+06	1.50541e+06	1.64685e+06	1.2214e+06	1.17927e+06	1115891	1.19487e+06	2996011	2.97595e+06		1.0488e+06	2.42404e+06	2.36232e+06	2718085	2.91628e+06	2189789	1.67683e+06			4367011	4.26235e+06
J3KMZ9	LDLR	Low density lipoprotein receptor (Fragment)	965.456	5.7989e+06	6.1039e+06	6.32396e+06	5.65879e+06					8601544	8981759	10498527	10708391	18205218	16408982	17804012	14799975	9092069	11239394	1.74012e+06	2744892	17021366	17808272	10246061
Q9BRG1	VPS25	Vacuolar protein-sorting-associated protein 25	296.027	9680153	11029594	9426232	10115779	11125635	11776793	12282834	12069640	12536060	13543208	10342155	11238670	5.1297e+06	4.88613e+06	4905753	5.26959e+06	2.19868e+06	1.96163e+06	3.89783e+06	3.5845e+06	5228928	4774836	10410399
O75150	RNF40	E3 ubiquitin-protein ligase BRE1B	1288.02	15653101	15480342	15674770	11901225	18803802	18495420	18970580	21421114	10673380	11009867	6284867	7160640	10365869	11422155	14093893	11602626	16919148	14531549	7652105	6098544	16314008	17385486	7197001
Q8NI77	KIF18A	Kinesin-like protein KIF18A	86.457	398576	349017	319701	328423	508689	893566	489088	514364	823165	878633	272691		1332468	1423933	1.32865e+06	1.18173e+06	1.06422e+06	855282			1.20179e+06	1.15701e+06	338483
P39023	RPL3	60S ribosomal protein L3	1518.65	55315800	61065600	57414680	70038720	77240056	74440752	71069632	75558208	78082400	79449424	65826352	72430912	134170928	81046208	147972896	133214608	115956480	114428696	67113256	65230280	140126896	135670800	165536320
P60842|Q14240|J3QL43|II_625687			49.772	54513284	63931972	55577040	55013572	86797656	78680336	79828816	76904664	55498652	53995820	51646276	54341844	41045676	42449468	39796640	42450008	19161216	18990200	59508212	57881452	29737156	30610142	67207800
P15848	ARSB	Arylsulfatase B	416.758	2.32561e+06	6894391	3.8874e+06	4.95598e+06	4851620	4862576	5.1158e+06	4899240	1.66348e+06	2.2098e+06		717703	3204013	2.95636e+06	3132555	3.14769e+06	3.83737e+06	4074959	194105		1.20011e+06	1.27657e+06
Q96GY0	ZC2HC1A	Zinc finger C2HC domain-containing protein 1A	272.042	720625	916264	32443.9	638570	821271	867111	974850	883918	1.18136e+06	1.31102e+06	1.26961e+06	1.02237e+06	953939	1.02123e+06	2210726	1.80196e+06				849150	1.82899e+06	1.81295e+06	1.40507e+06
Q92545	TMEM131	Transmembrane protein 131	446.833	1.61721e+06	2.15445e+06	1.1248e+06	1.28669e+06	2699947	2.11259e+06	2.61126e+06	1.97908e+06	2965960	3.94028e+06	1.04198e+06	1.1259e+06	5374212	3.69336e+06	4654141	5.88042e+06	8498080	5296493			5.98309e+06	5634033	3.82391e+06
Q8NBI6	XXYLT1	Xyloside xylosyltransferase 1	161.57		853818	762093	806114	1.0563e+06	1.29497e+06	1.31029e+06	1071439	1.32665e+06	1.1815e+06			1.48586e+06	1.55444e+06	1.76016e+06	1.57572e+06	2.35348e+06	2.20267e+06			2887740	1.94437e+06
Q9C0D3	ZYG11B	Protein zyg-11 homolog B	150.994					227133	255328	241713	244092	166429	203984			39948.4	59994.1	222181	160982		42908.8			23399.8	46909.5
Q9H0U4	RAB1B	Ras-related protein Rab-1B	909.513	26426284	25910838	26263884	29687788	25847700	27002176	25489618	26919958	42194932	40525696	49024336	43952468	58731316	53543548	59197484	59394216	20975948	19736192	21870684	21651166	51666956	50206344	47336916
P40855	PEX19	Peroxisomal biogenesis factor 19	489.233	5.06803e+06	7.83485e+06	8212846	7648720	11662128	10448096	11389934	10153942	9433196	9097023	1.65328e+06	2.91583e+06	7.35176e+06	7378031	5977362	7110190	3.55108e+06	3.85239e+06	991519	1.5783e+06	4.35622e+06	3.92839e+06	1.65349e+06
P49757|A0A0C4DGH3			110.382	2.30969e+06	4587842	3860664	2.79525e+06	2.04697e+06	2816567	2.47019e+06	2.51258e+06	5.18755e+06	5086362	6069720	6139539	4.02792e+06	3962069	5235337	4666675	7380097	8516702	12399606	11611852	3.85994e+06	5.02277e+06	2145625
Q9NWV4	CZIB	CXXC motif containing zinc binding protein	349.061	12399570	14325538	13558978	12607310	19521460	18520776	20010100	18733888	15948241	14605798	17955096	17827766	6751916	6.84646e+06	6605737	7354359	1.75139e+06	1.26966e+06	10767186	12605758	2.77193e+06	2.94347e+06	7.33932e+06
P24752	ACAT1	Acetyl-CoA acetyltransferase, mitochondrial	1736.74	76962440	83641616	74980384	78503776	105199208	121105320	106105888	119779288	73827128	77224296	102817520	105489272	166425856	161617696	174130928	166772256	308179584	308946912	229200384	234224496	197185696	208417168	136398704
A0A8V8TM84	STAT5B	Signal transducer and activator of transcription	218.241	2832311	1913503	2310631	2.45102e+06	2.53908e+06	5068275	1.95253e+06	2.49011e+06	753798	723277	1.12317e+06	1.34736e+06	783182	765579	820149	829471	244659	202054	1.52617e+06	1.4824e+06	281604	395265	932500
Q9NQC3	RTN4	Reticulon-4	955.369	57759316	53080424	53681420	54242556	34198472	32039934	35326632	31872148	88471496	81754728	63678500	61098412	183095648	179281984	181644304	183861776	88054864	93686072	40807488	38661276	99066016	101257184	52217072
A6NJD9	MRPL23	Mitochondrial ribosomal protein L23	274.826	4.74182e+06	4.82976e+06	5272891	6.37472e+06	7.82159e+06	8.2352e+06	7.30122e+06	7979527	13109880	13851619	8948533	9805713	11011358	11028790	12103569	10203843	14970187	15239932	4852543	4.04626e+06	10777878	11572898	6.21939e+06
A0A7I2V3F3	NCL	Nucleolin	2857.41	895877888	854933632	870042432	864749504	1046627520	1012234304	1118931200	1057084288	1329523968	1306613760	946981632	950562688	2185134592	2136551808	2134560384	2181472512	2428873728	2425178880	1056073088	1004634688	1761477120	1756485888	726283520
Q99797	MIPEP	Mitochondrial intermediate peptidase	683.127	7699300	6589673	9332455	10038238	9531167	10850770	9082451	11010137	11252420	17598704	10438052	10562308	12259873	11922496	15530833	13650229	24234452	24237150	10201379	7.60815e+06	20376742	21249956	16322886
O43290	SART1	U4/U6.U5 tri-snRNP-associated protein 1	2373.93	26981268	25709658	24247494	24866500	34885340	34486788	39303164	31840390	38360728	37814360	31988144	34409820	55967736	53539412	59886504	57628320	64237528	66900264	29120260	23917748	89866176	90090256	57733736
Q16594	TAF9	Transcription initiation factor TFIID subunit 9	157.896	1114623	1.8928e+06	1.31933e+06	1.57466e+06	1.51588e+06	635975	1.62938e+06	1.23338e+06	1.17195e+06	1.1846e+06	1999951	2.33279e+06	3.21635e+06	3109015	2.03151e+06	2.84491e+06	1.78532e+06	1.94189e+06	1.74539e+06	1.6589e+06	2920794	2.47706e+06	2.67423e+06
Q6R327	RICTOR	Rapamycin-insensitive companion of mTOR	653.223	8847395	6563938	5962578	7.14533e+06	5.63324e+06	6.74432e+06	6794169	7065345	7.41762e+06	7.94404e+06	5.779e+06	6163873	2.2978e+06	978654	2574652	1.10524e+06				1.00306e+06	365397	605068	1085649
Q09666	AHNAK	Neuroblast differentiation-associated protein AHNAK	26122.4	2161192704	2115222784	2207819776	2043210752	533594336	501013920	547679616	444852896	4119186944	3840078848	2543260416	2707867648	4064591872	3912612608	3888656896	3747260416	2484348672	2720730112	1478716672	1456586496	2677453824	2598482688	1714160896
H0YC42|Q9Y2Q9			321.125	4.71548e+06	5.16261e+06	4.9217e+06	6369486	5.75592e+06	6.56355e+06	6168471	6.26482e+06	5.52999e+06	5.9019e+06	8.31399e+06	6.88798e+06	12115770	10467105	11000090	11504447	11118043	11498802	4.20507e+06	5.00029e+06	12945237	13206362	7.26342e+06
Q15051	IQCB1	IQ calmodulin-binding motif-containing protein 1	92.187					1.71731e+06	2.08715e+06	1.60392e+06	2230863					422306	454515	752211	458037					795094		758585
Q9P1U0	POLR1H	DNA-directed RNA polymerase I subunit RPA12	91.835				470705		293197		142452	280105	319596			1.03152e+06	882654	1.06931e+06	969000	2.03817e+06	2.19011e+06			1.89549e+06	1.47774e+06	1.79043e+06
O43567	RNF13	E3 ubiquitin-protein ligase RNF13	100.563	670192	1411160	1.18233e+06	1.00162e+06	1.47942e+06	1.37043e+06	1.22018e+06	1084905	1.48123e+06	1.37265e+06	2.04777e+06	2.05032e+06	1.5173e+06	1.36693e+06	1.74583e+06	1.3386e+06	1.61573e+06	1.58453e+06			2070438	2.01524e+06
E9PJM3	FBXO3	F-box protein 3	231.411	2.22728e+06	3.15077e+06	2.75887e+06	2.50291e+06	1726234	1.93402e+06	1.63644e+06	1.63098e+06	1.47503e+06	1.38225e+06	1.78052e+06	1.6594e+06	1.08209e+06	797153	1.41001e+06	1216818			922573		541978	456050	1.36117e+06
P55010	EIF5	Eukaryotic translation initiation factor 5	1688.66	59871432	54689752	55584796	58089940	42389788	42210076	41691444	40538816	93074384	92840880	73828952	75255976	85207272	82539392	88011336	85669680	27171736	29887076	94041536	93443296	61221448	65429184	136461888
Q16822	PCK2	Phosphoenolpyruvate carboxykinase [GTP], mitochondrial	1404.78	28996734	28494020	26021958	30253120	17327540	19494236	17365166	19150844	59995736	62898128	152876288	148819504	38488296	34669312	38898412	36842548	116301472	117275504	81664512	81113816	37047880	38727316	17590566
Q8NFT2	STEAP2	Metalloreductase STEAP2	188.21						704531	735417	803480	5358330	5142222	4.87981e+06	4746515									2618303	2.75559e+06
Q8WUX2	CHAC2	Glutathione-specific gamma-glutamylcyclotransferase 2	236.764	6330487	6613856	5783902	5973969	4.04008e+06	2.90727e+06	2.51574e+06	3492877	2.37999e+06	2.35101e+06	2.30543e+06	1.94386e+06	2.49714e+06	2.54875e+06	595464	958931		390311	1.84531e+06	991619	1.13688e+06	1057808	2.66561e+06
Q8N999	C12orf29	Uncharacterized protein C12orf29	159.103	1.32305e+06	1.10835e+06	1.08554e+06	1348148	1.67131e+06	1.96988e+06	1.76549e+06	1.96208e+06	1.22877e+06	1.14402e+06			864947	878262	862787	898139	184833				705166	890059
Q9HC38	GLOD4	Glyoxalase domain-containing protein 4	498.062	19750408	20081788	22087118	21080244	34635768	33015628	32645146	33962700	23409470	23064818	24274406	23497890	11320372	11029590	10069139	9947284	4175329	4.1774e+06	15171420	15181998	12190742	12817486	19023164
P62873	GNB1	Guanine nucleotide-binding protein G(I)/G(S)/G(T) subunit beta-1	763.42	35446244	30207666	28099862	26354224	35972136	36611040	35459308	36351596	28508544	29645760	38261868	39820436	43169908	46240676	43167432	44536688	63187240	60364148	52121984	50990244	40939308	40854944	41044904
Q14657	LAGE3	EKC/KEOPS complex subunit LAGE3	90	2.35641e+06	2494850	2.27736e+06	2.27006e+06	2.6719e+06	2499603	2696296	2.47644e+06	1.29869e+06	1.32164e+06	2224819	2824941	1.24875e+06	1.08078e+06	1.18754e+06	1.2621e+06	254561	268020	3.18676e+06	2927412	792343	822107	1.48362e+06
Q6ZTW0	TPGS1	Tubulin polyglutamylase complex subunit 1	142.407	392615		924084	598470	903366	949078	907600	967844	257964	250033	478133	429974	323979			309556	253918	292141				441662
Q9BQC6	MRPL57	Ribosomal protein 63, mitochondrial	64.283	1.43282e+06	1.22115e+06	1.18892e+06	1.09894e+06	1047527	1.50401e+06	1.70452e+06	1.41821e+06	1.64457e+06	1.95962e+06	2.99852e+06	3.18363e+06	1.60712e+06	1.73751e+06	1.88385e+06	1.45984e+06	2.57567e+06	2.54987e+06	3.28365e+06	3.14947e+06	1444274	1.6021e+06	1.0815e+06
P51572	BCAP31	B-cell receptor-associated protein 31	221.769	24138818	21193576	35239224	20390928	34346036	35528924	36789652	31569464	48891256	51894496	44111120	49778208	59509176	56490640	58569640	57966068	72389616	73088472	29937864	30297152	36759544	37610288	16976026
Q5T1Z4	PUM1	Pumilio RNA binding family member 1	969.76	9819500	10355396	9007184	9957499	13790823	12902174	12228397	14006944	9908421	8443004	5.97754e+06	6529420	9080871	9159513	11200716	8.02644e+06	7.72831e+06	8836470	5342289	5492171	7.60901e+06	8663998	8069754
Q96G74	OTUD5	OTU domain-containing protein 5	129.809	186765	381681	401597	343614	472671	494693	431660	432495					185239		216077
Q8N6I1	EID2	EP300-interacting inhibitor of differentiation 2	87.116					293353	409480	325285					7875977	4751552	5.62779e+06	5.38908e+06	4434674
P52564	MAP2K6	Dual specificity mitogen-activated protein kinase kinase 6	207.136	7100013	7779419	7.06383e+06	6192562	3.23292e+06	3847725	3.41546e+06	3.45028e+06	1.569e+06	1.44181e+06
G3V4W4	GNPNAT1	Glucosamine 6-phosphate N-acetyltransferase (Fragment)	276.574	5.21845e+06	5567238	5900895	5.81637e+06	4528903	4.35381e+06	2.88179e+06	3773674	4.02821e+06	4.45939e+06	5289250	5181975	2.77955e+06	2373510	1.66872e+06	2.25557e+06	565883	556092	800764	919611	2.25215e+06	3293830	2312309
P05787|IP_636553|IP_623199			588.374	31111584	39072124	38831428	38768668	14457862	18891768	16806164	18330384	195753104	221598336	282394976	231269264	70465120	70914840	69302040	72199704	50677932	46446728	38995504	42268480	99822048	104111704	91832992
B4DYU2	COG8	Conserved oligomeric Golgi complex subunit 8	467.517	7.20222e+06	3.23795e+06	5.98756e+06	3.99125e+06	5693423	6012754	5.84081e+06	6047892	4.9137e+06	5.627e+06	3.30322e+06	2.69316e+06	2.96884e+06	1.44804e+06	4.34249e+06	2.6593e+06	752945	2.34973e+06	2.06315e+06	2.71804e+06	4200067	4734527	2.94812e+06
A6NMQ1	POLA1	DNA polymerase	1306.83	24300230	23245934	23408846	23815404	24903164	29183368	27940354	27826422	6083830	7010809	6.27028e+06	4.55939e+06	12522479	11311624	11913860	14333707	3782250	4.9826e+06	2440008		36770060	38097848	16958470
Q9UH62	ARMCX3	Armadillo repeat-containing X-linked protein 3	518.573	13234126	12044361	13801048	13241913	7.79361e+06	7488656	7.52027e+06	7.3642e+06					5613373	4994804	6121689	5.48232e+06	5.99352e+06	5.48837e+06	2.52956e+06	2807589
E9PDF6|Q12965|O00160			67.352	921738	476156	533508	609869	497810	520408	492655	507033	1.67997e+06	1.57013e+06			1.19152e+06	667928	1278596	1.02119e+06	2.34032e+06	2.03241e+06			984475	888524
P61923	COPZ1	Coatomer subunit zeta-1	231.065	27152244	24805348	26129140	23365192	20682554	20680658	19632862	21458646	25871760	25599216	12559389	12657660	18466642	18241336	17777832	18746720	6297647	6331102	7371262	7675312	19809188	19331158	15651422
Q9H6S0	YTHDC2	3'-5' RNA helicase YTHDC2	1411.81	15653628	17958856	15550178	15024786	28715112	28710772	28318790	26727020	11493623	12808045	8369183	7354852	12315108	8492853	10142507	7490102	8.29128e+06	7.57557e+06	8730753	9234488	12445408	10863888	11427272
Q9UIA9	XPO7	Exportin-7	1377.71	22337076	24093264	22040362	27440922	40970592	40337416	37037500	38638716	10042276	11580989	5621698	8344367	14817350	14265488	15983032	12555815	12145596	13153591	25528052	29132152	24955884	24972360	25468412
Q9UHV7	MED13	Mediator of RNA polymerase II transcription subunit 13	546.751	553258	856905	780851	1.8634e+06	1.39332e+06	1.73049e+06	2.63017e+06	1.15141e+06	2.59263e+06	2.0018e+06	2654342	1.05124e+06	3853444	3.73222e+06	4.04271e+06	4574803	6135400	6.11521e+06	1.93008e+06	821745	6561320	5986209	1.4815e+06
Q8N201	INTS1	Integrator complex subunit 1	2405.35	15503995	17708414	17537810	18658862	24495406	25686074	25385372	22700150	30452772	31178650	27262308	28449522	32025234	30697088	34720164	32505280	50716980	50905108	14990102	16067576	40365596	38320868	28023004
Q8IWS0	PHF6	PHD finger protein 6	232.578	7689216	8427842	8131500	8174636	10866046	11155478	12260297	12344520	7566077	7613516	5516861	5.16256e+06	6.41126e+06	6777853	6159478	5947814	7855144	6982057	5.49729e+06	4437979	5823660	6370927	6177948
Q9NSP4	CENPM	Centromere protein M	136.216	1770146	927698	2.55096e+06	2.6268e+06	2420631	1.94918e+06	2.2692e+06	2.23627e+06	1.09318e+06	1.22964e+06			1079002	1.09632e+06	1.08344e+06	1.09397e+06	1.04944e+06	996728			1248056	683828
Q8IZ13	FAM200C	Protein FAM200C	46.093	306382	355705	358996	240314	557420	530701	489039	538535	154519	157909					135683			136510			308930	282276	220991
P23378	GLDC	Glycine dehydrogenase (decarboxylating), mitochondrial	418.074					6.89812e+06	7101110	6.03297e+06	4666614					1470262	2058297	1.83527e+06	2055743		606566			444294	919858
H0YHG0|Q6Y2X3			46.093		139876			155057	189541	236383	199613	203519				439886	395572	500395	490070					346841	383104
Q9Y6M5	SLC30A1	Proton-coupled zinc antiporter SLC30A1	657.067	10203662	11562713	11368332	9616006	5542749	5146800	5.15365e+06	4321395	14224094	13134109	24830236	24894834	17450944	14625900	16513153	15036941	32685012	37346460	5087172	7028768	19888708	19677180	7002597
Q9BUN8	DERL1	Derlin-1	357.372	9413572	6892065	9772996	8917472	10531312	13995510	8219526	14197513	24752808	26314128	26669520	26050356	28939732	29281984	30429314	26844944	12088208	13190361	1.90418e+06	870104	36084148	35708984	14674211
O75351|Q9UN37			190.13	5381211	5367330	5800277	7635115	8756662	9430990	9416770	9702314	5491332	6061151	86645.5	220770	6.19384e+06	5.92127e+06	6437328	5873865	2.39522e+06	2.59583e+06			4271161	4878751	630938
A0A804HJX3|F2Z2J1|Q9UKI8			67.352	5.43133e+06	5.44168e+06	4933632	4680773	5.18975e+06	5238830	4.76729e+06	4795819	4.88944e+06	5.08272e+06	5563937	5.39018e+06	2567083	2.54341e+06	2.39784e+06	2.41191e+06	1.10668e+06	1.05608e+06	3.88227e+06	4753479	2321886	2.4933e+06	4561392
P51812|E9PGT3|Q96GX5|A0A669KBJ4			65.144	5.43133e+06	5.44168e+06	4933632	4680773	5.18975e+06	5238830	4.76729e+06	4795819	4.88944e+06	5.08272e+06	5563937	5.39018e+06	2567083	2.54341e+06	2.39784e+06	2.41191e+06	1.10668e+06	1.05608e+06	3.88227e+06	4753479	2321886	2.4933e+06	4561392
A0A8I5KRR0	ZBTB11	Zinc finger and BTB domain containing 11	243.605		85446.1				19739.5	424812		958130	74496.5			1.70792e+06	142656	1.98353e+06	1.92854e+06	1.82193e+06	1.58325e+06			1.45909e+06	1.50612e+06
Q08209|P16298|II_3397311			205.291	6845797	6.14086e+06	6508625	7.06656e+06	5.35143e+06	5075036	4915912	5.51872e+06	6534147	7600561	3049912	2.72864e+06	3.55131e+06	3940420	3.52315e+06	3.45871e+06	3.42615e+06	2.99693e+06		767283	4766804	4.90519e+06	1.6787e+06
Q86VP6|II_766933|O75155			180	1418675	1.49419e+06	1.05881e+06	1.28504e+06	2.43905e+06	2.14735e+06	2.25145e+06	2.14243e+06	1248038	1.2272e+06	607200	450244	1.1881e+06	1084593	1.04049e+06	1.18846e+06	265684	268902	632097	891690	806118	874125	996527
P48509	CD151	CD151 antigen	347.15	19936052	18453916	19664992	20377084	11197191	10935548	10968026	10648544	24688442	25417502	29538046	32849232	72132184	70762744	70144040	71299056	29852632	32556352	20976718	22231678	26306172	25974966	15606146
Q6UN15|A0A0B4J203			662.132	4925884	4.98758e+06	5.26234e+06	5637310	10364380	10488206	12899512	11942258	12685495	11923796	12223876	13639805	17520896	15515734	17979036	16459111	26412924	25976898	8934868	7454266	19442072	18326630	9232741
Q9Y490	TLN1	Talin-1	9441.99	700578688	760425664	781610240	783686592	433117312	446284480	431943072	456671008	474853152	489593728	531312128	534387488	244601568	246023040	242270528	252678016	73866640	68070400	297957088	296444640	168375136	160682480	359337856
Q9NZQ3	NCKIPSD	NCK-interacting protein with SH3 domain	451.194	11538027	10530819	11247548	10965494	5222494	5071090	4343704	5012931	3.02409e+06	2995091	2.18809e+06	2.02183e+06	2.90831e+06	2.51755e+06	3.34117e+06	3.21463e+06	305177	68160.6	523462			264718
Q13011|M0QYT0			309.318	10820916	11374034	10509994	10842102	5842194	6578941	5970576	6.87782e+06	10522942	11386371	23557120	24877840	38072268	37049400	39314792	39917760	19445926	20402190	15903878	17437738	9122867	9695368	5555611
Q8WUD6	CHPT1	Cholinephosphotransferase 1	56.784	668438	519724	492314	585568	586572	566919	486904	544387					1.2021e+06	1104794	1.07376e+06	1.07164e+06	710839	660918			728704	733257	802549
Q96Q89	KIF20B	Kinesin-like protein KIF20B	1239.2	1.41526e+06	1.8135e+06	1.40626e+06	1.33245e+06	4648386	5338145	4.79883e+06	5442247	6567698	7085020	3.12494e+06	3308633	25979664	23882026	27336342	14597886	17383284	21514808	1.69586e+06	1.84436e+06	30600162	31827660	10086952
P56589	PEX3	Peroxisomal biogenesis factor 3	315.121	1420730	848389	1357200	1.63269e+06	2279495	2.32099e+06	2.93964e+06	2.7035e+06	3.08136e+06	3.32272e+06	2.38573e+06	1.81174e+06	3667234	3.18018e+06	3.56028e+06	4510918	4.10452e+06	4300889	2.31396e+06	2390651	4587070	4.92132e+06	2.1755e+06
A0A1W2PPC6	DPAGT1	UDP-N-acetylglucosamine--dolichyl-phosphate N-acetylglucosaminephosphotransferase	155.08	840884	784455	813140	588215	1694992	1.87923e+06	1817924	1.84198e+06	2.25609e+06	2.13898e+06	2.61195e+06	2769306	3239293	3042380	3.66521e+06	3.79869e+06	1.43253e+06	1.31459e+06	1.2576e+06	1.24411e+06	5212560	5.07542e+06	2.34728e+06
A0A3B3IT28|A0A087WWA3|O43896			318.672	5.03712e+06	5.32554e+06	5340907	4.9597e+06	6.59189e+06	6363288	6.3493e+06	6.86059e+06	3.93341e+06	3.71929e+06	3.40372e+06	3520502	3.76766e+06	3651177	3742151	3.43997e+06	1.67173e+06	1.85992e+06	7226791	8476712	1.49953e+06	1.48718e+06	3.56122e+06
O60518	RANBP6	Ran-binding protein 6	623.356	11298459	9637463	11956404	10770893	5282716	5344543	4.78055e+06	4914248	195038	270470			2.21033e+06	2977408	2.35802e+06	2927173	4.34786e+06	3804439	2.66995e+06	1.3757e+06	2.39755e+06	2209232	640353
Q5SXM8	DNLZ	DNL-type zinc finger protein	331.069	199442	157579	2211472	2036792	2.93764e+06	3.30276e+06	3.17101e+06	2.99422e+06	2.56353e+06	2568694	3.5326e+06	3.30276e+06	4177526	4.10157e+06	4.07838e+06	4235608	7972365	8.11969e+06	3.73747e+06	3.17647e+06	6351866	5873107	5642546
Q9NR30|Q9BQ39			115.362	12663321	11975682	11683356	11385181	12319768	13075190	12726111	13034108	16875696	15750378	10637280	10145986	39852244	41439444	41939568	41567892	49530108	46038712	10753678	10502296	63094556	60940520	28544832
F8WA39	MTMR1	Phosphatidylinositol-3,5-bisphosphate 3-phosphatase	215.389	2.7587e+06	2648451	2.45474e+06	4.64633e+06	4.73212e+06	5.04908e+06	4770848	5269625	1.85857e+06	1.93792e+06	3.21908e+06	3436528	1.39156e+06	2.21273e+06	2274292	663543	266645	776452	2.44454e+06	2.56244e+06	819765	1.59269e+06	3433522
P62195|IP_582111			90	1.81098e+06	1891376	1.72075e+06	1.62425e+06	2.37838e+06	2.32205e+06	2383646	2376489	1.59696e+06	1.46865e+06	715131	662682	2.03143e+06	1.93512e+06	2186161	2.01957e+06	1114992	1.26304e+06	492737	565280	1415213	1.54063e+06	1298836
Q9H501	ESF1	ESF1 homolog	1134.43	1.7428e+06	2.2022e+06	543829	608977	7.81816e+06	12729197	10557944	14661201	12369955	13721382	11650038	11600246	23467432	20396832	26898192	28141884	24232738	24091786	4.38555e+06	5689801	20809828	21109684	12611969
O75410|D6RAA5			224.75	2.30929e+06	2.74474e+06	2.39922e+06	2690643	2.88433e+06	2.93674e+06	5.18819e+06	2794797	6402153	7.09273e+06	5241644	5747044	6.21503e+06	6390984	6391399	6547921	5.31973e+06	5455547	2.67991e+06	1.86064e+06	3236077	3.45024e+06	3.4263e+06
Q9HCN8	SDF2L1	Stromal cell-derived factor 2-like protein 1	458.588	12042223	11611835	10531719	10852366	11362179	14049628	14666774	13475136	8.18578e+06	6.9243e+06	5614313	5990819	9106296	7.61702e+06	8771476	7641203	8291254	9984324	2221042	2.06639e+06	14807000	15405906	9515575
O95155	UBE4B	Ubiquitin conjugation factor E4 B	1344.76	20303976	27938646	24009692	25697350	11689590	13950151	14867093	13344749	13392797	13612163	5.40845e+06	7.80578e+06	10380920	10589370	9095613	11171314	1.42128e+06	3.1747e+06	3.66017e+06	2.19479e+06	7972579	6391421	10458900
Q86UY8	NT5DC3	5'-nucleotidase domain-containing protein 3	381.811	390390	1.83028e+06	510850	862530	4352069	3497845	3.739e+06	4368263	5.58839e+06	5645961	7745968	6.07811e+06	7042520	6736749	8199855	8077596	3.49881e+06	4.05853e+06	1.9334e+06	1.3944e+06	11783853	11777163	4140652
Q8WXD5	GEMIN6	Gem-associated protein 6	166.358	3.44163e+06	2745186	3730943	3.43188e+06	5094866	5.21785e+06	5.27539e+06	5.31059e+06	2.29917e+06	2.43267e+06	1.06177e+06	1.24301e+06	2.08393e+06	2.11813e+06	2095880	3.00129e+06	1.10513e+06	1876680	4357386	3.9426e+06	2316421	2199438	4.05209e+06
Q9NYK5	MRPL39	39S ribosomal protein L39, mitochondrial	1308.83	7796475	21994250	10492314	11320582	10307333	19273536	16218716	18028794	18937842	20343456	21374076	20188432	26691126	26343660	29853790	26341476	43152384	43954004	17681482	16634303	26633560	27028308	15120703
Q5J801			280.462	244345	187111	232804	177532	375936	374289	363135	315635	935109	638629	1.01374e+06	906046	5943065	5239829	5329906	6.43142e+06	1.05824e+06	1.64665e+06	5231908	5885926	809933	1.02098e+06	673765
P09104	ENO2	Gamma-enolase	578.824	13254230	13425759	13856614	14824090	16419839	17045280	17448952	17283958	3.49113e+06	2.81138e+06	3.50529e+06	3485978	7140619	5.0067e+06	6184208	6.41445e+06	1.35601e+06	2.18646e+06	24320060	23069328	3652679	3.11267e+06	15996694
F2Z2W7	TRMT2A	tRNA (uracil(54)-C(5))-methyltransferase	721.934	9011796	6522188	6.94069e+06	6.39361e+06	11105554	11352899	10848602	11311401	7249812	6007865	4236569	2498532	3.98888e+06	2771856	5.34635e+06	4.64525e+06	4484688	4.478e+06	804956	1.03815e+06	11100164	10137315	5072592
P18124|IP_602856			61.069	28339026	25446352	27705168	26981262	23877950	23705312	23312030	24859326	26539924	24979334	9773231	13243582	19334224	21774342	21565206	21508008	18830568	18436948	6688659	3.96126e+06	27109542	21724342	9897727
Q9UQB8	BAIAP2	Brain-specific angiogenesis inhibitor 1-associated protein 2	133.171				751239	747492	748945	730108	864682	1.94945e+06	1.76364e+06	2.17435e+06	2.37255e+06	3.72237e+06	2.64033e+06	5391770	3293080	1.32709e+06	2196781	993228	849838	7.48413e+06	7.66767e+06	8694514
P62241	RPS8	40S ribosomal protein S8	489.244	141364096	135634496	129851048	131266200	133147664	135473984	135636736	144144464	138065840	128979640	88887984	92414584	131070376	131847616	136797408	129507192	104650128	99344408	95327616	92704832	132651648	124012848	112823136
Q9Y2H5	PLEKHA6	Pleckstrin homology domain-containing family A member 6	379.506			102646	518306					8407879	7.9861e+06	5380758	6090174				365049					4477224	5.19092e+06	3.11381e+06
A0A7I2V3B4	SCFD1	Sec1 family domain containing 1	1461.25	14784730	12838847	11731564	13095998	16348925	19665896	18125324	19234910	19315296	20334920	17410354	19611270	23286680	23704278	24505052	24214038	24967594	25355048	16354598	12438865	33502844	32654414	21114960
O60353	FZD6	Frizzled-6	662.464	76531.4	88146.9	75776	451842	1.93275e+06	874413	1639242	77326.7					7007229	6423249	6.63684e+06	6135295	1671600	2.43665e+06			11935464	12262713	4798719
Q7Z3D6	DGLUCY	D-glutamate cyclase, mitochondrial	357.721	801592	1.11396e+06	2.3586e+06	401187	1469739	2.17408e+06	1487950	2245148	3.62978e+06	4544127	3.8234e+06	2959944	3.75138e+06	2.96749e+06	3.9902e+06	3.92242e+06	1.03539e+06	1456935			6105416	6201940	1.31096e+06
O00567	NOP56	Nucleolar protein 56	2679.98	64020952	62874220	57733120	57453108	86582984	88149512	89326792	84866016	82574976	84291496	90985072	89571952	119587016	121582344	126249552	120054664	227558944	209593184	103929656	100570752	129730752	128393384	84044336
P29353	SHC1	SHC-transforming protein 1	930.375	5.67073e+06	8991057	8640964	8.16945e+06	5.6848e+06	4.08758e+06	4.24758e+06	4778059	27152376	26590440	21718032	20762250	12539100	13232322	13717946	11734088	6992597	6574046	15919509	18311406	4670604	4981866	8857035
A0A2R8Y4Z8	CCDC9	Coiled-coil domain containing 9	300.551	6.02747e+06	4.00012e+06	3.63053e+06	3.96612e+06	4.36184e+06	3840029	4612376	3.9521e+06	3.84071e+06	3.91827e+06	4596267	4.60857e+06	2498959	2.18101e+06	2.44517e+06	2.39275e+06	2124223	2.2665e+06	2.22325e+06	1.90009e+06	2.48705e+06	2843460	3.04635e+06
A6NJ78	METTL15	12S rRNA N4-methylcytidine (m4C) methyltransferase	198.472	535818	1.16966e+06	1.10249e+06	1.27803e+06	582196	1.03519e+06	508902	1.09735e+06	1.32026e+06	1.23709e+06	2.57642e+06	2712108	1.14419e+06	1.60309e+06	2.15708e+06	731599	2.16093e+06	1.57224e+06	1.86773e+06	258702	2.44331e+06	2510261	1698978
A0A2R8Y5S7	RDX	Radixin	1389.56	94241856	83399664	91971288	87814896	46589944	47238584	50176012	49607476	21210704	22158666	22486428	21365680	40594832	40891216	41692412	41035832	8777819	9306752	29232140	27758956	27875400	28574782	65516380
Q96JY6	PDLIM2	PDZ and LIM domain protein 2	182.006	1.32446e+06	1.32147e+06	1.29872e+06	1.16487e+06	1.00927e+06	800721	725376	771125	3577670	3.50013e+06	1490485	1.19829e+06	2.986e+06	3.02008e+06	2.81908e+06	2797350		282864	1233966	1.11329e+06	1.9867e+06	1.90908e+06	3347663
Q9H2D1	SLC25A32	Mitochondrial folate transporter/carrier	343.69		564954		154238		175545	255786	237306	1541856	831557	180470		1.52793e+06	1.05474e+06	2.64244e+06	1.51563e+06	1.35287e+06	1.19693e+06			4.06145e+06	4.01374e+06	4.13549e+06
G8JLA2|P60660|G3V1V0|A0A8Q3SIC5			185.271	179255456	179342432	173088416	161789248	131002992	123144720	138992208	116030488	102914112	98214112	145578240	164091792	63221440	61158064	65000328	64492912	40819728	44305204	146693888	151293792	52152984	58210664	149368064
Q06587|Q99496			141.814					1.53436e+06		1.72638e+06		1273771	2.51576e+06			3.48056e+06	3.47292e+06	3.29116e+06	6.15984e+06	5871636	5.40245e+06			5.07576e+06	4.07288e+06	1.78205e+06
P24666	ACP1	Low molecular weight phosphotyrosine protein phosphatase	502.462	28250712	30577564	29516040	27426586	29586252	28391672	27429662	29099568	28102870	26097472	26456524	29482706	9910606	10292647	10776362	9978403	3659121	3816381	11326144	12934692	9335560	9523607	44720832
Q14694	USP10	Ubiquitin carboxyl-terminal hydrolase 10	1006.62	16203480	16901188	16110276	15428522	23600224	22221056	23310736	23303918	22995192	22600088	19472180	18894524	35751748	32437248	38262924	35078704	18937064	20903422	28100918	25905802	36805588	35860416	41203620
P55084	HADHB	Trifunctional enzyme subunit beta, mitochondrial	1971.74	122211856	127530592	117671616	125093816	89327320	110439280	91861328	108010984	155890624	167874912	215091024	200641712	184835856	181914784	195698848	177834448	423519104	426619552	193875936	188788688	157296544	175385440	91016208
Q9Y2T2	AP3M1	AP-3 complex subunit mu-1	678.59	22459034	14730764	15597952	15034258	21746762	19283310	17451926	20020110	19727876	18453514	17202770	17157344	12347274	12541296	11586657	11936245	5135237	5491182	12343144	11811106	8491566	8160781	12209977
A0A8Q3SIV9	CNNM1	Metal transporter	145.144			475364			487994	532590	555770					1420013	1.41849e+06	1362283	1.33074e+06	1.1922e+06	999635			674227	605733
P23443	RPS6KB1	Ribosomal protein S6 kinase beta-1	125.567	2.48991e+06	2.4913e+06	2.91365e+06	2.56842e+06	3.85798e+06	3.95575e+06	3814184	3.45283e+06	1.7949e+06	1.48947e+06	2.31505e+06	2170954	490518	424066	1.91787e+06	1615172	394132	397819	3411825	4252784	1.69129e+06	1.88956e+06	2.71451e+06
F8VSL3	NFYB	Nuclear transcription factor Y subunit beta	107.864	4.17196e+06	3.80187e+06	3.35232e+06	3650195	6.00177e+06	5.67921e+06	5.93294e+06	5.21661e+06	3.27436e+06	2.87103e+06	1195810	1.06727e+06	3.32249e+06	2.95682e+06	2.74833e+06	2908862	2545745	2.59423e+06		601882	5.21245e+06	4797773	1.26037e+06
P84085	ARF5	ADP-ribosylation factor 5	196.286	6911544	8.13237e+06	9783254	11137455	11293431	12439824	11863500	12332128	7.87206e+06	9047230	9126477	9589063	5196726	5.15343e+06	5197454	4.9115e+06	5047217	6008436	9853973	9805632	4432418	4.84525e+06	6.69222e+06
Q6P161	MRPL54	39S ribosomal protein L54, mitochondrial	159.142	5503117	5.3442e+06	5.37564e+06	5810997	6598892	6.34818e+06	7.29409e+06	5580675	7.75138e+06	7564603	8081676	8181231	10232902	10075862	10144174	9224206	14885491	15953917	6.04431e+06	5890724	8816236	9369793	5.2085e+06
M0R1E3	NAT14	N-acetyltransferase 14 (putative) (Fragment)	98.496	2.34227e+06	3.57558e+06	3.53958e+06	3088385	3.79531e+06	3783139	3.88618e+06	4.09009e+06	714274	640533	1.24316e+06	1358290	3.04116e+06	2.90206e+06	2958225	2.72065e+06	3.28919e+06	3.12302e+06	2.36778e+06	2.92245e+06	384662
Q15642|M0R0F9			46.021	20973652	21284266	21663306	20958014	8532335	8477807	8.26236e+06	8776252	24961626	23985132	29700410	30130924	44461920	46456900	48650324	47988192	15846055	16736266	20420648	21039114	19234054	20925408	32828186
P39060	COL18A1	Collagen alpha-1(XVIII) chain	1063.19		4.97771e+06		4.35356e+06	3.16336e+06	2.60711e+06	9076637	2435326	9850811	10363567	24893688	870632	53467068	51789352	54152864	51066840	25298338	24413944	4.04202e+06	3964565	14395371	14140562	57783220
Q5RI15	COX20	Cytochrome c oxidase assembly protein COX20, mitochondrial	365.422	14827503	14356866	14002899	16935492	4570253	5077229	5149294	4963207	12061546	11962349	15340895	14095898	26881362	26855308	27828292	27386146	28199184	25213470	15872112	17644004	16771592	17783534	15089151
Q9H8Y8|A0A8Q3SI07			90	1.34577e+06	1.30603e+06	1.22988e+06	1.31229e+06	1.00163e+06	925937	1.026e+06	963304	1707004	1584947	2.63856e+06	2759759	1.48176e+06	1.63623e+06	1.65844e+06	1.69066e+06	1.06949e+06	1.11185e+06	1.64659e+06	2.00374e+06	1286053	1.28657e+06	1.511e+06
A0A8V8TPC7|A0A8V8TN23			1768.03	8702820	9148791	11424808	9513218	12033200	12326918	11446308	12179800	19338154	17503080	13277942	14482796	23381440	22264828	24244704	21623266	37634516	40573312	8394708	8019116	27908440	25246620	10875210
Q9BVJ6|Q5TAP6			484.757	4.88453e+06	4613425	4291691	3.93416e+06	6585646	7395343	8095813	7387373	11201059	10875395	6.23582e+06	8138457	11947733	12031499	13439167	12090934	23003924	23830092	5568341	4822293	14058479	13818822	7408702
Q5TF58	IFFO2	Intermediate filament family orphan 2	53.734					624685	593656			796374	757102			842116	758286	957995			1.02545e+06			652660	789133	1.12678e+06
Q02218|Q9ULD0			534.502	23577808	28671102	24310682	29638938	8191509	13184612	11255805	13552200	30951182	35031832	31270096	31942412	31056442	29393278	32353870	30478080	52423376	52779984	30751956	30671494	34841320	35337852	20021490
Q9NRL3	STRN4	Striatin-4	730.906	9133768	9493408	8611402	9907782	15434307	15836259	14938324	16345335	9787421	8857291	7857457	7.52118e+06	5808228	5.21141e+06	5650264	4841651	2479218	2.82454e+06	6727225	6440295	7197722	6.62942e+06	8717661
Q9NSC5	HOMER3	Homer protein homolog 3	247.462	84848.6	109329	107267	87613.4	102070	142805	613101	713134	1.49446e+06	1.4278e+06	172082	177853	1.67037e+06	1.35386e+06	1.34974e+06	610842	2.70522e+06	2559715	330991	336523	1.78131e+06	1.29909e+06	97614
Q5BJF2	TMEM97	Sigma intracellular receptor 2	150.685	17754832	15814286	16948228	16832802	21740230	25830516	23718926	25469482	5502012	5466072	2.90031e+06	2.23978e+06	18488224	19513956	19496488	17470396	17837330	18091928	2.47812e+06	2.36117e+06	17118252	16304890	5.00583e+06
Q99575	POP1	Ribonucleases P/MRP protein subunit POP1	1544.68	21598790	18733256	16422120	15630685	18252244	19282252	20201930	20205326	23648934	23271274	22783082	23361506	27218656	25713772	27073056	25596606	35593236	33829616	14131541	13236860	32449814	31855072	25196316
O43761	SYNGR3	Synaptogyrin-3	43.088					716529	695265	584459	726599					1137559	915210			1.09742e+06	839615	875686	993564
A0A0C4DGQ8|J3KRS1			357.481	3.88281e+06	4191157	3.52098e+06	3802833	4.13132e+06	4902365	4399840	4.86726e+06	4.68439e+06	5307455	9874796	8943010	9082967	3.39668e+06	8.38279e+06	8505090	10914522	10980152	4263041	5108309	19821480	18274320	10492147
P30405|H0Y548			312.319	528107	674946	340958	311987	377922	944144	796374	739998	1.00816e+06	1.04793e+06			1.7351e+06	508122	857545	1.68999e+06	2.52952e+06	2.49028e+06			2.99608e+06	2768209	1415977
Q15084	PDIA6	Protein disulfide-isomerase A6	1298.03	260102656	223137216	227274272	230697408	177558544	173815584	184493888	174296592	241203376	221569616	270973824	298642176	303875392	281804800	302097344	310786976	528407968	563560576	307611104	285817824	316275392	294713696	197711168
O00194	RAB27B	Ras-related protein Rab-27B	715.717	254940	2.90964e+06	3555103	3.79991e+06	2.79864e+06	2.71473e+06	120915	142129	18842626	18900410	25079884	22349230	6062196	5.46545e+06	5765516	5757272	45394928	46604760	21832670	21529632	5.34738e+06	5.38588e+06	1.24358e+06
P50448			124.755			164371			197764					502919		3.00137e+06	2772127	2.55662e+06	3.00573e+06	2.06086e+06	2462569	5153133	5.55605e+06	230914	542486
A0A494C039	HYOU1	Hypoxia up-regulated 1	3550.24	117828952	124724400	121078192	133642352	174783552	163822160	177463088	164441744	257161936	255640032	232400576	226967200	467532064	456224160	459155104	440500928	202826640	212168032	57474204	88383792	462782592	463763072	211564480
O75427	LRCH4	Leucine-rich repeat and calponin homology domain-containing protein 4	424.425		59030.5	324372	238690	748086	765166	961151	859586	708114	5.14418e+06	790755	873231	2627523	1.02132e+06	3.27662e+06	2952100	2478257	2.5756e+06	1.13644e+06		6939275	6760952	6707423
O14939	PLD2	Phospholipase D2	737.873	1.03197e+06	908850	1.80488e+06	296698	696473	892292	675570	567243	3.93737e+06	3943078	3116022	2.67548e+06	620315	279974	609977	347301	9083931	8911240	3.70701e+06	3822985	8948853	8676762	6137346
E1BNR0			8717.94	35157836	32189308	49196912	39035088	4.37749e+06	4101663	3504219	3.91607e+06	194656384	189891456	77452520	55748280	106795584	104427944	107674216	107693496	151952640	151419616	21358634	51122904	456984128	442009376	127332840
Q9H0F7	ARL6	ADP-ribosylation factor-like protein 6	150.228	742224	594212	775295	845697	1.24473e+06	1.51805e+06	899371	1.63091e+06	361529	381863			258141	214880	573017	522188	220779	203383			450591	432046	179439
Q13505|IP_669186			180	3.7928e+06	3381233	3.38807e+06	3.46128e+06	3.81811e+06	3.85187e+06	3.82522e+06	3.74271e+06	5175225	5.07635e+06	6173746	6045593	4062406	4.04092e+06	4.13816e+06	4143538	8322109	8701167	5.25639e+06	5677356	4.45311e+06	4630470	3.26494e+06
S4R393	ZSWIM8	Zinc finger SWIM-type containing 8	198.442	1.96208e+06	966207	1.89402e+06		3.68128e+06	3591611	3.68417e+06	3.67551e+06		267120			166468	358171	1.77307e+06							238129	139053
C9JAW5		HIG1 domain-containing protein	90	3422757	3536557	3.43597e+06	3.73057e+06	3.17848e+06	3.67963e+06	3.63708e+06	3.67639e+06	1.91258e+06	1.81846e+06	2275494	2.77521e+06	9000680	8528271	8702226	8506795	7.81901e+06	7668627	7.00322e+06	6511327	7.113e+06	7482046	9681112
Q6ZRP7	QSOX2	Sulfhydryl oxidase 2	1228.74	5.17981e+06	5363620	5596976	16313896	4520948	7783707	8808211	6.32412e+06	20202708	19571782	8.03489e+06	8037081	27846954	28669436	29194426	27292538	17726838	19979230	4.44184e+06	2.42125e+06	29711012	26020098	7272952
Q8IWI9	MGA	MAX gene-associated protein	266.479	52404.1	52339.2	93049.5		461096	515589	411641	407796	2.20667e+06	1.72922e+06	217128	1.77528e+06	3010239	2971901	811971	2854549	2.728e+06	1408900			123573	237294
O15067|II_719722			44.96	326399	371393	287551	265236	279221	321549	372220	370511	176188	159536		105242	59165.4
Q96RQ3	MCCC1	Methylcrotonoyl-CoA carboxylase subunit alpha, mitochondrial	1840.47	5724180	10091608	9025073	8343850	8.00595e+06	8557297	7260975	10257609	5970731	9274188	8903136	10188252	26007574	24518928	26477886	24573572	67681160	68905768	21435334	24261446	58161900	57669752	30055148
P13639	EEF2	Elongation factor 2	4817.16	1297404032	1385475712	1447434496	1340664832	1472852608	1416816768	1415061632	1501642112	1498253952	1474789888	1190240640	1199502080	880861440	862542272	904902976	911240320	382029472	387169600	1512387072	1528951808	400625952	398173952	818409600
Q15464	SHB	SH2 domain-containing adapter protein B	240.87	43466.4	276675	205924	33637.7	69506.3	81034.6	92285.4	191393	4687175	3.97444e+06	4.09227e+06	3.95585e+06	1.09898e+06	515610	1.33704e+06	1.16828e+06	60234.5	519881			1.54469e+06	1.55939e+06	1.21995e+06
Q9UGQ3	SLC2A6	Solute carrier family 2, facilitated glucose transporter member 6	194.715	754337	750878	733439	1564226	605402	571073		565872	4509143	4224352	2.53264e+06		2164286	1.00298e+06	1.0451e+06	2.04307e+06	4011169	3.23768e+06			7007812	6600801	1.31783e+06
Q56VL3	OCIAD2	OCIA domain-containing protein 2	756.783	5696173	5553733	4.35456e+06	5528096	11713504	11903892	11855870	11820474	30791006	30744664	51009856	50859352	22284988	21146688	24790634	23404942	6247169	6.15871e+06	2.2266e+06	2.24582e+06	50496348	50425224	44925020
Q66LE6	PPP2R2D	Serine/threonine-protein phosphatase 2A 55 kDa regulatory subunit B delta isoform	48.924	1.29434e+06	1.43166e+06	1.53196e+06	1.20149e+06	1.56584e+06	1.46309e+06	1.47599e+06	1.42602e+06	570837	659843	817991	870222	413368	293314	503942	423392	416973	360243	2194669	2.21063e+06	369714	435083	1.0795e+06
Q16531|A0A7P0TAK7			4320.89	244905552	251789008	260122928	242964832	339447872	347951264	355784384	359675744	230434528	225566544	187016496	186040704	186024960	188879536	188042016	190232016	158231136	150384400	210629296	212173280	283777216	266758288	233301984
Q495W5	FUT11	Alpha-(1,3)-fucosyltransferase 11	106.242	150040	243383	867404	374368					453315				1.66398e+06	1.76363e+06	1727050	1.92612e+06	1.36719e+06	1.47435e+06			1.36729e+06	1.37882e+06	1.53745e+06
O75369	FLNB	Filamin-B	180					214982	418203			3060211	2.64229e+06	1.07363e+06	1.86368e+06	1.06079e+06	999955	1.28789e+06	952393	785303	778331			1.04798e+06	957914	589006
A0A7P0T9I3	MBNL2	Muscleblind like splicing regulator 2	130.157	2.4445e+06	1.38003e+06	2.2598e+06	2675961	2.4793e+06	1.85744e+06	1.88159e+06	1.90385e+06	3.22398e+06	3.28993e+06	2.93721e+06	3.16117e+06	3.72254e+06	5.4609e+06	2.87666e+06	3.00421e+06	2378023	2309957			4476047	4.51648e+06	1.86339e+06
P10644	PRKAR1A	cAMP-dependent protein kinase type I-alpha regulatory subunit	960.586	47360744	56253088	57847356	59536056	32293408	33325982	33744752	35951896	31989016	31628384	29123998	31011744	22302536	20653226	25927726	23707786	13216525	14411763	15753748	14826869	24146470	25462984	30495132
Q9NRG1	PRTFDC1	Phosphoribosyltransferase domain-containing protein 1	244.341	1.08344e+06	1.26685e+06	997551	2.34914e+06	762790	807623	847340	953306	5337930	5.2534e+06	6646420	5.57756e+06	1966781	2.00928e+06	1.86873e+06	2.2532e+06	716729	773076	3.39303e+06	2.52477e+06	2.07e+06	2.06791e+06	6173831
Q58D62			400.627	477522	252073	296170	4602054	1.0981e+06	660031	736034	561972	14009144	12379011	18611500	17926444	17704792	15538710	16891944	20662242	43986784	44567324	61931372	90808448	4538096	4.18671e+06	8455322
G5EA30	CELF1	CUG triplet repeat, RNA binding protein 1, isoform CRA_c	744.091	4.52219e+06	6722480	3.47163e+06	4.62646e+06	6685228	6.44294e+06	5914644	5.96129e+06	5962367	6456132	4001048	5247481	10510987	8404622	11342238	11462023	11897085	12127669	6.32955e+06	6.63751e+06	11064337	10520218	7588155
Q8N556	AFAP1	Actin filament-associated protein 1	709.684	1.5844e+06	4.33417e+06	3.91794e+06	3.76282e+06	128762	116580	236026	68216.6		60610.2			10283689	9455111	11110641	10764137	9601099	8642689	720544		19393874	18692570	7983728
P62258	YWHAE	14-3-3 protein epsilon	2121.04	377083328	401687936	369264704	423359296	640495552	616576576	605553536	636716224	318105696	310962912	260352656	271891072	218584304	218211792	215049376	222755072	106081064	105918336	461578208	498785184	305906464	319054048	512308768
C9JRZ6	CHCHD3	Coiled-coil-helix-coiled-coil-helix domain containing 3	1264.82	31116954	32019450	31355140	33250530	28079488	29096788	30175484	27338170	39320188	38938876	65300196	66416552	41718640	39651680	41742660	40170132	88111840	89701848	67486560	73458872	29999446	31622104	27409482
Q9BT17	MTG1	Mitochondrial ribosome-associated GTPase 1	378.07	3945620	5515834	3.25539e+06	3113340	3.75443e+06	7194851	4103865	4.93185e+06	4853464	6.74387e+06	9823980	10264914	5.41842e+06	5366059	5658353	5960236	8488355	8724707	6839961	3.40578e+06	8886436	9015072	7753313
Q9H0E2	TOLLIP	Toll-interacting protein	382.309	911452	329849	1.07526e+06	1.253e+06	4092112	2.44845e+06	2.42875e+06	2.69454e+06	5652596	9866776	8929033	8642281	9362632	8223172	8442355	7872070	1104826	1.48083e+06		2.80298e+06	3.34608e+06	2876929	1437551
A0A2R8YDQ0		Vacuolar protein sorting-associated protein 33B	377.414	3.17094e+06	4.05853e+06	6206937	5.17533e+06	5467902	6579010	6449546	6433884	6495340	6.4199e+06	2.74366e+06	3940677	1.48007e+06	1.22069e+06	2.74816e+06	1.4826e+06	61777.1				2.27693e+06	1594463	1.12733e+06
P04264	KRT1	Keratin, type II cytoskeletal 1	1618.61	187057760	215638592	222625936	289120512	51187712	75643672	57871188	61857584	1033588864	1149209344	894420928	938057792	252142480	179381184	270905152	252441936	208687712	202530720	221921840	200621264	687011328	851912256	531521856
P16070|H0Y5E4			222.259	40073360	35847276	36090752	35626440	4683588	4.25238e+06	5162839	4297755	38888824	37887736	30016504	28266778	108994784	97101832	108836904	107585552	185508224	200612928	133141752	131460080	30265150	29168488	10705847
Q9UQ16|K7EMQ3			93.971	1.60185e+06	1.45479e+06	1.28762e+06	1.76577e+06	3.04361e+06	3.07932e+06	2.76401e+06	2.89858e+06	1.7701e+06	2.85127e+06	788589	770008	640427	676178	755197	602924	558178	591493			593388	519904	436907
O75607	NPM3	Nucleoplasmin-3	233.947	3109928	4.48097e+06	4.06211e+06	4493572	4759973	5.03185e+06	4821274	5.0781e+06	11689302	10824928	3.19829e+06	4.99592e+06	12299188	10920333	15829076	11715412	17509006	19222578	4311676	810087	18637898	16692250	3722421
Q9NXW9	ALKBH4	Alpha-ketoglutarate-dependent dioxygenase alkB homolog 4	98.854		2.58711e+06	2.78322e+06	2.77359e+06	2.45475e+06	2.8294e+06	2679338	2623293		720194	2.31528e+06	2.56947e+06			947852		121477		982595		675591		960866
Q9UM00	TMCO1	Calcium load-activated calcium channel	477.851	18916600	17959096	17654388	17268094	13277321	12898599	13321050	11616644	23338744	24250486	26281524	28804052	22178474	21299996	22623926	20271038	26007404	25250772	11234303	10452003	22146468	22983636	16707394
Q32Q12|P15531|O60361			242.8	158592928	178818016	147919840	148638832	125657712	129300672	127728176	128644480	75565280	75666128	92696480	113714160	48036136	49636288	50285228	52181328	21667994	21191430	197042304	210834032	36968532	39916912	124307832
Q9H6B4	CLMP	CXADR-like membrane protein	318.951	505958	407711	496986	703468					9029419	9039242	7444687	6.39254e+06
Q99832	CCT7	T-complex protein 1 subunit eta	2738.57	246210064	240794224	245303616	218348720	281145504	272265088	277214560	279405856	221808224	221958816	190966048	186791392	194983104	195850464	194266816	194468128	75220152	77349856	262000944	272325088	184903200	167718432	270884576
Q96G23	CERS2	Ceramide synthase 2	295.124	5018127	5.49841e+06	5691297	5554397	6870009	7423678	7.91616e+06	7666672	15053427	14733545	7161947	7931153	18580044	18319564	19727548	17882348	22119358	20821844	3.65399e+06	3.89519e+06	10610647	10904253	5418997
O43861	ATP9B	Probable phospholipid-transporting ATPase IIB	48.554					607090	640169	712018	463431	633442	700922	1.34001e+06	1.22288e+06	1.14567e+06	765921	985494	725781	818344	924573	1121622	1.09264e+06
Q6IN84	MRM1	rRNA methyltransferase 1, mitochondrial	211.301	2.42165e+06	3.15463e+06	1.96847e+06	2178146	1.26416e+06	1.22529e+06	1538963	1.25176e+06	2.7872e+06	3.51112e+06	2.62923e+06	2.01109e+06	3.79407e+06	3.64721e+06	3569047	3.16797e+06	5.10579e+06	5.3695e+06	1.3754e+06	1234921	5565641	5.63599e+06	3.19592e+06
Q9Y421	FAM32A	Protein FAM32A	62.113	1.03445e+06	623555	708006	709449	1.03288e+06	952331	1.13607e+06	1.00392e+06	1.31109e+06	1298370	1.95263e+06	2.12753e+06	1.04684e+06	941205	1.01042e+06	1.02555e+06	1.08896e+06	1.15358e+06	1.58672e+06	1.65337e+06	1.03636e+06	1142144	1.59492e+06
Q96JJ3|Q92556			102.262	1.33233e+06	1.31753e+06	1.82502e+06	2433723	2.12288e+06	1.75286e+06	1.54191e+06	1.42994e+06	1.94853e+06	1.59994e+06	1.59287e+06	984879	1.0075e+06	1.07797e+06	1.0778e+06	1.01483e+06	156447	199932	551872			222556	522548
Q9BUH6	PAXX	Protein PAXX	350.146	13354787	11869468	11147629	11735747	9592663	9507421	10084902	9287586	10646503	10439634	14936814	14628877	4.15249e+06	4407838	4313118	4117552	630153	763443	6195743	5.94371e+06	2121479	2.25546e+06	2.86627e+06
Q13085	ACACA	Acetyl-CoA carboxylase 1	2868.23	103616888	101711912	107682088	105162032	59387348	58356580	54344600	58802968	55919820	59382976	36481284	37004724	31179590	31497472	29945052	30643932	16193793	16705872	25013216	25774772	50820248	53743848	75017952
P42025	ACTR1B	Beta-centractin	273	5569309	5133319	5.16938e+06	6445417	8.25022e+06	8192465	7804495	8437200	5.63218e+06	5.41377e+06	5444628	4469224	3.76385e+06	3.9794e+06	4080124	3.49154e+06	2.18666e+06	787110	6132352	6129759	2.93107e+06	2.83322e+06	6958373
Q92520	FAM3C	Protein FAM3C	1044.44	11909630	10967024	12221114	13864370	9996402	10181134	11617220	10827872	70206912	67267472	80539272	80744680	32046856	30822492	31376536	30835488	14386334	16476170	7.21136e+06	7516298	129734464	129127920	64871416
Q15691	MAPRE1	Microtubule-associated protein RP/EB family member 1	818.819	46910296	56374300	54673960	52473952	86449000	85697784	84463480	87459608	49818240	49738488	37272304	41980748	38232688	38230168	37709632	38917820	14709108	16251546	49478160	48944308	29932272	32164240	54760580
A0A7I2V3F2	RSL24D1	Ribosomal L24 domain containing 1	218.301	2.74715e+06	3.26532e+06	3262190	2.95377e+06	3.0478e+06	2.76545e+06	2.88143e+06	2.90139e+06	3.64823e+06	3.33375e+06	3.12524e+06	2.90903e+06	5720202	5329291	6.32614e+06	5634294	8738186	9081864	2.27216e+06	2.38419e+06	7.28692e+06	7.92089e+06	6.55774e+06
O75110	ATP9A	Probable phospholipid-transporting ATPase IIA	303.873	6.03922e+06	6011955	6301082	7651508	6213768	5.48747e+06	5997524	2.19337e+06	6.03929e+06	5652388	5526180	5.68103e+06	581603	590672	352639	949893	227437	415576			142944	114643
Q9Y6N5	SQOR	Sulfide:quinone oxidoreductase, mitochondrial	1282.18	19316618	15129758	14218362	14509636	4286402	4447355	4515911	4648348	36682556	36650036	37846524	38266868	89352456	81682440	97509928	88635840	42244596	43694464	12235322	12861455	12221450	12819277	2.78573e+06
Q8N2F6|IP_623002			414.474	968100	851283	834820	842560	1.22554e+06	1.77033e+06	1.16142e+06	1.4811e+06	17928326	16957706	17937260	10277765	2405220	2398638	2.63928e+06	3.32887e+06	41441784	39583780	3.65251e+06	3.84021e+06	48833840	44683312	26068270
A0A2R8Y6I6|Q9Y463			112.35	863721	1.36043e+06	740437	1.09918e+06	1.3391e+06	1.63994e+06	1757312	1.61254e+06	806951	683500	904620	880212	705028	652649	718241	593773	325067	338253	601755	647161	597041	635607	760907
P05787|II_773209|II_773211|IP_636553|IP_602007			82.758	4.0136e+06	243490128	264132352	293282272	102007032	110439872	93605200	110922440	923981952	1137888768	1138606464	937084928	347494752	410549120	331100320	351913120	246468192	223314880	133392816	114500608	545996032	547293120	391195808
P20700|A0A6Q8PFJ0|Q5TCI8|Q3BDU5|Q03252			57.82	69612936	71891928	75232112	93651272	36459220	42738576	48614408	50214116	76564856	111087776	76279712	75574352	94107312	108770840	87948088	112920560	132550152	138666752	53048100	53911032	143014816	140068720	89488640
Q29443			2195.68	22408970	24795872	30170612	27187746	15613490	16674935	17674142	15367239	44659144	36401596	68901512	72666224	131992272	117259688	122007832	155727712	83149080	83814384	271725856	358085088	44744088	53616556	62056844
Q9NY93	DDX56	Probable ATP-dependent RNA helicase DDX56	1312.57	18389312	18567898	18115824	21945346	20285382	21530334	21230346	20718252	37983864	38499416	27793658	25749580	34588744	34409224	37341588	34449284	63649244	59760752	9135524	9794097	51553728	49697756	27670508
A0A0D9SG71	UBE2A	Ubiquitin conjugating enzyme E2 A	159.198	10842490	11206848	12147467	11391984	12855298	12416274	14041034	13434938	16341792	14748824	6.40879e+06	6834519	8376363	7578345	8221691	8728162	6878737	7160893	2.8954e+06	4101454	10203085	10773238	9464010
O95747	OXSR1	Serine/threonine-protein kinase OSR1	716.989	41829856	37608852	37334260	38125780	20387570	18380632	17469914	18511770	10736051	10858510	5872169	6.66476e+06	14426055	13258904	14525475	13823126	3.42772e+06	3.68215e+06	7.7431e+06	6.81823e+06	12308994	13100744	10134266
P35232	PHB1	Prohibitin 1	1333.93	190941920	186431632	180528000	199573152	221002896	245806000	225417520	232466496	243845904	258926496	341531456	316309696	239934928	249163872	260363232	242447552	890226880	903525632	580083328	608795776	574611520	579899392	412162592
Q15813	TBCE	Tubulin-specific chaperone E	1070.18	13677875	17180206	14641536	16384252	25607912	25305378	23718582	26858160	20356996	20345260	13117398	14133500	10393681	10175402	12051594	11176651	4.68374e+06	5.94332e+06	16410500	14445385	2.56547e+06	3.80911e+06	4.46798e+06
Q15050	RRS1	Ribosome biogenesis regulatory protein homolog	1454.68	22722596	23158564	23629058	22936344	37309604	38303368	42571888	37395352	41219368	39324412	29862614	31097508	81583080	79785504	83639240	80498368	100903200	97093976	20850070	20710210	106816984	102019040	48761228
Q2TB90	HKDC1	Hexokinase HKDC1	1557.04			130516		477666	502041	493053	574737	100087304	97006296	61087012	62921968	14914902	17268126	17498998	11510166	27585602	27126880	28989040	28762984	454186	414173
Q15035	TRAM2	Translocating chain-associated membrane protein 2	38.638			108218			199773		192895					649871	637776	516489	564617					398740	280406
A0A8Q3WLM5|Q2TAP0			48.823	120388	226661	195074	201797	263073	251273	211106	201698	225161	228978			372104	368002	428460	339274	609534	590300			654796	665835
A0A0D9SGD6	ZMYND11	Zinc finger MYND-type containing 11	320.818	502816	495689	396278	379811	518277	626640	332157	321666	2.48624e+06	2.44197e+06	297195	358551	2.04508e+06	1.46814e+06	830152	1.40532e+06	3.53778e+06	3.59009e+06			2.53019e+06	1.63339e+06	202534
P54764|B7ZKJ3			90	67299.1	104837	157430		369212	370898	364827	370605									3.56692e+06	3.45069e+06	4623047	4.84464e+06
Q9UQ35	SRRM2	Serine/arginine repetitive matrix protein 2	3764.59	108598728	107654640	105948104	97983264	158345584	149904880	160915360	129091960	128103600	121553768	131942560	140776192	190305344	183911712	193172880	185488144	304688096	304226464	219937536	220606976	173844448	184220048	164191360
Q9HC21	SLC25A19	Mitochondrial thiamine pyrophosphate carrier	427.451	8.24468e+06	5403403	5.3809e+06	5686872	4280425	5201509	4261712	5.10575e+06	1.71039e+06	1.87653e+06	1757648	1.63633e+06	2.46933e+06	2.7904e+06	2.44767e+06	2.34184e+06	5844397	6776084	210111	759246	5925751	5006640	2.80101e+06
P17342	NPR3	Atrial natriuretic peptide receptor 3	137.001	3.76267e+06	2.65148e+06	3059675	3.82973e+06										99898.6	128436
Q86U42|A0A7I2V383			435.497	94204.3	127144	806420	765547	438200	547252	661045	696732	224505	279089			1.8096e+06	1588182	1.9875e+06	2.18009e+06	2865604	3008756			2.34957e+06	2.13837e+06
Q6JQN1	ACAD10	Acyl-CoA dehydrogenase family member 10	829.996	2.18467e+06	729018	1.70828e+06	2923128	847003	3.35131e+06	2172204	2.60497e+06	4952546	5585806	6620037	6866026	2.74053e+06	3.20706e+06	5144123	3.80609e+06	15051685	15345782	1.77763e+06	2118434	11244930	12003179	4290027
A0A7P0T9G4	ERCC6	ERCC excision repair 6, chromatin remodeling factor	186.228			461505		395057	618307	629021	635309					711401	1.67136e+06	1.25905e+06	1.70447e+06	1.85453e+06	1.40717e+06	835726	2.30499e+06
P06730	EIF4E	Eukaryotic translation initiation factor 4E	534.735	17701528	16959514	18721614	15518880	15561899	14161906	15119005	14755208	16288770	15810904	11698515	11317179	15618913	14783295	15492772	15805147	8255233	8634575	9623588	9691682	9619607	15203417	9257085
P39023|IP_591074			480.642	60516424	66344696	65175100	66674152	60512468	57185608	54031012	52105740	54427528	57741428	34672032	26015238	55109428	58041872	57776896	58086592	46540548	41140044	32645686	21884982	55284456	55682896	39467480
P50416	CPT1A	Carnitine O-palmitoyltransferase 1, liver isoform	1833.31	41424396	45778896	40907500	49763316	11754041	12286297	12126864	11706228	74818576	77032568	85588904	83559824	74536136	70841856	76847440	73972672	33984108	33979460	9611758	10015042	86199304	84792992	62821464
O94804	STK10	Serine/threonine-protein kinase 10	508.961	493743	898719	999634	943334	2.50873e+06	2.10124e+06	2.28837e+06	2402597	13384846	12217205	9729645	10072100	4178979	4.05482e+06	5067054	5082772	542635	469643	1.57307e+06	1911230	6474686	6.55553e+06	15684651
P28066	PSMA5	Proteasome subunit alpha type-5	1017.52	88857424	89118256	87252000	87249360	83679728	79438016	82007904	81214520	92080032	89222896	56749968	60912248	75807120	70202216	75822880	72805584	44088940	47657052	75021104	76073984	72857648	80414024	73384552
D6R9S7	SLC41A3	Solute carrier family 41 member (Fragment)	101.483	219312	170474	98833.8		163536	347679	363185	373697	287253	263542			472732	442870	598275	575473	655534	688389			478971	428990
Q9Y366	IFT52	Intraflagellar transport protein 52 homolog	50.623					203898	306534	302362	296046	79683.7	55115.4											94908
A0A7I2V2F9	ITGB1	Integrin beta	2387.32	264680576	256041680	262507008	271524160	117060968	111308672	120710968	110718760	400059936	380136064	360663712	361890560	404584192	402916224	396187296	392313888	316389792	323034976	181821840	178785904	285163840	280452256	220064352
H7C1U3|Q5T0F9|II_3381248|H0Y517			350.315	4375543	5.22128e+06	5383015	5223497	7658507	9991146	4.92473e+06	7033361	3.70945e+06	3206875	4112116	3.61726e+06	5.54299e+06	4993259	4816370	4.24766e+06	674520	674348	775788	673814	2.03993e+06	1.10405e+06	5.14773e+06
A0A0A0MST8|Q9Y6M7			90	930183	854919	961879	1.05356e+06	613715	589696	575145	603040	600243	591399	409991		2.40141e+06	2.44173e+06	2485945	2.54004e+06	4.75778e+06	4.8275e+06	2.53479e+06	2307724	2.22475e+06	1.76809e+06	1.11203e+06
Q9BT30	ALKBH7	Alpha-ketoglutarate-dependent dioxygenase alkB homolog 7, mitochondrial	331.826	433228	88086.5	79976.9	293783	1.54192e+06	856040	844253	880174	4431567	4.79137e+06	1.14703e+06	1.10757e+06	1.79358e+06	1.16062e+06	1.29321e+06	1.57924e+06	2.45832e+06	2.64529e+06			1.826e+06	1.44798e+06	1.25335e+06
A0A499FIY8	MYADM	Myeloid associated differentiation marker (Fragment)	253.044	4.91682e+06	3870191	5.24179e+06	5453675	2.05179e+06	1.81761e+06	2.12091e+06	1.96908e+06	5545458	5110840	3.01682e+06	3.01919e+06	24571932	24870120	25781252	23950938	14068632	12354463	2.40926e+06	2.57548e+06	24414130	24421942	7309189
A0AV96	RBM47	RNA-binding protein 47	888.486	1.60567e+06	1.45806e+06	497615	286672	402707	609815	1.25102e+06	832590	14533018	15013940	17637814	14218909	2.00628e+06	354440	1716457	2.22247e+06	2.5148e+06	2.67645e+06	801460	1.87161e+06	16106396	15468778	11092393
Q92738	USP6NL	USP6 N-terminal-like protein	85.334						287070	278857	273701					516088	452343	871642	463948	1213841	1.43077e+06			965086	611543	866561
O14519	CDK2AP1	Cyclin-dependent kinase 2-associated protein 1	177.69	180702	1.45844e+06	1.38797e+06	1.58434e+06	1.76203e+06	1.69877e+06	2.21844e+06	2.00786e+06	1.79198e+06	2.02992e+06	2.79127e+06	3.00608e+06	1.84338e+06	2.06914e+06	1.91626e+06	2.45542e+06	3564221	3.80969e+06		3.14447e+06	2.28866e+06	2.34889e+06	4.02601e+06
P22087|A6NHQ2			150.603		1.09489e+06	662510	738135	6.48618e+06	5063240	5.40315e+06	4957952	5.34818e+06	6521726	4.19126e+06	4.15878e+06	15660207	11418656	15750188	11293051	19293640	18708336	4.51808e+06	4296539	11021530	10666093	4.18892e+06
Q5TDH0	DDI2	Protein DDI1 homolog 2	654.127	8285204	6863260	11095342	9185551	16131577	16080046	16256928	16266542	6.84536e+06	8393068	3482630	6001085	5.21713e+06	5324598	6.8823e+06	6.38611e+06	2.54803e+06	2.56108e+06	2.04713e+06	2.17066e+06	8.3115e+06	7.63037e+06	11526952
Q96PZ2	FAM111A	Serine protease FAM111A	238.532		136210	71568	301143	489837	741513		518678	983091	623452			2.6024e+06	2077785	3.44041e+06	2395656	472617				3895224	3.74645e+06	1.37835e+06
A0A8I5KR05	SBF1	SET binding factor 1	1401.51	7.91546e+06	7.30556e+06	8969600	8330914	19386880	20544022	19083174	18873180	6712296	7.23774e+06	3.68983e+06	2.68335e+06	4.71388e+06	3.52787e+06	3257920	2.65742e+06	1.33735e+06	299513	1.7965e+06	2.53218e+06	3201638	2.82374e+06	2.01779e+06
P54289|II_3395835			541.287	7.07764e+06	6722459	7281023	6.97543e+06	4.12931e+06	3.67832e+06	4.46939e+06	4094726					3551163	5207670	4280860	2.96714e+06	159840	256731		709439	2.26618e+06	2.18134e+06
Q8WVQ1	CANT1	Soluble calcium-activated nucleotidase 1	588.528	1.55055e+06	7334123	6725435	6357712	6.6359e+06	7.02319e+06	7.10649e+06	6922743	11420745	11258884	16801204	15359272	12103342	10758139	11575596	12043419	16244178	17178028	6208146	5520472	39644336	38703936	28250390
P55210	CASP7	Caspase-7	337.172	23808738	7.10546e+06	8288997	7634693	16568666	13045490	13493746	15172446	3259971	3.04496e+06	3.69854e+06	4189904	5076150	3673844	2.48437e+06	2382343	953097	1.20226e+06	7.21362e+06	7069255	2.25533e+06	2.33197e+06	3.34346e+06
Q8IXU6	SLC35F2	Solute carrier family 35 member F2	157.293			623442		593744	644478	210663	260242	1.30324e+06	1.17126e+06			4246632	3947671	4377728	4003547	382532	821020			3.56547e+06	3362585	844796
Q9UHI6	DDX20	Probable ATP-dependent RNA helicase DDX20	973.96	8343923	10041240	9604679	10914128	17308478	15672854	15040896	15826681	7924543	7388409	4785172	4623972	9415428	10189586	9374039	6109340	3660929	7007809	10440146	10591106	4.67109e+06	4.09184e+06	5.84332e+06
O75052	NOS1AP	Carboxyl-terminal PDZ ligand of neuronal nitric oxide synthase protein	301.555	393279	347433	326492	290618	451203	1.14863e+06	663716	710634	2922983	2.99414e+06	1.59617e+06	1.83237e+06	651488	628215	482487	1150519	4252920	3.96585e+06			2.70565e+06	2.73519e+06	514736
Q03252	LMNB2	Lamin-B2	3325.01	64622984	71886256	70387464	70054912	156043232	162503680	170408048	154530304	143485776	147418896	151475168	151043328	198637504	200510960	206215328	202597872	392156864	405145504	264985840	256625408	184340368	190675168	140846976
O15027|F1T0I1|A0A8I5KPG1			1836.09	87010640	53373764	52344772	51318340	47426068	47422048	45449088	43491052	38551180	39733912	34479940	39581636	22105650	23950422	28465582	24354112	6.51174e+06	10732621	43032056	40283852	32289812	30933480	37969784
P0DP91	ERCC6	Chimeric ERCC6-PGBD3 protein	216.362		118878					272058		312574				896458	1.56473e+06	780075	893310	1085600	1.29824e+06	1.45351e+06	1.1277e+06	332827	234230
Q99715	COL12A1	Collagen alpha-1(XII) chain	529.706	11395394	9161784	8962621	8934814	3.89461e+06	5710846	2.19001e+06	3.88698e+06		292174			2.82079e+06	2.61954e+06	1.53389e+06	545462		508208	955978		792425	366089
A0A804HKG3	BANP	Protein BANP	257.455	573021		411976	408212	727693	731528	1.11945e+06	705207	806086	635264			1.84951e+06	1.66264e+06	1.65546e+06	1.76241e+06	1.73245e+06	2.19057e+06			1617972	1.83012e+06	280197
P15144	ANPEP	Aminopeptidase N	2727.59		300152		792507		783300	764992		240259104	237595408	85322032	87907136	181027632	170379264	189956640	178649952	4.03664e+06	3903967		459660	1.8899e+06
A0A8C8L3F5|Q9ULC5|P33121|A0A8C8KCK5			90	611782	517896	499569	530499	923277	828879	837853	761905	7108902	7892805	3.43804e+06	3.69102e+06	1885245	2.12439e+06	1.98593e+06	1888705	1.39351e+06	1374516			3.26314e+06	3341027	941633
Q06787	FMR1	Fragile X messenger ribonucleoprotein 1	155.124	1250627	1.41813e+06	1.82537e+06		3.94186e+06	3597699	4138814	3636364				340242	194966	205964	243917	193714						154598	203939
Q9H0B6	KLC2	Kinesin light chain 2	597.563	10660925	8677057	8242847	7.23046e+06	11480132	11906180	10668898	10066330	6998444	6.89003e+06	5293016	4.12788e+06	8598316	8562138	8681416	10183582	1832855	3.11696e+06	5838637	9770341	5.0957e+06	5258378	9552748
Q9H2U2|A0A0C4DGB9			90	1.60418e+06	2.18019e+06	1832609	1.79377e+06	1.17387e+06	1.14212e+06	1.03278e+06	1.09717e+06	2.29878e+06	2.14854e+06	3.80774e+06	4.53355e+06	2.11842e+06	2.22789e+06	2.3115e+06	2351259	4553446	4749994	4701558	5.34892e+06	1366023	1.33227e+06	1.00046e+06
A0A5F9ZGX5	TNK2	non-specific protein-tyrosine kinase	159.004		166272				67838.1	96820.9		1.26751e+06	1.44405e+06	867507	473455			63114.7		723229	83816.7			730516	737869	1.09961e+06
P20340	RAB6A	Ras-related protein Rab-6A	427.782	16566696	18324698	17884128	15516073	14694291	14532570	14892418	14308078	21936526	20553042	37868748	35286448	23880904	21879718	22552482	22396066	14343146	14150578	14436865	15907261	31480670	30675200	38128780
Q8NBL1	POGLUT1	Protein O-glucosyltransferase 1	539.75	7.97071e+06	7731730	6356378	6.41704e+06	4.28715e+06	4.8145e+06	6.01469e+06	4987472	7.05219e+06	7.30453e+06	13390148	11851066	14715381	13241948	14673611	14211216	7242256	7.41049e+06	1972147	13780268	8319638	8405664	7934635
D6RHF5	SLC38A9	Solute carrier family 38 member 9	137.897	1.24868e+06	920600	1168008	1.49067e+06	1.98834e+06	1.89031e+06	1.826e+06	1.70578e+06	492572	424979			1.05057e+06	1.01416e+06	1175183	1.00655e+06	899709	995713			1.18431e+06	1027252	396831
A0A0U1RR06	WDR45	WD repeat domain 45	174.454	3.08808e+06	2962949	2.70036e+06	2591470	2881723	2.65034e+06	2.86557e+06	2984975	2.04071e+06	2.00895e+06	3.67443e+06	3594528	215651	172865	857947	262920	135629	659356	2.20508e+06	2.07024e+06	125798
Q9HAY6	BCO1	Beta,beta-carotene 15,15'-dioxygenase	113.621	931448	921954	1.01737e+06	1.00141e+06	2.26662e+06	2242588	1.96303e+06	2.61918e+06	563751	572844	393001		368881	366009	382631	346442	205552	100409		185279	513480	435775	364266
Q15785	TOMM34	Mitochondrial import receptor subunit TOM34	1027.88	32715354	32391036	34020968	34226912	27711054	27225560	27780138	28582692	33246564	32768580	18955550	19946336	28176106	27742526	27928470	26732340	7.58372e+06	9964712	18711576	15987617	17930096	19543796	28727324
Q9H553	ALG2	Alpha-1,3/1,6-mannosyltransferase ALG2	546.316	350899	254063	1.30602e+06	366203	2.99813e+06	4378669	1528643	3.2844e+06	2.50311e+06	4045375	1.08943e+06	805212	6.39449e+06	4427462	6.68164e+06	4538157	10402364	9808962			10510245	10034984	5572480
A0A7P0MKV3	MRPS22	Mitochondrial ribosomal protein S22	1185.12	14113192	15695457	19671518	21667712	22487776	28382102	23655954	25423832	30788518	33048856	28844452	24283600	39136332	36597752	44197060	38993280	44191572	46319732	15425966	12194590	47028464	50656336	20875618
O75419	CDC45	Cell division control protein 45 homolog	386.769	2.66458e+06	2.96317e+06	2.98574e+06	2.83926e+06	5175123	5232045	5.41005e+06	5.19484e+06	1.31751e+06	1.46465e+06			1.36494e+06	1.81636e+06	1.83608e+06	2109648	972944	264234			2899480	2.91933e+06	3817297
P01116|A0A8I5KQ21			266.595	509142	1.94495e+06	1.82364e+06	2.19328e+06	762650	417911	1376480	743116	1.99711e+06	2.69125e+06	1741460	1.81389e+06	4373976	1.85325e+06	4.37811e+06	3691271	4606269	4.35661e+06			10063741	10289690	7.73416e+06
Q53GQ0	HSD17B12	Very-long-chain 3-oxoacyl-CoA reductase	1188.54	11423451	12329643	12013975	12690847	29148274	31005940	27604030	31359682	45666864	44437896	46108132	41464888	65680100	63595624	65469528	64865372	51182232	47653348	12822522	12585100	33084174	30526444	12076347
Q9Y490|Q9Y4G6			994.826	102059800	107242480	102882264	99485536	58169548	57022720	54661820	56326184	69638336	68858568	66522724	64973112	31299580	29472544	32036004	31850524	9869278	10335411	36840404	35951476	21999092	22982192	43050916
Q6PJT7|H0YJA2			213.083	527921	432503	366616	478831	654997	729934	736632	754980	758818	922388	376888	566179	1.39606e+06	1371942	1.46287e+06	1.43672e+06	1.61316e+06	1859652	436737	641297	990977	1.12694e+06	917146
Q13287	NMI	N-myc-interactor	1164.96	3733398	5.30232e+06	7826865	4.27817e+06	956160	1.00109e+06	625758		20860644	22282344	14209373	14451647	9573540	9218053	10804052	10841981	1.07626e+06	1.56906e+06	4325086	4.11845e+06	31756848	32931106	15629224
P61224|P62834|O95716			60.974	330684	450450	407187	835237	279616	443481	426798	587179	316535	728175			766971	926832	713476	1.06373e+06	1.13938e+06	1.29083e+06			880426	868243
A0A2U3U043	KCTD1	Potassium channel tetramerization domain containing 1	83.373	5686785	6088216	6390166	7.10777e+06	7819875	7.88852e+06	9046195	9386193	7475010	7.2255e+06	2.70354e+06	3.2132e+06	664697	1.02412e+06				445006			4.98728e+06	596368
D6RDX7	EMB	Embigin	77.929					226714	274993	184293	211006					1.92232e+06	1.70305e+06	1.74129e+06	1.9504e+06					2.86653e+06	3.56353e+06	744116
Q7RTP6|O94851			90					127155	156912	151414	148947	651273	663334	1.18496e+06	994815	350301	298948	446796	338181	198022	189899			277114	279961	514988
P36952	SERPINB5	Serpin B5	1264	245728368	263534320	263541760	255587008					180182448	189762464	130690528	129155360									6.81404e+06	7.0536e+06	35017360
Q9NW13	RBM28	RNA-binding protein 28	1959.38	17531302	13671468	17123128	15204448	24332890	24882470	21259760	23741306	32801056	32847984	33808264	30653654	32908480	30517792	33568780	30377292	60358704	54600124	18908616	13243788	33269034	31115932	17965130
E1BJK2			60.673	4.19317e+06	3688772	3.7324e+06	3.63446e+06	5530276	5.25812e+06	5.0556e+06	5607127	4.93923e+06	5214951	3.41684e+06	3.6361e+06	3173717	3.06201e+06	2.87856e+06	3.19968e+06	1.00169e+06	915739	3056663	2510045	2.33545e+06	2.24726e+06	3.53415e+06
Q6PJT7|H0YJA2|G3V5I6			1282.14	10913477	9076791	8703468	9012965	14391959	12666978	14693858	11890194	13263032	13289910	14197954	16154306	16124537	14669587	18879302	18626942	27440838	29563098	15240154	13602721	16162783	16227310	12034734
A0A0A0MSV9	TAPBP	Tapasin	311.863	10406509	11087727	10840876	11387147	9353150	9275816	9527375	8723642	7324707	7274800	12165706	11243205	23805400	23783860	25412636	22055818	21266916	22231642	19958656	19602732	43339880	46935884	15144340
Q9UHV9	PFDN2	Prefoldin subunit 2	598.63	25880888	28627164	28395656	25588990	31714560	29320540	34738340	27756452	24070992	23244490	27208826	26533656	21855192	20699188	20357926	18262384	5.55947e+06	5652130	26209568	28297248	16005263	16662092	32221960
Q8N1G4	LRRC47	Leucine-rich repeat-containing protein 47	1575.14	51296560	55380768	55449640	59199140	83607192	76161936	74626224	77565200	48971036	49303468	45911968	54791480	39839768	34624556	39308024	37226168	15007886	17870790	72903864	75428832	32539804	33083990	57796412
E9PI68	SPCS2	Signal peptidase complex subunit 2	1004.11	26389286	23736726	23760884	27770524	16305368	18403618	18578510	19410336	28604912	30791868	39982464	39815636	40828044	42305376	41620316	38074168	25855470	24684448	19956484	22112118	25337516	24787352	22541764
Q96K17	BTF3L4	Transcription factor BTF3 homolog 4	546.864	20628704	17912318	23107622	28619398	38089092	35868324	38119376	35067960	9391131	10201322	10999434	11516815	17612112	16695596	19306344	18595554	7.28988e+06	11586151	31491840	31974112	14015558	13776492	15561003
P98179	RBM3	RNA-binding protein 3	750.358	16847370	19193020	17592200	15589282	34896696	32674928	39248040	34930220	54524480	53575856	38086380	41967856	107005400	100151432	104866896	101855032	108055344	114832080	16421261	12911969	41498004	41715280	27157390
Q96SI1	KCTD15	BTB/POZ domain-containing protein KCTD15	121.433	5.66354e+06	6519701	21547748	7693665	20306128	21940480	22438252	22787292	5.73941e+06	5.06214e+06			710969				520806				4.4734e+06	582175
O15230	LAMA5	Laminin subunit alpha-5	1258.04	18077256	12529197	13541753	12303650	2574806	5022704	3.12292e+06	3.00729e+06	43261560	49695096	14587462	4.63725e+06	36036000	36093052	34319284	32718628	12614030	13511411	144543		31771830	33766808	14562868
Q9UJV9	DDX41	Probable ATP-dependent RNA helicase DDX41	1236.04	9886941	9016958	9102920	10569895	22402630	23880820	23660578	23114302	23356248	23269052	34244816	26506996	29539896	29728916	25907682	24489670	37292280	36173632	27415420	26162180	33261272	25210440	25018778
O14569	CYB561D2	Transmembrane reductase CYB561D2	90	837336	777063	706733	718676	482044	527722	504016	545691	321239	299223	656302	520642	451605	481796	468923	516584	459598	508475	247614	553225	167932	188968	136451
Q8WVP7	LMBR1	Limb region 1 protein homolog	143.121	228060	317442	294247	425006	335586	491331	429918	464445	548522	733779	245581	230845	664595	890113	835277	706259	1.151e+06	1.18886e+06			1.1202e+06	1.41798e+06
Q8NFQ8	TOR1AIP2	Torsin-1A-interacting protein 2	668.848	5.50649e+06	5692026	4873855	5.26444e+06	6.46641e+06	6223805	6364015	6793136	6.32538e+06	6.17224e+06	5.74602e+06	6637690	10538226	10893228	10290740	10487877	12102441	11997004	7699670	6883536	8616848	7.70342e+06	4194950
A0A8I5KSQ8	EDEM3	alpha-1,2-Mannosidase	408.264	1.98306e+06	2.25341e+06	4.76018e+06	2.08642e+06	2.17979e+06	1.74189e+06	2.75554e+06	1.95827e+06	4.86843e+06	4.60844e+06	2.87908e+06	3251359	3352697	3.19991e+06	4586990	3780797	7587926	7.76598e+06			6915006	4455492	2894361
P05783|F8VZY9|P05784|IP_556266			46.093	9937758	28001914	24234514	38613868	5.89388e+06	8616230	8796118	9724363	76086512	128636168	384143904	399695616	71512792	84045584	62581272	79967272	44198556	365885	84047512	108409568	111708272	131502576	222199552
A0A2R8YCS7	SAMHD1	Deoxynucleoside triphosphate triphosphohydrolase SAMHD1	1511.83	28410110	28622638	28718814	27351532	36692196	41069048	41086428	41448904	2.14042e+06	3.25785e+06	2.55484e+06	1.12154e+06	19097072	20768326	19647980	20880082	2017430	2499063	9728455	10896047	55751400	54240604	10708691
[truncated: 8,394 more rows]
