# Supplementary material for: Mass Spectrometry-Based Workflow for the Identification and Quantification of Alternative and Canonical Proteins in Pancreatic Cancer Cells
Source: Cells. 2024 Nov 28;13(23):1966. doi: 10.3390/cells13231966 (PMC11640293; doi:10.3390/cells13231966)
Supplement: Supplementary file 1 [file cells-13-01966-s001.zip › Supplementary_table_S4.xlsx]

## Sheet: iprscan5-R20240827-131504-0792-
II_784907|TX=9606	8a4c14cf8ff155ea65a4072a23f82a9f	206	SUPERFAMILY	SSF51445	(Trans)glycosidases	11	186	7.38e-26	T	2024-08-27	IPR017853	Glycoside hydrolase superfamily	-	MetaCyc:PWY-116|MetaCyc:PWY-1901|MetaCyc:PWY-1921|MetaCyc:PWY-1961|MetaCyc:PWY-1981|MetaCyc:PWY-2021|MetaCyc:PWY-2343|MetaCyc:PWY-2345|MetaCyc:PWY-2622|MetaCyc:PWY-2661|MetaCyc:PWY-2881|MetaCyc:PWY-2901|MetaCyc:PWY-2902|MetaCyc:PWY-2904|MetaCyc:PWY-3121|MetaCyc:PWY-401|MetaCyc:PWY-4421|MetaCyc:PWY-4441|MetaCyc:PWY-4801|MetaCyc:PWY-5067|MetaCyc:PWY-5094|MetaCyc:PWY-5105|MetaCyc:PWY-5129|MetaCyc:PW…
IP_623363|TX=9606	b92432b59dcbb72f464726560b98172c	59	PANTHER	PTHR10855	26S PROTEASOME NON-ATPASE REGULATORY SUBUNIT 12/COP9 SIGNALOSOME COMPLEX SUBUNIT 4	1	59	2.3e-12	T	2024-08-27	IPR040134	26S Proteasome non-ATPase regulatory subunit 12/COP9 signalosome complex subunit 4	GO:0005737(PANTHER)|GO:0008541(PANTHER)	Reactome:R-BTA-1169091|Reactome:R-BTA-1234176|Reactome:R-BTA-1236978|Reactome:R-BTA-174084|Reactome:R-BTA-174154|Reactome:R-BTA-174178|Reactome:R-BTA-174184|Reactome:R-BTA-187577|Reactome:R-BTA-195253|Reactome:R-BTA-202424|Reactome:R-BTA-2467813|Reactome:R-BTA-2871837|Reactome:R-BTA-349425|Reactome:R-BTA-350562|Reactome:R-BTA-382556|Reactome:R-BTA-450408|Reactome:R-BTA-4608870|Reactome:R-BTA-4641…
IP_703132|TX=9606	9320580e6612563fbd7c47af5efd6dca	78	PANTHER	PTHR11581	30S/40S RIBOSOMAL PROTEIN S4	11	78	6.6e-27	T	2024-08-27	IPR000876	Small ribosomal subunit protein eS4	GO:0003723(PANTHER)|GO:0003735(PANTHER)|GO:0003735(InterPro)|GO:0005840(InterPro)|GO:0006412(PANTHER)|GO:0006412(InterPro)|GO:0022627(PANTHER)	Reactome:R-BTA-156827|Reactome:R-BTA-1799339|Reactome:R-BTA-6791226|Reactome:R-BTA-72649|Reactome:R-BTA-72689|Reactome:R-BTA-72695|Reactome:R-BTA-72702|Reactome:R-BTA-72706|Reactome:R-BTA-975956|Reactome:R-BTA-975957|Reactome:R-CEL-156827|Reactome:R-CEL-1799339|Reactome:R-CEL-72649|Reactome:R-CEL-72689|Reactome:R-CEL-72695|Reactome:R-CEL-72702|Reactome:R-CEL-72706|Reactome:R-CEL-975956|Reactome:R…
IP_691724|TX=9606	ca25f4c5027b0d690a719b2d53231b96	41	PANTHER	PTHR11843	40S RIBOSOMAL PROTEIN S12	1	38	1.8e-14	T	2024-08-27	-	-	GO:0003735(PANTHER)|GO:0022627(PANTHER)	-
IP_669642|TX=9606	1c0a9e10e53afc7b0aeff0a63a6e9b0e	133	PANTHER	PTHR10732	40S RIBOSOMAL PROTEIN S17	1	113	7.2e-52	T	2024-08-27	IPR001210	Small ribosomal subunit protein eS17	GO:0003735(InterPro)|GO:0005840(InterPro)|GO:0006412(InterPro)	Reactome:R-CEL-156827|Reactome:R-CEL-1799339|Reactome:R-CEL-72649|Reactome:R-CEL-72689|Reactome:R-CEL-72695|Reactome:R-CEL-72702|Reactome:R-CEL-72706|Reactome:R-CEL-975956|Reactome:R-CEL-975957|Reactome:R-CFA-156827|Reactome:R-CFA-1799339|Reactome:R-CFA-72649|Reactome:R-CFA-72689|Reactome:R-CFA-72695|Reactome:R-CFA-72702|Reactome:R-CFA-72706|Reactome:R-CFA-975956|Reactome:R-CFA-975957|Reactome:R-…
IP_669889|TX=9606	700496bca7a37d54f593d21f386e7ac0	100	PANTHER	PTHR11710	40S RIBOSOMAL PROTEIN S19	2	63	2.5e-18	T	2024-08-27	IPR001266	Small ribosomal subunit protein eS19	GO:0000028(PANTHER)|GO:0003723(PANTHER)|GO:0003735(PANTHER)|GO:0003735(InterPro)|GO:0005840(InterPro)|GO:0006412(InterPro)|GO:0022627(PANTHER)	Reactome:R-BTA-156827|Reactome:R-BTA-1799339|Reactome:R-BTA-6791226|Reactome:R-BTA-72649|Reactome:R-BTA-72689|Reactome:R-BTA-72695|Reactome:R-BTA-72702|Reactome:R-BTA-72706|Reactome:R-BTA-975956|Reactome:R-BTA-975957|Reactome:R-CEL-156827|Reactome:R-CEL-1799339|Reactome:R-CEL-72649|Reactome:R-CEL-72689|Reactome:R-CEL-72695|Reactome:R-CEL-72702|Reactome:R-CEL-72706|Reactome:R-CEL-975956|Reactome:R…
IP_709714|TX=9606	49a9bef6ea14ea42708f6facd4d9b3f0	157	FunFam	G3DSA:3.30.230.10:FF:000004	40S ribosomal protein S2	56	148	1.2e-40	T	2024-08-27	-	-	-	-
IP_703132|TX=9606	9320580e6612563fbd7c47af5efd6dca	78	FunFam	G3DSA:2.30.30.30:FF:000031	40S ribosomal protein S4-3	33	71	2.7e-19	T	2024-08-27	-	-	-	-
IP_2328285|TX=9606	d8cf1db64e018ac27343568f68bffbdc	112	SMART	SM00746	4TRASH	20	58	4.3e-09	T	2024-08-27	IPR011017	TRASH domain	-	Reactome:R-BTA-156827|Reactome:R-BTA-1799339|Reactome:R-BTA-6791226|Reactome:R-BTA-72689|Reactome:R-BTA-72706|Reactome:R-BTA-975956|Reactome:R-BTA-975957|Reactome:R-DME-156827|Reactome:R-DME-1799339|Reactome:R-DME-72689|Reactome:R-DME-72706|Reactome:R-DME-975956|Reactome:R-DME-975957|Reactome:R-DRE-156827|Reactome:R-DRE-1799339|Reactome:R-DRE-72689|Reactome:R-DRE-975956|Reactome:R-DRE-975957|Reac…
IP_600839|TX=9606	f563ac15b4663b8e82ee4c83d5a05879	141	PANTHER	PTHR11726	60S RIBOSOMAL PROTEIN L10	39	126	7.1e-36	T	2024-08-27	IPR001197	Large ribosomal subunit protein uL16, eukaryotes/archaea	GO:0000027(PANTHER)|GO:0003735(InterPro)|GO:0003735(PANTHER)|GO:0005840(InterPro)|GO:0006412(InterPro)|GO:0022625(PANTHER)	Reactome:R-BTA-156827|Reactome:R-BTA-1799339|Reactome:R-BTA-6791226|Reactome:R-BTA-72689|Reactome:R-BTA-72706|Reactome:R-BTA-975956|Reactome:R-BTA-975957|Reactome:R-CEL-156827|Reactome:R-CEL-1799339|Reactome:R-CEL-72689|Reactome:R-CEL-72706|Reactome:R-CEL-975956|Reactome:R-CEL-975957|Reactome:R-DDI-156827|Reactome:R-DDI-1799339|Reactome:R-DDI-72689|Reactome:R-DDI-72706|Reactome:R-DDI-975956|React…
IP_600839|TX=9606	f563ac15b4663b8e82ee4c83d5a05879	141	FunFam	G3DSA:3.30.60.300:FF:000001	60S ribosomal protein L10	93	127	1e-21	T	2024-08-27	-	-	-	-
IP_691726|TX=9606	4b962fd2b447e02a3c0dd2364037bf18	74	FunFam	G3DSA:3.10.20.10:FF:000002	60S ribosomal protein L18a	1	72	8.3e-30	T	2024-08-27	-	-	-	-
IP_691726|TX=9606	4b962fd2b447e02a3c0dd2364037bf18	74	PANTHER	PTHR10052	60S RIBOSOMAL PROTEIN L18A	1	60	9.7e-28	T	2024-08-27	IPR021138	Large ribosomal subunit protein eL20, eukaryotes	GO:0003735(InterPro)|GO:0005840(InterPro)|GO:0006412(InterPro)|GO:0022625(PANTHER)	Reactome:R-BTA-156827|Reactome:R-BTA-1799339|Reactome:R-BTA-6791226|Reactome:R-BTA-72689|Reactome:R-BTA-72706|Reactome:R-BTA-975956|Reactome:R-BTA-975957|Reactome:R-CEL-156827|Reactome:R-CEL-1799339|Reactome:R-CEL-72689|Reactome:R-CEL-72706|Reactome:R-CEL-975956|Reactome:R-CEL-975957|Reactome:R-DDI-156827|Reactome:R-DDI-1799339|Reactome:R-DDI-72689|Reactome:R-DDI-72706|Reactome:R-DDI-975956|React…
IP_635503|TX=9606	d37fec0a76a28ecf5a38110334279ad5	66	FunFam	G3DSA:2.30.30.70:FF:000001	60S ribosomal protein L21	1	65	8.1e-26	T	2024-08-27	-	-	-	-
IP_635503|TX=9606	d37fec0a76a28ecf5a38110334279ad5	66	PANTHER	PTHR20981	60S RIBOSOMAL PROTEIN L21	2	60	4.5e-21	T	2024-08-27	IPR001147	Large ribosomal subunit protein eL21	GO:0003735(PANTHER)|GO:0003735(InterPro)|GO:0005840(InterPro)|GO:0006412(InterPro)|GO:0022625(PANTHER)	Reactome:R-CEL-156827|Reactome:R-CEL-1799339|Reactome:R-CEL-72689|Reactome:R-CEL-72706|Reactome:R-CEL-975956|Reactome:R-CEL-975957|Reactome:R-DDI-156827|Reactome:R-DDI-1799339|Reactome:R-DDI-72689|Reactome:R-DDI-72706|Reactome:R-DDI-975956|Reactome:R-DDI-975957|Reactome:R-HSA-156827|Reactome:R-HSA-156902|Reactome:R-HSA-1799339|Reactome:R-HSA-192823|Reactome:R-HSA-2408557|Reactome:R-HSA-6791226|Re…
IP_2328285|TX=9606	d8cf1db64e018ac27343568f68bffbdc	112	FunFam	G3DSA:2.30.170.20:FF:000004	60S ribosomal protein l24	15	77	1.6e-42	T	2024-08-27	-	-	-	-
IP_2328285|TX=9606	d8cf1db64e018ac27343568f68bffbdc	112	PANTHER	PTHR10792	60S RIBOSOMAL PROTEIN L24	16	112	3.6e-32	T	2024-08-27	IPR000988	Large ribosomal subunit protein eL24-related	GO:0002181(PANTHER)|GO:0003729(PANTHER)|GO:0003735(PANTHER)|GO:0022625(PANTHER)	Reactome:R-BTA-156827|Reactome:R-BTA-1799339|Reactome:R-BTA-6791226|Reactome:R-BTA-72689|Reactome:R-BTA-72706|Reactome:R-BTA-975956|Reactome:R-BTA-975957|Reactome:R-CEL-156827|Reactome:R-CEL-1799339|Reactome:R-CEL-72689|Reactome:R-CEL-72706|Reactome:R-CEL-975956|Reactome:R-CEL-975957|Reactome:R-DDI-156827|Reactome:R-DDI-1799339|Reactome:R-DDI-72689|Reactome:R-DDI-72706|Reactome:R-DDI-975956|React…
IP_667059|TX=9606	663b2424e5395cc1cae6310610b35aaf	101	PANTHER	PTHR10902	60S RIBOSOMAL PROTEIN L35A	3	101	6.9e-40	T	2024-08-27	IPR001780	Large ribosomal subunit protein eL33	GO:0002181(PANTHER)|GO:0003735(PANTHER)|GO:0003735(InterPro)|GO:0005840(InterPro)|GO:0006412(InterPro)|GO:0022625(PANTHER)|GO:0042273(PANTHER)	Reactome:R-BTA-156827|Reactome:R-BTA-1799339|Reactome:R-BTA-6791226|Reactome:R-BTA-72689|Reactome:R-BTA-72706|Reactome:R-BTA-975956|Reactome:R-BTA-975957|Reactome:R-CEL-156827|Reactome:R-CEL-1799339|Reactome:R-CEL-72689|Reactome:R-CEL-72706|Reactome:R-CEL-975956|Reactome:R-CEL-975957|Reactome:R-DDI-156827|Reactome:R-DDI-1799339|Reactome:R-DDI-72689|Reactome:R-DDI-72706|Reactome:R-DDI-975956|React…
IP_667059|TX=9606	663b2424e5395cc1cae6310610b35aaf	101	FunFam	G3DSA:2.40.10.190:FF:000005	60S ribosomal protein L35a	1	101	5e-58	T	2024-08-27	-	-	-	-
IP_671454|TX=9606	2b290847b073e8f4c55ed15f764be210	62	Pfam	PF00022	Actin	8	58	2.5e-07	T	2024-08-27	IPR004000	Actin family	-	MetaCyc:PWY-5757|MetaCyc:PWY-6147|MetaCyc:PWY-6383|MetaCyc:PWY-6797|MetaCyc:PWY-7206|MetaCyc:PWY-7250|MetaCyc:PWY-7419|MetaCyc:PWY-7539|MetaCyc:PWY-7719|MetaCyc:PWY-7821|MetaCyc:PWY-8289|Reactome:R-BTA-114608|Reactome:R-BTA-190873|Reactome:R-BTA-196025|Reactome:R-BTA-2029482|Reactome:R-BTA-2132295|Reactome:R-BTA-3214858|Reactome:R-BTA-3371497|Reactome:R-BTA-390522|Reactome:R-BTA-3928662|Reactome:…
IP_671454|TX=9606	2b290847b073e8f4c55ed15f764be210	62	PANTHER	PTHR11937	ACTIN	6	57	1.2e-14	T	2024-08-27	IPR004000	Actin family	-	MetaCyc:PWY-5757|MetaCyc:PWY-6147|MetaCyc:PWY-6383|MetaCyc:PWY-6797|MetaCyc:PWY-7206|MetaCyc:PWY-7250|MetaCyc:PWY-7419|MetaCyc:PWY-7539|MetaCyc:PWY-7719|MetaCyc:PWY-7821|MetaCyc:PWY-8289|Reactome:R-BTA-114608|Reactome:R-BTA-190873|Reactome:R-BTA-196025|Reactome:R-BTA-2029482|Reactome:R-BTA-2132295|Reactome:R-BTA-3214858|Reactome:R-BTA-3371497|Reactome:R-BTA-390522|Reactome:R-BTA-3928662|Reactome:…
IP_671454|TX=9606	2b290847b073e8f4c55ed15f764be210	62	PRINTS	PR00190	Actin signature	6	17	2.1e-15	T	2024-08-27	IPR004000	Actin family	-	MetaCyc:PWY-5757|MetaCyc:PWY-6147|MetaCyc:PWY-6383|MetaCyc:PWY-6797|MetaCyc:PWY-7206|MetaCyc:PWY-7250|MetaCyc:PWY-7419|MetaCyc:PWY-7539|MetaCyc:PWY-7719|MetaCyc:PWY-7821|MetaCyc:PWY-8289|Reactome:R-BTA-114608|Reactome:R-BTA-190873|Reactome:R-BTA-196025|Reactome:R-BTA-2029482|Reactome:R-BTA-2132295|Reactome:R-BTA-3214858|Reactome:R-BTA-3371497|Reactome:R-BTA-390522|Reactome:R-BTA-3928662|Reactome:…
IP_671454|TX=9606	2b290847b073e8f4c55ed15f764be210	62	PRINTS	PR00190	Actin signature	18	40	2.1e-15	T	2024-08-27	IPR004000	Actin family	-	MetaCyc:PWY-5757|MetaCyc:PWY-6147|MetaCyc:PWY-6383|MetaCyc:PWY-6797|MetaCyc:PWY-7206|MetaCyc:PWY-7250|MetaCyc:PWY-7419|MetaCyc:PWY-7539|MetaCyc:PWY-7719|MetaCyc:PWY-7821|MetaCyc:PWY-8289|Reactome:R-BTA-114608|Reactome:R-BTA-190873|Reactome:R-BTA-196025|Reactome:R-BTA-2029482|Reactome:R-BTA-2132295|Reactome:R-BTA-3214858|Reactome:R-BTA-3371497|Reactome:R-BTA-390522|Reactome:R-BTA-3928662|Reactome:…
IP_671454|TX=9606	2b290847b073e8f4c55ed15f764be210	62	FunFam	G3DSA:3.30.420.40:FF:000148	Actin, alpha skeletal muscle	1	60	6.3e-32	T	2024-08-27	-	-	-	-
IP_671454|TX=9606	2b290847b073e8f4c55ed15f764be210	62	SUPERFAMILY	SSF53067	Actin-like ATPase domain	2	57	3.17e-16	T	2024-08-27	IPR043129	ATPase, nucleotide binding domain	-	MetaCyc:PWY-2221|MetaCyc:PWY-2722|MetaCyc:PWY-2723|MetaCyc:PWY-3801|MetaCyc:PWY-3961|MetaCyc:PWY-4101|MetaCyc:PWY-4261|MetaCyc:PWY-4702|MetaCyc:PWY-5|MetaCyc:PWY-5129|MetaCyc:PWY-5254|MetaCyc:PWY-5384|MetaCyc:PWY-5482|MetaCyc:PWY-5485|MetaCyc:PWY-5491|MetaCyc:PWY-5497|MetaCyc:PWY-5514|MetaCyc:PWY-5530|MetaCyc:PWY-5533|MetaCyc:PWY-5661|MetaCyc:PWY-5757|MetaCyc:PWY-5818|MetaCyc:PWY-5941|MetaCyc:PWY…
IP_581916|TX=9606	f90c39b46e4f54014bceaaf6b31ad64c	154	PRINTS	PR00927	Adenine nucleotide translocator signature	8	20	2.4e-27	T	2024-08-27	IPR002113	ADP/ATP carrier protein, eukaryotic type	GO:0005471(InterPro)|GO:0005743(InterPro)|GO:0140021(InterPro)|GO:1990544(InterPro)	Reactome:R-BTA-1268020|Reactome:R-BTA-83936|Reactome:R-BTA-9837999|Reactome:R-CEL-200425|Reactome:R-DDI-1268020|Reactome:R-DDI-83936|Reactome:R-DDI-9837999|Reactome:R-DME-1268020|Reactome:R-DME-83936|Reactome:R-DME-9837999|Reactome:R-HSA-1268020|Reactome:R-HSA-168277|Reactome:R-HSA-180897|Reactome:R-HSA-83936|Reactome:R-HSA-9837999|Reactome:R-MMU-83936|Reactome:R-MMU-9837999|Reactome:R-RNO-83936|…
IP_581916|TX=9606	f90c39b46e4f54014bceaaf6b31ad64c	154	PRINTS	PR00927	Adenine nucleotide translocator signature	51	72	2.4e-27	T	2024-08-27	IPR002113	ADP/ATP carrier protein, eukaryotic type	GO:0005471(InterPro)|GO:0005743(InterPro)|GO:0140021(InterPro)|GO:1990544(InterPro)	Reactome:R-BTA-1268020|Reactome:R-BTA-83936|Reactome:R-BTA-9837999|Reactome:R-CEL-200425|Reactome:R-DDI-1268020|Reactome:R-DDI-83936|Reactome:R-DDI-9837999|Reactome:R-DME-1268020|Reactome:R-DME-83936|Reactome:R-DME-9837999|Reactome:R-HSA-1268020|Reactome:R-HSA-168277|Reactome:R-HSA-180897|Reactome:R-HSA-83936|Reactome:R-HSA-9837999|Reactome:R-MMU-83936|Reactome:R-MMU-9837999|Reactome:R-RNO-83936|…
IP_581916|TX=9606	f90c39b46e4f54014bceaaf6b31ad64c	154	PRINTS	PR00927	Adenine nucleotide translocator signature	84	96	2.4e-27	T	2024-08-27	IPR002113	ADP/ATP carrier protein, eukaryotic type	GO:0005471(InterPro)|GO:0005743(InterPro)|GO:0140021(InterPro)|GO:1990544(InterPro)	Reactome:R-BTA-1268020|Reactome:R-BTA-83936|Reactome:R-BTA-9837999|Reactome:R-CEL-200425|Reactome:R-DDI-1268020|Reactome:R-DDI-83936|Reactome:R-DDI-9837999|Reactome:R-DME-1268020|Reactome:R-DME-83936|Reactome:R-DME-9837999|Reactome:R-HSA-1268020|Reactome:R-HSA-168277|Reactome:R-HSA-180897|Reactome:R-HSA-83936|Reactome:R-HSA-9837999|Reactome:R-MMU-83936|Reactome:R-MMU-9837999|Reactome:R-RNO-83936|…
IP_581916|TX=9606	f90c39b46e4f54014bceaaf6b31ad64c	154	PRINTS	PR00927	Adenine nucleotide translocator signature	111	124	2.4e-27	T	2024-08-27	IPR002113	ADP/ATP carrier protein, eukaryotic type	GO:0005471(InterPro)|GO:0005743(InterPro)|GO:0140021(InterPro)|GO:1990544(InterPro)	Reactome:R-BTA-1268020|Reactome:R-BTA-83936|Reactome:R-BTA-9837999|Reactome:R-CEL-200425|Reactome:R-DDI-1268020|Reactome:R-DDI-83936|Reactome:R-DDI-9837999|Reactome:R-DME-1268020|Reactome:R-DME-83936|Reactome:R-DME-9837999|Reactome:R-HSA-1268020|Reactome:R-HSA-168277|Reactome:R-HSA-180897|Reactome:R-HSA-83936|Reactome:R-HSA-9837999|Reactome:R-MMU-83936|Reactome:R-MMU-9837999|Reactome:R-RNO-83936|…
IP_636333|TX=9606	c176bab35bcebf9aaaa5697fe662681e	120	PANTHER	PTHR23420	ADENOSYLHOMOCYSTEINASE	8	92	6.6e-30	T	2024-08-27	IPR000043	Adenosylhomocysteinase-like	GO:0004013(PANTHER)|GO:0005829(PANTHER)|GO:0033353(PANTHER)	MetaCyc:PWY-5041|Reactome:R-BTA-156581|Reactome:R-BTA-1614635|Reactome:R-BTA-425381|Reactome:R-CEL-156581|Reactome:R-CEL-1614635|Reactome:R-DDI-156581|Reactome:R-DDI-1614635|Reactome:R-DME-156581|Reactome:R-DME-1614635|Reactome:R-DME-425381|Reactome:R-DME-5578775|Reactome:R-HSA-112043|Reactome:R-HSA-1489509|Reactome:R-HSA-156581|Reactome:R-HSA-1614635|Reactome:R-HSA-2029485|Reactome:R-HSA-2408508…
IP_581916|TX=9606	f90c39b46e4f54014bceaaf6b31ad64c	154	PANTHER	PTHR45635	ADP,ATP CARRIER PROTEIN 1-RELATED-RELATED	6	154	5.4e-59	T	2024-08-27	IPR002113	ADP/ATP carrier protein, eukaryotic type	GO:0005471(InterPro)|GO:0005743(InterPro)|GO:0140021(InterPro)|GO:1901029(PANTHER)|GO:1990544(InterPro)	Reactome:R-BTA-1268020|Reactome:R-BTA-83936|Reactome:R-BTA-9837999|Reactome:R-CEL-200425|Reactome:R-DDI-1268020|Reactome:R-DDI-83936|Reactome:R-DDI-9837999|Reactome:R-DME-1268020|Reactome:R-DME-83936|Reactome:R-DME-9837999|Reactome:R-HSA-1268020|Reactome:R-HSA-168277|Reactome:R-HSA-180897|Reactome:R-HSA-83936|Reactome:R-HSA-9837999|Reactome:R-MMU-83936|Reactome:R-MMU-9837999|Reactome:R-RNO-83936|…
IP_623002|TX=9606	4f0ddbf9c9cd162fc7dfb4677b072804	284	SUPERFAMILY	SSF48371	ARM repeat	20	284	2.3e-20	T	2024-08-27	IPR016024	Armadillo-type fold	-	MetaCyc:PWY-1061|MetaCyc:PWY-1921|MetaCyc:PWY-2083|MetaCyc:PWY-2681|MetaCyc:PWY-3542|MetaCyc:PWY-4021|MetaCyc:PWY-4161|MetaCyc:PWY-4202|MetaCyc:PWY-5059|MetaCyc:PWY-5105|MetaCyc:PWY-5129|MetaCyc:PWY-5301|MetaCyc:PWY-5305|MetaCyc:PWY-5316|MetaCyc:PWY-5381|MetaCyc:PWY-5479|MetaCyc:PWY-5665|MetaCyc:PWY-5729|MetaCyc:PWY-5748|MetaCyc:PWY-5765|MetaCyc:PWY-5773|MetaCyc:PWY-5835|MetaCyc:PWY-5846|MetaCyc:…
IP_709640|TX=9606	13e2db0aaea6d5cb197032292fb69e9a	124	SUPERFAMILY	SSF48371	ARM repeat	2	123	1.2e-22	T	2024-08-27	IPR016024	Armadillo-type fold	-	MetaCyc:PWY-1061|MetaCyc:PWY-1921|MetaCyc:PWY-2083|MetaCyc:PWY-2681|MetaCyc:PWY-3542|MetaCyc:PWY-4021|MetaCyc:PWY-4161|MetaCyc:PWY-4202|MetaCyc:PWY-5059|MetaCyc:PWY-5105|MetaCyc:PWY-5129|MetaCyc:PWY-5301|MetaCyc:PWY-5305|MetaCyc:PWY-5316|MetaCyc:PWY-5381|MetaCyc:PWY-5479|MetaCyc:PWY-5665|MetaCyc:PWY-5729|MetaCyc:PWY-5748|MetaCyc:PWY-5765|MetaCyc:PWY-5773|MetaCyc:PWY-5835|MetaCyc:PWY-5846|MetaCyc:…
IP_623002|TX=9606	4f0ddbf9c9cd162fc7dfb4677b072804	284	PANTHER	PTHR15712	ARMADILLO REPEAT CONTAINING PROTEIN	199	283	1.1e-103	T	2024-08-27	IPR051303	Armadillo repeat-containing X-linked regulator	GO:0005739(PANTHER)|GO:1902254(PANTHER)	Reactome:R-HSA-9013404|Reactome:R-MMU-9013404|Reactome:R-RNO-9013404
IP_623002|TX=9606	4f0ddbf9c9cd162fc7dfb4677b072804	284	FunFam	G3DSA:1.25.10.10:FF:000443	Armadillo repeat-containing protein 10	53	146	1.1e-56	T	2024-08-27	-	-	-	-
IP_623002|TX=9606	4f0ddbf9c9cd162fc7dfb4677b072804	284	Pfam	PF04826	Armadillo-like	58	201	2.2e-61	T	2024-08-27	IPR006911	Armadillo repeat-containing domain	-	MetaCyc:PWY-7511|Reactome:R-HSA-9013404|Reactome:R-MMU-9013404|Reactome:R-RNO-9013404
IP_596887|TX=9606	31213d254cd2996531f8991155009fb6	229	ProSitePatterns	PS01217	ATP-citrate lyase / succinyl-CoA ligases family signature 3.	91	115	-	T	2024-08-27	IPR017866	Succinyl-CoA synthetase, beta subunit, conserved site	-	MetaCyc:PWY-1622|MetaCyc:PWY-301|MetaCyc:PWY-5045|MetaCyc:PWY-5136|MetaCyc:PWY-5172|MetaCyc:PWY-5392|MetaCyc:PWY-5537|MetaCyc:PWY-5538|MetaCyc:PWY-5660|MetaCyc:PWY-5690|MetaCyc:PWY-5741|MetaCyc:PWY-5749|MetaCyc:PWY-5752|MetaCyc:PWY-5922|MetaCyc:PWY-5923|MetaCyc:PWY-5924|MetaCyc:PWY-5927|MetaCyc:PWY-5958|MetaCyc:PWY-6457|MetaCyc:PWY-6593|MetaCyc:PWY-6670|MetaCyc:PWY-6722|MetaCyc:PWY-6728|MetaCyc:P…
IP_788717|TX=9606	4ee08eea85e4d452bd37f33527901205	211	PANTHER	PTHR47958	ATP-DEPENDENT RNA HELICASE DBP3	10	150	1.1e-32	T	2024-08-27	-	-	GO:0003723(PANTHER)|GO:0003724(PANTHER)	-
IP_620044|TX=9606	40f98826dc8942d66679d6ebd34ca297	65	PANTHER	PTHR11353	CHAPERONIN	12	63	9.1e-13	T	2024-08-27	IPR017998	Chaperone tailless complex polypeptide 1 (TCP-1)	GO:0005832(PANTHER)|GO:0006457(PANTHER)|GO:0051082(PANTHER)|GO:0140662(InterPro)	MetaCyc:PWY-7250|Reactome:R-BTA-390471|Reactome:R-BTA-6798695|Reactome:R-BTA-6814122|Reactome:R-BTA-9013418|Reactome:R-BTA-9013422|Reactome:R-CEL-390471|Reactome:R-CEL-6798695|Reactome:R-CEL-6814122|Reactome:R-DDI-390471|Reactome:R-DDI-6798695|Reactome:R-DDI-6814122|Reactome:R-DDI-9013418|Reactome:R-DDI-9013422|Reactome:R-DME-390471|Reactome:R-DME-6814122|Reactome:R-GGA-390471|Reactome:R-GGA-6814…
II_784907|TX=9606	8a4c14cf8ff155ea65a4072a23f82a9f	206	FunFam	G3DSA:3.20.20.80:FF:000028	Chitinase domain-containing protein 1	1	202	2.6e-81	T	2024-08-27	-	-	-	-
II_784907|TX=9606	8a4c14cf8ff155ea65a4072a23f82a9f	206	PANTHER	PTHR46066	CHITINASE DOMAIN-CONTAINING PROTEIN 1 FAMILY MEMBER	1	200	7.9e-84	T	2024-08-27	-	-	GO:0012505(PANTHER)|GO:0070492(PANTHER)	-
IP_596887|TX=9606	31213d254cd2996531f8991155009fb6	229	Pfam	PF00549	CoA-ligase	96	212	9.7e-24	T	2024-08-27	IPR005811	ATP-citrate synthase/succinyl-CoA ligase, C-terminal domain	GO:0003824(InterPro)	MetaCyc:PWY-1622|MetaCyc:PWY-301|MetaCyc:PWY-5045|MetaCyc:PWY-5136|MetaCyc:PWY-5172|MetaCyc:PWY-5392|MetaCyc:PWY-5537|MetaCyc:PWY-5538|MetaCyc:PWY-5660|MetaCyc:PWY-5690|MetaCyc:PWY-5741|MetaCyc:PWY-5749|MetaCyc:PWY-5752|MetaCyc:PWY-5922|MetaCyc:PWY-5923|MetaCyc:PWY-5924|MetaCyc:PWY-5927|MetaCyc:PWY-5958|MetaCyc:PWY-6457|MetaCyc:PWY-6593|MetaCyc:PWY-6670|MetaCyc:PWY-6722|MetaCyc:PWY-6728|MetaCyc:P…
II_3404011|TX=9606	cfbc0e8efc525952c480c382ec4f7752	525	Coils	Coil	Coil	257	277	-	T	2024-08-27	-	-	-	-
IP_557225|TX=9606	8e260b6f5f6cff40da798436ab8ac7e2	92	Coils	Coil	Coil	57	77	-	T	2024-08-27	-	-	-	-
IP_562006|TX=9606	09890fb8cab4ecbd277add33bcfd7a34	160	Coils	Coil	Coil	128	148	-	T	2024-08-27	-	-	-	-
IP_603079|TX=9606	b4b0240e60535475691675e72abd8840	225	Coils	Coil	Coil	34	72	-	T	2024-08-27	-	-	-	-
IP_687666|TX=9606	8c878510af3f973e37c534bd00f9b6d8	90	Coils	Coil	Coil	8	28	-	T	2024-08-27	-	-	-	-
IP_790880|TX=9606	c4d8dfb00c858fac42bb217102978a25	294	Coils	Coil	Coil	181	261	-	T	2024-08-27	-	-	-	-
IP_790880|TX=9606	c4d8dfb00c858fac42bb217102978a25	294	Coils	Coil	Coil	106	126	-	T	2024-08-27	-	-	-	-
IP_790880|TX=9606	c4d8dfb00c858fac42bb217102978a25	294	Coils	Coil	Coil	26	74	-	T	2024-08-27	-	-	-	-
II_3404011|TX=9606	cfbc0e8efc525952c480c382ec4f7752	525	MobiDBLite	mobidb-lite	consensus disorder prediction	217	247	-	T	2024-08-27	-	-	-	-
II_3404011|TX=9606	cfbc0e8efc525952c480c382ec4f7752	525	MobiDBLite	mobidb-lite	consensus disorder prediction	103	177	-	T	2024-08-27	-	-	-	-
II_3404011|TX=9606	cfbc0e8efc525952c480c382ec4f7752	525	MobiDBLite	mobidb-lite	consensus disorder prediction	293	353	-	T	2024-08-27	-	-	-	-
II_3404011|TX=9606	cfbc0e8efc525952c480c382ec4f7752	525	MobiDBLite	mobidb-lite	consensus disorder prediction	334	353	-	T	2024-08-27	-	-	-	-
II_3404011|TX=9606	cfbc0e8efc525952c480c382ec4f7752	525	MobiDBLite	mobidb-lite	consensus disorder prediction	140	154	-	T	2024-08-27	-	-	-	-
II_3404011|TX=9606	cfbc0e8efc525952c480c382ec4f7752	525	MobiDBLite	mobidb-lite	consensus disorder prediction	213	247	-	T	2024-08-27	-	-	-	-
II_3404011|TX=9606	cfbc0e8efc525952c480c382ec4f7752	525	MobiDBLite	mobidb-lite	consensus disorder prediction	300	321	-	T	2024-08-27	-	-	-	-
II_3404011|TX=9606	cfbc0e8efc525952c480c382ec4f7752	525	MobiDBLite	mobidb-lite	consensus disorder prediction	1	79	-	T	2024-08-27	-	-	-	-
II_3404563|TX=9606	574601c1979c32aae7bb3932d2bf8c75	953	MobiDBLite	mobidb-lite	consensus disorder prediction	23	139	-	T	2024-08-27	-	-	-	-
II_3404563|TX=9606	574601c1979c32aae7bb3932d2bf8c75	953	MobiDBLite	mobidb-lite	consensus disorder prediction	724	764	-	T	2024-08-27	-	-	-	-
II_3404563|TX=9606	574601c1979c32aae7bb3932d2bf8c75	953	MobiDBLite	mobidb-lite	consensus disorder prediction	203	225	-	T	2024-08-27	-	-	-	-
II_3404563|TX=9606	574601c1979c32aae7bb3932d2bf8c75	953	MobiDBLite	mobidb-lite	consensus disorder prediction	485	615	-	T	2024-08-27	-	-	-	-
II_3404563|TX=9606	574601c1979c32aae7bb3932d2bf8c75	953	MobiDBLite	mobidb-lite	consensus disorder prediction	567	583	-	T	2024-08-27	-	-	-	-
II_3404563|TX=9606	574601c1979c32aae7bb3932d2bf8c75	953	MobiDBLite	mobidb-lite	consensus disorder prediction	533	551	-	T	2024-08-27	-	-	-	-
II_3404563|TX=9606	574601c1979c32aae7bb3932d2bf8c75	953	MobiDBLite	mobidb-lite	consensus disorder prediction	71	112	-	T	2024-08-27	-	-	-	-
II_3404563|TX=9606	574601c1979c32aae7bb3932d2bf8c75	953	MobiDBLite	mobidb-lite	consensus disorder prediction	414	433	-	T	2024-08-27	-	-	-	-
II_3404563|TX=9606	574601c1979c32aae7bb3932d2bf8c75	953	MobiDBLite	mobidb-lite	consensus disorder prediction	909	928	-	T	2024-08-27	-	-	-	-
II_3404563|TX=9606	574601c1979c32aae7bb3932d2bf8c75	953	MobiDBLite	mobidb-lite	consensus disorder prediction	507	521	-	T	2024-08-27	-	-	-	-
II_3404563|TX=9606	574601c1979c32aae7bb3932d2bf8c75	953	MobiDBLite	mobidb-lite	consensus disorder prediction	865	953	-	T	2024-08-27	-	-	-	-
II_3404563|TX=9606	574601c1979c32aae7bb3932d2bf8c75	953	MobiDBLite	mobidb-lite	consensus disorder prediction	165	239	-	T	2024-08-27	-	-	-	-
II_3404563|TX=9606	574601c1979c32aae7bb3932d2bf8c75	953	MobiDBLite	mobidb-lite	consensus disorder prediction	586	605	-	T	2024-08-27	-	-	-	-
II_3426640|TX=9606	7ee3648e913e4661cede1b9027a95c94	137	MobiDBLite	mobidb-lite	consensus disorder prediction	38	98	-	T	2024-08-27	-	-	-	-
II_587824|TX=9606	55c959b905f0d04282a210ad08cc138b	149	MobiDBLite	mobidb-lite	consensus disorder prediction	1	149	-	T	2024-08-27	-	-	-	-
II_587824|TX=9606	55c959b905f0d04282a210ad08cc138b	149	MobiDBLite	mobidb-lite	consensus disorder prediction	21	35	-	T	2024-08-27	-	-	-	-
II_629105|TX=9606	0c89d230cec61b6cd3c2105afb2cc569	75	MobiDBLite	mobidb-lite	consensus disorder prediction	1	28	-	T	2024-08-27	-	-	-	-
II_632040|TX=9606	f2db58fe5d6ad9a556ba725e31fc2594	89	MobiDBLite	mobidb-lite	consensus disorder prediction	1	21	-	T	2024-08-27	-	-	-	-
II_632040|TX=9606	f2db58fe5d6ad9a556ba725e31fc2594	89	MobiDBLite	mobidb-lite	consensus disorder prediction	1	15	-	T	2024-08-27	-	-	-	-
II_640846|TX=9606	0ca6a241b36f65596e3b90287b18e700	174	MobiDBLite	mobidb-lite	consensus disorder prediction	155	174	-	T	2024-08-27	-	-	-	-
II_640846|TX=9606	0ca6a241b36f65596e3b90287b18e700	174	MobiDBLite	mobidb-lite	consensus disorder prediction	95	134	-	T	2024-08-27	-	-	-	-
II_640846|TX=9606	0ca6a241b36f65596e3b90287b18e700	174	MobiDBLite	mobidb-lite	consensus disorder prediction	160	174	-	T	2024-08-27	-	-	-	-
IP_078775|TX=9606	6457f4cb202a7901bc0f8663b5ce0401	115	MobiDBLite	mobidb-lite	consensus disorder prediction	1	115	-	T	2024-08-27	-	-	-	-
IP_114154|TX=9606	a310da750c6cac6b873b248f1dd2f77b	41	MobiDBLite	mobidb-lite	consensus disorder prediction	18	41	-	T	2024-08-27	-	-	-	-
IP_114154|TX=9606	a310da750c6cac6b873b248f1dd2f77b	41	MobiDBLite	mobidb-lite	consensus disorder prediction	1	41	-	T	2024-08-27	-	-	-	-
IP_118976|TX=9606	8da866748bb5840ddb35c671e3338239	80	MobiDBLite	mobidb-lite	consensus disorder prediction	23	50	-	T	2024-08-27	-	-	-	-
IP_118976|TX=9606	8da866748bb5840ddb35c671e3338239	80	MobiDBLite	mobidb-lite	consensus disorder prediction	23	53	-	T	2024-08-27	-	-	-	-
IP_118981|TX=9606	d4418c880512697ce0ab8e2600b7f023	84	MobiDBLite	mobidb-lite	consensus disorder prediction	24	50	-	T	2024-08-27	-	-	-	-
IP_118981|TX=9606	d4418c880512697ce0ab8e2600b7f023	84	MobiDBLite	mobidb-lite	consensus disorder prediction	24	52	-	T	2024-08-27	-	-	-	-
IP_159729|TX=9606	b903c43df1b6fa3db1aea683b84ae1f9	41	MobiDBLite	mobidb-lite	consensus disorder prediction	1	21	-	T	2024-08-27	-	-	-	-
IP_159729|TX=9606	b903c43df1b6fa3db1aea683b84ae1f9	41	MobiDBLite	mobidb-lite	consensus disorder prediction	1	15	-	T	2024-08-27	-	-	-	-
IP_204632|TX=9606	a374cd93633869f4ff77019f25655f10	46	MobiDBLite	mobidb-lite	consensus disorder prediction	13	34	-	T	2024-08-27	-	-	-	-
IP_204632|TX=9606	a374cd93633869f4ff77019f25655f10	46	MobiDBLite	mobidb-lite	consensus disorder prediction	1	34	-	T	2024-08-27	-	-	-	-
IP_229153|TX=9606	30938f726e710f2f50a6bb619d2bb2ea	116	MobiDBLite	mobidb-lite	consensus disorder prediction	54	68	-	T	2024-08-27	-	-	-	-
IP_229153|TX=9606	30938f726e710f2f50a6bb619d2bb2ea	116	MobiDBLite	mobidb-lite	consensus disorder prediction	42	116	-	T	2024-08-27	-	-	-	-
IP_2354740|TX=9606	6930bb431708ad0377accebb7ac47541	49	MobiDBLite	mobidb-lite	consensus disorder prediction	1	49	-	T	2024-08-27	-	-	-	-
IP_2354740|TX=9606	6930bb431708ad0377accebb7ac47541	49	MobiDBLite	mobidb-lite	consensus disorder prediction	27	49	-	T	2024-08-27	-	-	-	-
IP_2374512|TX=9606	8037b727dcd7d477caa5a176c7b365be	96	MobiDBLite	mobidb-lite	consensus disorder prediction	26	85	-	T	2024-08-27	-	-	-	-
IP_273440|TX=9606	60d28de2df85ae302c2e391700b320d8	87	MobiDBLite	mobidb-lite	consensus disorder prediction	60	87	-	T	2024-08-27	-	-	-	-
IP_273445|TX=9606	0537374cefa5eea2eed950eae12c04ad	76	MobiDBLite	mobidb-lite	consensus disorder prediction	57	76	-	T	2024-08-27	-	-	-	-
IP_3390546|TX=9606	6c405d6496208f975508bf12be194cbd	95	MobiDBLite	mobidb-lite	consensus disorder prediction	1	47	-	T	2024-08-27	-	-	-	-
IP_3406476|TX=9606	b894c55a2860b3f3145e81894b32d162	146	MobiDBLite	mobidb-lite	consensus disorder prediction	84	98	-	T	2024-08-27	-	-	-	-
IP_3406476|TX=9606	b894c55a2860b3f3145e81894b32d162	146	MobiDBLite	mobidb-lite	consensus disorder prediction	83	146	-	T	2024-08-27	-	-	-	-
IP_3412977|TX=9606	b2813ad9921ab31b73ef43c88a19894c	74	MobiDBLite	mobidb-lite	consensus disorder prediction	1	29	-	T	2024-08-27	-	-	-	-
IP_555821|TX=9606	d6692e775b42600edb54d884201ced88	45	MobiDBLite	mobidb-lite	consensus disorder prediction	1	28	-	T	2024-08-27	-	-	-	-
IP_575806|TX=9606	db26b5b61ba13e3e47b53b3c2065a956	87	MobiDBLite	mobidb-lite	consensus disorder prediction	54	68	-	T	2024-08-27	-	-	-	-
IP_575806|TX=9606	db26b5b61ba13e3e47b53b3c2065a956	87	MobiDBLite	mobidb-lite	consensus disorder prediction	54	87	-	T	2024-08-27	-	-	-	-
IP_576453|TX=9606	1f634c254bbdab011fb25982acbfda46	46	MobiDBLite	mobidb-lite	consensus disorder prediction	16	46	-	T	2024-08-27	-	-	-	-
IP_596944|TX=9606	9a4f3a7bbf29e3f6c0b61ec0c6d5c069	215	MobiDBLite	mobidb-lite	consensus disorder prediction	9	29	-	T	2024-08-27	-	-	-	-
IP_596951|TX=9606	759bb06f88bcfcc990ec4d38b72c74c8	219	MobiDBLite	mobidb-lite	consensus disorder prediction	9	29	-	T	2024-08-27	-	-	-	-
IP_603079|TX=9606	b4b0240e60535475691675e72abd8840	225	MobiDBLite	mobidb-lite	consensus disorder prediction	169	183	-	T	2024-08-27	-	-	-	-
IP_603079|TX=9606	b4b0240e60535475691675e72abd8840	225	MobiDBLite	mobidb-lite	consensus disorder prediction	157	225	-	T	2024-08-27	-	-	-	-
IP_603079|TX=9606	b4b0240e60535475691675e72abd8840	225	MobiDBLite	mobidb-lite	consensus disorder prediction	1	25	-	T	2024-08-27	-	-	-	-
IP_603079|TX=9606	b4b0240e60535475691675e72abd8840	225	MobiDBLite	mobidb-lite	consensus disorder prediction	198	212	-	T	2024-08-27	-	-	-	-
IP_603921|TX=9606	5f0078a9a7b0ebbfbcfb789c928a2e4c	192	MobiDBLite	mobidb-lite	consensus disorder prediction	83	114	-	T	2024-08-27	-	-	-	-
IP_613981|TX=9606	4a36443489978acd0018e5b95ccd3eb2	64	MobiDBLite	mobidb-lite	consensus disorder prediction	1	46	-	T	2024-08-27	-	-	-	-
IP_623125|TX=9606	504cae34abe94f1c883fd7d2b9fd8360	96	MobiDBLite	mobidb-lite	consensus disorder prediction	35	96	-	T	2024-08-27	-	-	-	-
IP_623125|TX=9606	504cae34abe94f1c883fd7d2b9fd8360	96	MobiDBLite	mobidb-lite	consensus disorder prediction	50	71	-	T	2024-08-27	-	-	-	-
IP_635264|TX=9606	ad6d810890e91a8d5aa4feb822791f7c	65	MobiDBLite	mobidb-lite	consensus disorder prediction	37	65	-	T	2024-08-27	-	-	-	-
IP_635383|TX=9606	b6b470c9c3b5845fd69340e776edb530	59	MobiDBLite	mobidb-lite	consensus disorder prediction	38	59	-	T	2024-08-27	-	-	-	-
IP_651197|TX=9606	07a8961a6c7f83066742fbb3ad10a287	157	MobiDBLite	mobidb-lite	consensus disorder prediction	111	157	-	T	2024-08-27	-	-	-	-
IP_651197|TX=9606	07a8961a6c7f83066742fbb3ad10a287	157	MobiDBLite	mobidb-lite	consensus disorder prediction	136	151	-	T	2024-08-27	-	-	-	-
IP_651883|TX=9606	d4d81c65394c3623664ecb720a56f3f5	61	MobiDBLite	mobidb-lite	consensus disorder prediction	1	61	-	T	2024-08-27	-	-	-	-
IP_662403|TX=9606	e4ed8987e1a3bcc37af4f24447a01faf	141	MobiDBLite	mobidb-lite	consensus disorder prediction	121	141	-	T	2024-08-27	-	-	-	-
IP_672168|TX=9606	8739cd1c3012fc8f50cdb18286945d1e	273	MobiDBLite	mobidb-lite	consensus disorder prediction	234	260	-	T	2024-08-27	-	-	-	-
IP_672168|TX=9606	8739cd1c3012fc8f50cdb18286945d1e	273	MobiDBLite	mobidb-lite	consensus disorder prediction	240	257	-	T	2024-08-27	-	-	-	-
IP_702949|TX=9606	b9c68c2dbd3affaa1c4d1fea173b025c	69	MobiDBLite	mobidb-lite	consensus disorder prediction	1	29	-	T	2024-08-27	-	-	-	-
IP_702949|TX=9606	b9c68c2dbd3affaa1c4d1fea173b025c	69	MobiDBLite	mobidb-lite	consensus disorder prediction	1	24	-	T	2024-08-27	-	-	-	-
IP_707056|TX=9606	9e54772d56bb278f7c526dc0ffdc1c91	57	MobiDBLite	mobidb-lite	consensus disorder prediction	1	37	-	T	2024-08-27	-	-	-	-
IP_707573|TX=9606	dbe6dd674f2dd929466c6d773c3f0237	42	MobiDBLite	mobidb-lite	consensus disorder prediction	1	27	-	T	2024-08-27	-	-	-	-
IP_707573|TX=9606	dbe6dd674f2dd929466c6d773c3f0237	42	MobiDBLite	mobidb-lite	consensus disorder prediction	1	16	-	T	2024-08-27	-	-	-	-
IP_708882|TX=9606	1618db85a8e43453e5d75a38310a7685	33	MobiDBLite	mobidb-lite	consensus disorder prediction	1	33	-	T	2024-08-27	-	-	-	-
IP_709640|TX=9606	13e2db0aaea6d5cb197032292fb69e9a	124	MobiDBLite	mobidb-lite	consensus disorder prediction	71	124	-	T	2024-08-27	-	-	-	-
IP_709640|TX=9606	13e2db0aaea6d5cb197032292fb69e9a	124	MobiDBLite	mobidb-lite	consensus disorder prediction	78	97	-	T	2024-08-27	-	-	-	-
IP_709640|TX=9606	13e2db0aaea6d5cb197032292fb69e9a	124	MobiDBLite	mobidb-lite	consensus disorder prediction	98	115	-	T	2024-08-27	-	-	-	-
IP_748181|TX=9606	df604fa8f19339215e52d5d8bb627419	84	MobiDBLite	mobidb-lite	consensus disorder prediction	22	36	-	T	2024-08-27	-	-	-	-
IP_748181|TX=9606	df604fa8f19339215e52d5d8bb627419	84	MobiDBLite	mobidb-lite	consensus disorder prediction	1	84	-	T	2024-08-27	-	-	-	-
IP_762424|TX=9606	7f07165a59d4555b45a7b5030795c752	48	MobiDBLite	mobidb-lite	consensus disorder prediction	1	48	-	T	2024-08-27	-	-	-	-
IP_790773|TX=9606	c9c62ae137958f9a1055abb1a3587ebf	51	MobiDBLite	mobidb-lite	consensus disorder prediction	12	40	-	T	2024-08-27	-	-	-	-
IP_790880|TX=9606	c4d8dfb00c858fac42bb217102978a25	294	MobiDBLite	mobidb-lite	consensus disorder prediction	253	294	-	T	2024-08-27	-	-	-	-
IP_790880|TX=9606	c4d8dfb00c858fac42bb217102978a25	294	MobiDBLite	mobidb-lite	consensus disorder prediction	253	277	-	T	2024-08-27	-	-	-	-
IP_595247|TX=9606	5826c29881a66f657742531fa72b1ac1	67	Pfam	PF00125	Core histone H2A/H2B/H3/H4	1	42	2e-07	T	2024-08-27	IPR007125	Histone H2A/H2B/H3	GO:0003677(InterPro)	Reactome:R-BTA-110330|Reactome:R-BTA-110331|Reactome:R-BTA-1266695|Reactome:R-BTA-171306|Reactome:R-BTA-201722|Reactome:R-BTA-212300|Reactome:R-BTA-2299718|Reactome:R-BTA-2559580|Reactome:R-BTA-2559582|Reactome:R-BTA-2559586|Reactome:R-BTA-3214815|Reactome:R-BTA-3214841|Reactome:R-BTA-3214842|Reactome:R-BTA-3214847|Reactome:R-BTA-3214858|Reactome:R-BTA-3247509|Reactome:R-BTA-427359|Reactome:R-BTA…
IP_600914|TX=9606	e47026531df5c8ba99969e24ad8afd25	115	Pfam	PF00125	Core histone H2A/H2B/H3/H4	7	83	6.4e-06	T	2024-08-27	IPR007125	Histone H2A/H2B/H3	GO:0003677(InterPro)	Reactome:R-BTA-110330|Reactome:R-BTA-110331|Reactome:R-BTA-1266695|Reactome:R-BTA-171306|Reactome:R-BTA-201722|Reactome:R-BTA-212300|Reactome:R-BTA-2299718|Reactome:R-BTA-2559580|Reactome:R-BTA-2559582|Reactome:R-BTA-2559586|Reactome:R-BTA-3214815|Reactome:R-BTA-3214841|Reactome:R-BTA-3214842|Reactome:R-BTA-3214847|Reactome:R-BTA-3214858|Reactome:R-BTA-3247509|Reactome:R-BTA-427359|Reactome:R-BTA…
IP_613981|TX=9606	4a36443489978acd0018e5b95ccd3eb2	64	Pfam	PF00125	Core histone H2A/H2B/H3/H4	7	64	1.5e-05	T	2024-08-27	IPR007125	Histone H2A/H2B/H3	GO:0003677(InterPro)	Reactome:R-BTA-110330|Reactome:R-BTA-110331|Reactome:R-BTA-1266695|Reactome:R-BTA-171306|Reactome:R-BTA-201722|Reactome:R-BTA-212300|Reactome:R-BTA-2299718|Reactome:R-BTA-2559580|Reactome:R-BTA-2559582|Reactome:R-BTA-2559586|Reactome:R-BTA-3214815|Reactome:R-BTA-3214841|Reactome:R-BTA-3214842|Reactome:R-BTA-3214847|Reactome:R-BTA-3214858|Reactome:R-BTA-3247509|Reactome:R-BTA-427359|Reactome:R-BTA…
II_3426640|TX=9606	7ee3648e913e4661cede1b9027a95c94	137	Phobius	SIGNAL_PEPTIDE_C_REGION	C-terminal region of a signal peptide.	22	26	-	T	2024-08-27	-	-	-	-
IP_150823|TX=9606	014c1fdc3671a85cf176d3cb50c9f6af	41	Phobius	SIGNAL_PEPTIDE_C_REGION	C-terminal region of a signal peptide.	26	30	-	T	2024-08-27	-	-	-	-
IP_229153|TX=9606	30938f726e710f2f50a6bb619d2bb2ea	116	Phobius	SIGNAL_PEPTIDE_C_REGION	C-terminal region of a signal peptide.	14	18	-	T	2024-08-27	-	-	-	-
IP_3404676|TX=9606	6be653f0c3e1bddc9804f12bd664e31b	72	Phobius	SIGNAL_PEPTIDE_C_REGION	C-terminal region of a signal peptide.	11	15	-	T	2024-08-27	-	-	-	-
IP_3406476|TX=9606	b894c55a2860b3f3145e81894b32d162	146	Phobius	SIGNAL_PEPTIDE_C_REGION	C-terminal region of a signal peptide.	14	18	-	T	2024-08-27	-	-	-	-
IP_620044|TX=9606	40f98826dc8942d66679d6ebd34ca297	65	Phobius	SIGNAL_PEPTIDE_C_REGION	C-terminal region of a signal peptide.	17	21	-	T	2024-08-27	-	-	-	-
IP_703132|TX=9606	9320580e6612563fbd7c47af5efd6dca	78	Phobius	SIGNAL_PEPTIDE_C_REGION	C-terminal region of a signal peptide.	13	16	-	T	2024-08-27	-	-	-	-
IP_720068|TX=9606	d101b3c03d27dfd85d4ba3cae87cd9e3	109	Phobius	SIGNAL_PEPTIDE_C_REGION	C-terminal region of a signal peptide.	15	22	-	T	2024-08-27	-	-	-	-
IP_600914|TX=9606	e47026531df5c8ba99969e24ad8afd25	115	Pfam	PF16211	C-terminus of histone H2A	87	111	4e-11	T	2024-08-27	IPR032454	Histone H2A, C-terminal domain	-	Reactome:R-BTA-110330|Reactome:R-BTA-110331|Reactome:R-BTA-171306|Reactome:R-BTA-201722|Reactome:R-BTA-212300|Reactome:R-BTA-2299718|Reactome:R-BTA-2559580|Reactome:R-BTA-2559582|Reactome:R-BTA-2559586|Reactome:R-BTA-3214815|Reactome:R-BTA-3214847|Reactome:R-BTA-3214858|Reactome:R-BTA-427359|Reactome:R-BTA-427413|Reactome:R-BTA-5250924|Reactome:R-BTA-5578749|Reactome:R-BTA-5625886|Reactome:R-BTA-…
IP_734708|TX=9606	da3144ff68064e983a361368d0688334	71	PRINTS	PR00153	Cyclophilin peptidyl-prolyl cis-trans isomerase signature	36	51	2e-09	T	2024-08-27	IPR002130	Cyclophilin-type peptidyl-prolyl cis-trans isomerase domain	GO:0000413(InterPro)|GO:0003755(InterPro)	MetaCyc:PWY-4702|MetaCyc:PWY-5491|MetaCyc:PWY-6148|MetaCyc:PWY-6289|MetaCyc:PWY-6352|MetaCyc:PWY-6365|MetaCyc:PWY-6366|MetaCyc:PWY-6368|MetaCyc:PWY-6456|MetaCyc:PWY-6462|MetaCyc:PWY-6463|MetaCyc:PWY-6575|MetaCyc:PWY-6627|MetaCyc:PWY-6664|MetaCyc:PWY-6682|MetaCyc:PWY-6686|MetaCyc:PWY-6720|MetaCyc:PWY-6724|MetaCyc:PWY-6841|MetaCyc:PWY-6955|MetaCyc:PWY-6990|MetaCyc:PWY-6991|MetaCyc:PWY-7018|MetaCyc:…
IP_734708|TX=9606	da3144ff68064e983a361368d0688334	71	PRINTS	PR00153	Cyclophilin peptidyl-prolyl cis-trans isomerase signature	51	63	2e-09	T	2024-08-27	IPR002130	Cyclophilin-type peptidyl-prolyl cis-trans isomerase domain	GO:0000413(InterPro)|GO:0003755(InterPro)	MetaCyc:PWY-4702|MetaCyc:PWY-5491|MetaCyc:PWY-6148|MetaCyc:PWY-6289|MetaCyc:PWY-6352|MetaCyc:PWY-6365|MetaCyc:PWY-6366|MetaCyc:PWY-6368|MetaCyc:PWY-6456|MetaCyc:PWY-6462|MetaCyc:PWY-6463|MetaCyc:PWY-6575|MetaCyc:PWY-6627|MetaCyc:PWY-6664|MetaCyc:PWY-6682|MetaCyc:PWY-6686|MetaCyc:PWY-6720|MetaCyc:PWY-6724|MetaCyc:PWY-6841|MetaCyc:PWY-6955|MetaCyc:PWY-6990|MetaCyc:PWY-6991|MetaCyc:PWY-7018|MetaCyc:…
IP_734708|TX=9606	da3144ff68064e983a361368d0688334	71	Pfam	PF00160	Cyclophilin type peptidyl-prolyl cis-trans isomerase/CLD	1	61	2.9e-09	T	2024-08-27	IPR002130	Cyclophilin-type peptidyl-prolyl cis-trans isomerase domain	GO:0000413(InterPro)|GO:0003755(InterPro)	MetaCyc:PWY-4702|MetaCyc:PWY-5491|MetaCyc:PWY-6148|MetaCyc:PWY-6289|MetaCyc:PWY-6352|MetaCyc:PWY-6365|MetaCyc:PWY-6366|MetaCyc:PWY-6368|MetaCyc:PWY-6456|MetaCyc:PWY-6462|MetaCyc:PWY-6463|MetaCyc:PWY-6575|MetaCyc:PWY-6627|MetaCyc:PWY-6664|MetaCyc:PWY-6682|MetaCyc:PWY-6686|MetaCyc:PWY-6720|MetaCyc:PWY-6724|MetaCyc:PWY-6841|MetaCyc:PWY-6955|MetaCyc:PWY-6990|MetaCyc:PWY-6991|MetaCyc:PWY-7018|MetaCyc:…
IP_734708|TX=9606	da3144ff68064e983a361368d0688334	71	SUPERFAMILY	SSF50891	Cyclophilin-like	1	62	2.19e-28	T	2024-08-27	IPR029000	Cyclophilin-like domain superfamily	-	MetaCyc:PWY-1921|MetaCyc:PWY-4041|MetaCyc:PWY-4702|MetaCyc:PWY-5491|MetaCyc:PWY-5703|MetaCyc:PWY-5821|MetaCyc:PWY-5976|MetaCyc:PWY-6148|MetaCyc:PWY-6289|MetaCyc:PWY-6352|MetaCyc:PWY-6365|MetaCyc:PWY-6366|MetaCyc:PWY-6368|MetaCyc:PWY-6456|MetaCyc:PWY-6462|MetaCyc:PWY-6463|MetaCyc:PWY-6527|MetaCyc:PWY-6575|MetaCyc:PWY-6627|MetaCyc:PWY-6664|MetaCyc:PWY-6682|MetaCyc:PWY-6686|MetaCyc:PWY-6717|MetaCyc:…
IP_734708|TX=9606	da3144ff68064e983a361368d0688334	71	ProSiteProfiles	PS50072	Cyclophilin-type peptidyl-prolyl cis-trans isomerase domain profile.	1	63	17.1889	T	2024-08-27	IPR002130	Cyclophilin-type peptidyl-prolyl cis-trans isomerase domain	GO:0000413(InterPro)|GO:0003755(InterPro)	MetaCyc:PWY-4702|MetaCyc:PWY-5491|MetaCyc:PWY-6148|MetaCyc:PWY-6289|MetaCyc:PWY-6352|MetaCyc:PWY-6365|MetaCyc:PWY-6366|MetaCyc:PWY-6368|MetaCyc:PWY-6456|MetaCyc:PWY-6462|MetaCyc:PWY-6463|MetaCyc:PWY-6575|MetaCyc:PWY-6627|MetaCyc:PWY-6664|MetaCyc:PWY-6682|MetaCyc:PWY-6686|MetaCyc:PWY-6720|MetaCyc:PWY-6724|MetaCyc:PWY-6841|MetaCyc:PWY-6955|MetaCyc:PWY-6990|MetaCyc:PWY-6991|MetaCyc:PWY-7018|MetaCyc:…
II_3404011|TX=9606	cfbc0e8efc525952c480c382ec4f7752	525	Gene3D	G3DSA:1.20.900.10	Dbl homology (DH) domain	368	509	5.7e-32	T	2024-08-27	IPR035899	Dbl homology (DH) domain superfamily	-	Reactome:R-BTA-114604|Reactome:R-BTA-1257604|Reactome:R-BTA-1433557|Reactome:R-BTA-193648|Reactome:R-BTA-2029482|Reactome:R-BTA-2871796|Reactome:R-BTA-2871809|Reactome:R-BTA-389359|Reactome:R-BTA-416482|Reactome:R-BTA-4420097|Reactome:R-BTA-512988|Reactome:R-BTA-5218920|Reactome:R-BTA-6811558|Reactome:R-BTA-8876198|Reactome:R-BTA-8980692|Reactome:R-BTA-9013106|Reactome:R-BTA-9013148|Reactome:R-BT…
II_3404011|TX=9606	cfbc0e8efc525952c480c382ec4f7752	525	ProSiteProfiles	PS50010	Dbl homology (DH) domain profile.	370	495	20.8187	T	2024-08-27	IPR000219	Dbl homology (DH) domain	GO:0005085(InterPro)	Reactome:R-BTA-114604|Reactome:R-BTA-1257604|Reactome:R-BTA-1433557|Reactome:R-BTA-193648|Reactome:R-BTA-2029482|Reactome:R-BTA-2871796|Reactome:R-BTA-2871809|Reactome:R-BTA-389359|Reactome:R-BTA-416482|Reactome:R-BTA-4420097|Reactome:R-BTA-512988|Reactome:R-BTA-5218920|Reactome:R-BTA-6811558|Reactome:R-BTA-8980692|Reactome:R-BTA-9013106|Reactome:R-BTA-9013148|Reactome:R-BTA-9013149|Reactome:R-BT…
II_3404011|TX=9606	cfbc0e8efc525952c480c382ec4f7752	525	SUPERFAMILY	SSF48065	DBL homology domain (DH-domain)	361	498	9.42e-33	T	2024-08-27	IPR035899	Dbl homology (DH) domain superfamily	-	Reactome:R-BTA-114604|Reactome:R-BTA-1257604|Reactome:R-BTA-1433557|Reactome:R-BTA-193648|Reactome:R-BTA-2029482|Reactome:R-BTA-2871796|Reactome:R-BTA-2871809|Reactome:R-BTA-389359|Reactome:R-BTA-416482|Reactome:R-BTA-4420097|Reactome:R-BTA-512988|Reactome:R-BTA-5218920|Reactome:R-BTA-6811558|Reactome:R-BTA-8876198|Reactome:R-BTA-8980692|Reactome:R-BTA-9013106|Reactome:R-BTA-9013148|Reactome:R-BT…
IP_788717|TX=9606	4ee08eea85e4d452bd37f33527901205	211	Pfam	PF00270	DEAD/DEAH box helicase	4	102	7.1e-16	T	2024-08-27	IPR011545	DEAD/DEAH box helicase domain	GO:0003676(InterPro)|GO:0005524(InterPro)	MetaCyc:PWY-5757|MetaCyc:PWY-6147|MetaCyc:PWY-6383|MetaCyc:PWY-6545|MetaCyc:PWY-6797|MetaCyc:PWY-7184|MetaCyc:PWY-7185|MetaCyc:PWY-7198|MetaCyc:PWY-7206|MetaCyc:PWY-7210|MetaCyc:PWY-7250|MetaCyc:PWY-7419|MetaCyc:PWY-7539|MetaCyc:PWY-7719|MetaCyc:PWY-7821|MetaCyc:PWY-7884|MetaCyc:PWY-8289|Reactome:R-BTA-1169408|Reactome:R-BTA-156827|Reactome:R-BTA-159236|Reactome:R-BTA-1810476|Reactome:R-BTA-31349…
IP_788717|TX=9606	4ee08eea85e4d452bd37f33527901205	211	ProSitePatterns	PS00039	DEAD-box subfamily ATP-dependent helicases signature.	60	68	-	T	2024-08-27	IPR000629	ATP-dependent RNA helicase DEAD-box, conserved site	-	MetaCyc:PWY-6545|MetaCyc:PWY-7184|MetaCyc:PWY-7185|MetaCyc:PWY-7198|MetaCyc:PWY-7210|MetaCyc:PWY-7250|Reactome:R-BTA-1169408|Reactome:R-BTA-156827|Reactome:R-BTA-159236|Reactome:R-BTA-2565942|Reactome:R-BTA-3108214|Reactome:R-BTA-380259|Reactome:R-BTA-380270|Reactome:R-BTA-380284|Reactome:R-BTA-380320|Reactome:R-BTA-429947|Reactome:R-BTA-5620912|Reactome:R-BTA-5696394|Reactome:R-BTA-5696395|React…
IP_670984|TX=9606	7d6358e10e6c0b76b6bd8cc7c5bd45f1	130	Gene3D	G3DSA:3.30.360.10	Dihydrodipicolinate Reductase; domain 2	46	117	2.5e-43	T	2024-08-27	-	-	-	-
IP_672168|TX=9606	8739cd1c3012fc8f50cdb18286945d1e	273	Gene3D	G3DSA:3.30.360.10	Dihydrodipicolinate Reductase; domain 2	166	251	3.4e-11	T	2024-08-27	-	-	-	-
II_640846|TX=9606	0ca6a241b36f65596e3b90287b18e700	174	FunFam	G3DSA:2.40.50.140:FF:000177	DIS3-like exonuclease 2	42	113	6.2e-35	T	2024-08-27	-	-	-	-
II_640846|TX=9606	0ca6a241b36f65596e3b90287b18e700	174	Pfam	PF17877	DIS3-like exonuclease 2 C terminal	40	122	5.1e-21	T	2024-08-27	IPR041093	DIS3-like exonuclease 2, C-terminal	-	Reactome:R-HSA-9820865
IP_709714|TX=9606	49a9bef6ea14ea42708f6facd4d9b3f0	157	SUPERFAMILY	SSF54768	dsRNA-binding domain-like	2	57	5.44e-07	T	2024-08-27	-	-	-	-
IP_603921|TX=9606	5f0078a9a7b0ebbfbcfb789c928a2e4c	192	SUPERFAMILY	SSF54984	eEF-1beta-like	137	186	1.03e-15	T	2024-08-27	IPR036219	Translation elongation factor eEF-1beta-like superfamily	-	Reactome:R-BTA-156842|Reactome:R-DDI-156842|Reactome:R-DME-156842|Reactome:R-HSA-156842|Reactome:R-MMU-156842|Reactome:R-RNO-156842|Reactome:R-SCE-156842|Reactome:R-SPO-156842
IP_603921|TX=9606	5f0078a9a7b0ebbfbcfb789c928a2e4c	192	Pfam	PF00736	EF-1 guanine nucleotide exchange domain	142	188	2.3e-11	T	2024-08-27	IPR014038	Translation elongation factor EF1B, beta/delta subunit, guanine nucleotide exchange domain	GO:0003746(InterPro)|GO:0006414(InterPro)	Reactome:R-BTA-156842|Reactome:R-DDI-156842|Reactome:R-DME-156842|Reactome:R-HSA-156842|Reactome:R-MMU-156842|Reactome:R-RNO-156842|Reactome:R-SCE-156842|Reactome:R-SPO-156842
IP_603921|TX=9606	5f0078a9a7b0ebbfbcfb789c928a2e4c	192	SMART	SM01182	EF-1_beta_acid_2	103	130	0.00027	T	2024-08-27	IPR018940	Elongation factor 1 beta central acidic region, eukaryote	-	Reactome:R-BTA-156842|Reactome:R-DDI-156842|Reactome:R-DME-156842|Reactome:R-HSA-156842|Reactome:R-MMU-156842|Reactome:R-RNO-156842|Reactome:R-SCE-156842|Reactome:R-SPO-156842
IP_603921|TX=9606	5f0078a9a7b0ebbfbcfb789c928a2e4c	192	CDD	cd00292	EF1B	137	191	2.25229e-21	T	2024-08-27	IPR014038	Translation elongation factor EF1B, beta/delta subunit, guanine nucleotide exchange domain	GO:0003746(InterPro)|GO:0006414(InterPro)	Reactome:R-BTA-156842|Reactome:R-DDI-156842|Reactome:R-DME-156842|Reactome:R-HSA-156842|Reactome:R-MMU-156842|Reactome:R-RNO-156842|Reactome:R-SCE-156842|Reactome:R-SPO-156842
IP_603921|TX=9606	5f0078a9a7b0ebbfbcfb789c928a2e4c	192	PANTHER	PTHR11595	EF-HAND AND COILED-COIL DOMAIN-CONTAINING FAMILY MEMBER	2	191	7.4e-61	T	2024-08-27	IPR049720	Translation elongation factor EF1B, beta/delta subunit	GO:0003746(InterPro)|GO:0005085(PANTHER)|GO:0005829(PANTHER)|GO:0005853(InterPro)|GO:0006414(PANTHER)	Reactome:R-BTA-156842|Reactome:R-DDI-156842|Reactome:R-DME-156842|Reactome:R-HSA-156842|Reactome:R-MMU-156842|Reactome:R-RNO-156842|Reactome:R-SCE-156842|Reactome:R-SPO-156842
IP_603921|TX=9606	5f0078a9a7b0ebbfbcfb789c928a2e4c	192	ProSitePatterns	PS00824	Elongation factor 1 beta/beta'/delta chain signature 1.	97	105	-	T	2024-08-27	IPR001326	Translation elongation factor EF1B, beta/delta chains, conserved site	GO:0003746(InterPro)|GO:0006414(InterPro)	Reactome:R-BTA-156842|Reactome:R-DDI-156842|Reactome:R-DME-156842|Reactome:R-HSA-156842|Reactome:R-MMU-156842|Reactome:R-RNO-156842|Reactome:R-SCE-156842|Reactome:R-SPO-156842
IP_603921|TX=9606	5f0078a9a7b0ebbfbcfb789c928a2e4c	192	FunFam	G3DSA:3.30.70.60:FF:000001	Elongation factor 1-beta 1 like	133	192	7.1e-25	T	2024-08-27	-	-	-	-
IP_688800|TX=9606	038c45be0fd41a9f0c6c0b0ed8e52bb6	55	Pfam	PF00009	Elongation factor Tu GTP binding domain	5	46	7.8e-07	T	2024-08-27	IPR000795	Translational (tr)-type GTP-binding domain	GO:0003924(InterPro)|GO:0005525(InterPro)	MetaCyc:PWY-5278|MetaCyc:PWY-5340|MetaCyc:PWY-6683|MetaCyc:PWY-6932|Reactome:R-BTA-156827|Reactome:R-BTA-156842|Reactome:R-BTA-156902|Reactome:R-BTA-3371511|Reactome:R-BTA-381042|Reactome:R-BTA-382556|Reactome:R-BTA-5358493|Reactome:R-BTA-5419276|Reactome:R-BTA-6798695|Reactome:R-BTA-72649|Reactome:R-BTA-72695|Reactome:R-BTA-72702|Reactome:R-BTA-72731|Reactome:R-BTA-8876725|Reactome:R-BTA-9840373…
IP_603921|TX=9606	5f0078a9a7b0ebbfbcfb789c928a2e4c	192	Pfam	PF10587	Eukaryotic elongation factor 1 beta central acidic region	103	129	3.6e-07	T	2024-08-27	IPR018940	Elongation factor 1 beta central acidic region, eukaryote	-	Reactome:R-BTA-156842|Reactome:R-DDI-156842|Reactome:R-DME-156842|Reactome:R-HSA-156842|Reactome:R-MMU-156842|Reactome:R-RNO-156842|Reactome:R-SCE-156842|Reactome:R-SPO-156842
II_3404011|TX=9606	cfbc0e8efc525952c480c382ec4f7752	525	PANTHER	PTHR12673	FACIOGENITAL DYSPLASIA PROTEIN	142	498	5e-48	T	2024-08-27	IPR051092	FYVE, RhoGEF and PH domain-containing	GO:0005089(PANTHER)|GO:0005737(PANTHER)|GO:0007010(PANTHER)|GO:0046847(PANTHER)	Reactome:R-CEL-9013149|Reactome:R-HSA-193648|Reactome:R-HSA-416482|Reactome:R-HSA-9013148|Reactome:R-HSA-9013149|Reactome:R-MMU-193648|Reactome:R-MMU-416482|Reactome:R-MMU-9013148|Reactome:R-MMU-9013149|Reactome:R-RNO-193648|Reactome:R-RNO-416482|Reactome:R-RNO-9013148
IP_790880|TX=9606	c4d8dfb00c858fac42bb217102978a25	294	SMART	SM01391	Filament_2	2	262	1.1e-103	T	2024-08-27	IPR039008	Intermediate filament, rod domain	-	Reactome:R-BTA-264870|Reactome:R-BTA-390522|Reactome:R-BTA-438066|Reactome:R-BTA-5673001|Reactome:R-BTA-6805567|Reactome:R-BTA-6809371|Reactome:R-BTA-9013422|Reactome:R-BTA-9646399|Reactome:R-CEL-2559584|Reactome:R-CEL-4419969|Reactome:R-CEL-9013405|Reactome:R-CEL-9035034|Reactome:R-CFA-390522|Reactome:R-CFA-6805567|Reactome:R-CFA-6809371|Reactome:R-DME-4419969|Reactome:R-DME-9013405|Reactome:R-D…
IP_636333|TX=9606	c176bab35bcebf9aaaa5697fe662681e	120	SUPERFAMILY	SSF52283	Formate/glycerate dehydrogenase catalytic domain-like	8	90	4.93e-34	T	2024-08-27	-	-	-	-
IP_556766|TX=9606	f5818ced472dc8f5caf82b297e9a7d05	90	Pfam	PF01268	Formate--tetrahydrofolate ligase	14	87	6e-16	T	2024-08-27	IPR000559	Formate-tetrahydrofolate ligase, FTHFS	GO:0004329(InterPro)|GO:0005524(InterPro)	MetaCyc:PWY-1722|MetaCyc:PWY-2161|MetaCyc:PWY-2201|MetaCyc:PWY-3841|MetaCyc:PWY-5030|MetaCyc:PWY-5497|MetaCyc:PWY-6613|MetaCyc:PWY-7909|MetaCyc:PWY-8303|Reactome:R-BTA-196757|Reactome:R-DME-196757|Reactome:R-HSA-196757|Reactome:R-MMU-196757|Reactome:R-RNO-196757|Reactome:R-SCE-196757|Reactome:R-SPO-196757
IP_604235|TX=9606	b0d75bd058ee9cd02719b4fed7f5d10d	123	Pfam	PF02910	Fumarate reductase flavoprotein C-term	1	121	3.5e-27	T	2024-08-27	IPR015939	Fumarate reductase/succinate dehydrogenase flavoprotein-like, C-terminal	GO:0016491(InterPro)	MetaCyc:PWY-2841|MetaCyc:PWY-3781|MetaCyc:PWY-4302|MetaCyc:PWY-5316|MetaCyc:PWY-5392|MetaCyc:PWY-561|MetaCyc:PWY-5690|MetaCyc:PWY-581|MetaCyc:PWY-5913|MetaCyc:PWY-6728|MetaCyc:PWY-6969|MetaCyc:PWY-6993|MetaCyc:PWY-7254|MetaCyc:PWY-7279|MetaCyc:PWY-7342|MetaCyc:PWY-7384|MetaCyc:PWY-8086|Reactome:R-CEL-71403|Reactome:R-CEL-9854311|Reactome:R-DDI-71403|Reactome:R-DDI-9854311|Reactome:R-DME-71403|Rea…
IP_790880|TX=9606	c4d8dfb00c858fac42bb217102978a25	294	PANTHER	PTHR45616	GATA-TYPE DOMAIN-CONTAINING PROTEIN	1	260	8.4e-110	T	2024-08-27	-	-	GO:0005615(PANTHER)|GO:0030280(PANTHER)|GO:0031424(PANTHER)|GO:0045095(PANTHER)|GO:0045109(PANTHER)	-
IP_2328285|TX=9606	d8cf1db64e018ac27343568f68bffbdc	112	SUPERFAMILY	SSF57716	Glucocorticoid receptor-like (DNA-binding domain)	18	70	3.71e-18	T	2024-08-27	-	-	-	-
IP_596887|TX=9606	31213d254cd2996531f8991155009fb6	229	SUPERFAMILY	SSF56059	Glutathione synthetase ATP-binding domain-like	1	72	9.42e-14	T	2024-08-27	-	-	-	-
IP_592770|TX=9606	6f74c60dcee28f99688f5c7ee4ef3e95	111	PANTHER	PTHR10836	GLYCERALDEHYDE 3-PHOSPHATE DEHYDROGENASE	1	99	1.9e-36	T	2024-08-27	IPR020831	Glyceraldehyde/Erythrose phosphate dehydrogenase family	GO:0004365(PANTHER)|GO:0005829(PANTHER)|GO:0006096(PANTHER)|GO:0016620(InterPro)	MetaCyc:PWY-1042|MetaCyc:PWY-1121|MetaCyc:PWY-2724|MetaCyc:PWY-282|MetaCyc:PWY-3162|MetaCyc:PWY-321|MetaCyc:PWY-5168|MetaCyc:PWY-5305|MetaCyc:PWY-5484|MetaCyc:PWY-5875|MetaCyc:PWY-5885|MetaCyc:PWY-6309|MetaCyc:PWY-6322|MetaCyc:PWY-6681|MetaCyc:PWY-6713|MetaCyc:PWY-6832|MetaCyc:PWY-6863|MetaCyc:PWY-6901|MetaCyc:PWY-6926|MetaCyc:PWY-6948|MetaCyc:PWY-7003|MetaCyc:PWY-7033|MetaCyc:PWY-7035|MetaCyc:PW…
IP_670984|TX=9606	7d6358e10e6c0b76b6bd8cc7c5bd45f1	130	PANTHER	PTHR10836	GLYCERALDEHYDE 3-PHOSPHATE DEHYDROGENASE	1	117	7.2e-49	T	2024-08-27	IPR020831	Glyceraldehyde/Erythrose phosphate dehydrogenase family	GO:0004365(PANTHER)|GO:0005829(PANTHER)|GO:0006096(PANTHER)|GO:0016620(InterPro)	MetaCyc:PWY-1042|MetaCyc:PWY-1121|MetaCyc:PWY-2724|MetaCyc:PWY-282|MetaCyc:PWY-3162|MetaCyc:PWY-321|MetaCyc:PWY-5168|MetaCyc:PWY-5305|MetaCyc:PWY-5484|MetaCyc:PWY-5875|MetaCyc:PWY-5885|MetaCyc:PWY-6309|MetaCyc:PWY-6322|MetaCyc:PWY-6681|MetaCyc:PWY-6713|MetaCyc:PWY-6832|MetaCyc:PWY-6863|MetaCyc:PWY-6901|MetaCyc:PWY-6926|MetaCyc:PWY-6948|MetaCyc:PWY-7003|MetaCyc:PWY-7033|MetaCyc:PWY-7035|MetaCyc:PW…
IP_672077|TX=9606	54ddcde0791261617901f68e39cbfbe7	163	PANTHER	PTHR10836	GLYCERALDEHYDE 3-PHOSPHATE DEHYDROGENASE	2	151	3.6e-48	T	2024-08-27	IPR020831	Glyceraldehyde/Erythrose phosphate dehydrogenase family	GO:0004365(PANTHER)|GO:0005829(PANTHER)|GO:0006096(PANTHER)|GO:0016620(InterPro)	MetaCyc:PWY-1042|MetaCyc:PWY-1121|MetaCyc:PWY-2724|MetaCyc:PWY-282|MetaCyc:PWY-3162|MetaCyc:PWY-321|MetaCyc:PWY-5168|MetaCyc:PWY-5305|MetaCyc:PWY-5484|MetaCyc:PWY-5875|MetaCyc:PWY-5885|MetaCyc:PWY-6309|MetaCyc:PWY-6322|MetaCyc:PWY-6681|MetaCyc:PWY-6713|MetaCyc:PWY-6832|MetaCyc:PWY-6863|MetaCyc:PWY-6901|MetaCyc:PWY-6926|MetaCyc:PWY-6948|MetaCyc:PWY-7003|MetaCyc:PWY-7033|MetaCyc:PWY-7035|MetaCyc:PW…
IP_672168|TX=9606	8739cd1c3012fc8f50cdb18286945d1e	273	PANTHER	PTHR10836	GLYCERALDEHYDE 3-PHOSPHATE DEHYDROGENASE	181	240	1.1e-62	T	2024-08-27	IPR020831	Glyceraldehyde/Erythrose phosphate dehydrogenase family	GO:0004365(PANTHER)|GO:0005829(PANTHER)|GO:0006096(PANTHER)|GO:0016620(InterPro)	MetaCyc:PWY-1042|MetaCyc:PWY-1121|MetaCyc:PWY-2724|MetaCyc:PWY-282|MetaCyc:PWY-3162|MetaCyc:PWY-321|MetaCyc:PWY-5168|MetaCyc:PWY-5305|MetaCyc:PWY-5484|MetaCyc:PWY-5875|MetaCyc:PWY-5885|MetaCyc:PWY-6309|MetaCyc:PWY-6322|MetaCyc:PWY-6681|MetaCyc:PWY-6713|MetaCyc:PWY-6832|MetaCyc:PWY-6863|MetaCyc:PWY-6901|MetaCyc:PWY-6926|MetaCyc:PWY-6948|MetaCyc:PWY-7003|MetaCyc:PWY-7033|MetaCyc:PWY-7035|MetaCyc:PW…
IP_672168|TX=9606	8739cd1c3012fc8f50cdb18286945d1e	273	ProSitePatterns	PS00071	Glyceraldehyde 3-phosphate dehydrogenase active site.	121	128	-	T	2024-08-27	IPR020830	Glyceraldehyde 3-phosphate dehydrogenase, active site	GO:0016620(InterPro)	MetaCyc:PWY-1042|MetaCyc:PWY-1121|MetaCyc:PWY-2724|MetaCyc:PWY-282|MetaCyc:PWY-3162|MetaCyc:PWY-321|MetaCyc:PWY-5168|MetaCyc:PWY-5305|MetaCyc:PWY-5484|MetaCyc:PWY-5875|MetaCyc:PWY-5885|MetaCyc:PWY-6309|MetaCyc:PWY-6322|MetaCyc:PWY-6681|MetaCyc:PWY-6713|MetaCyc:PWY-6832|MetaCyc:PWY-6863|MetaCyc:PWY-6901|MetaCyc:PWY-6926|MetaCyc:PWY-6948|MetaCyc:PWY-7003|MetaCyc:PWY-7033|MetaCyc:PWY-7035|MetaCyc:PW…
IP_670984|TX=9606	7d6358e10e6c0b76b6bd8cc7c5bd45f1	130	Pfam	PF02800	Glyceraldehyde 3-phosphate dehydrogenase, C-terminal domain	53	117	8.2e-16	T	2024-08-27	IPR020829	Glyceraldehyde 3-phosphate dehydrogenase, catalytic domain	GO:0016620(InterPro)	MetaCyc:PWY-1042|MetaCyc:PWY-1121|MetaCyc:PWY-2724|MetaCyc:PWY-282|MetaCyc:PWY-3162|MetaCyc:PWY-321|MetaCyc:PWY-5168|MetaCyc:PWY-5305|MetaCyc:PWY-5484|MetaCyc:PWY-5875|MetaCyc:PWY-5885|MetaCyc:PWY-6309|MetaCyc:PWY-6322|MetaCyc:PWY-6681|MetaCyc:PWY-6713|MetaCyc:PWY-6832|MetaCyc:PWY-6863|MetaCyc:PWY-6901|MetaCyc:PWY-6926|MetaCyc:PWY-6948|MetaCyc:PWY-7003|MetaCyc:PWY-7033|MetaCyc:PWY-7035|MetaCyc:PW…
IP_672168|TX=9606	8739cd1c3012fc8f50cdb18286945d1e	273	Pfam	PF02800	Glyceraldehyde 3-phosphate dehydrogenase, C-terminal domain	179	235	9.4e-12	T	2024-08-27	IPR020829	Glyceraldehyde 3-phosphate dehydrogenase, catalytic domain	GO:0016620(InterPro)	MetaCyc:PWY-1042|MetaCyc:PWY-1121|MetaCyc:PWY-2724|MetaCyc:PWY-282|MetaCyc:PWY-3162|MetaCyc:PWY-321|MetaCyc:PWY-5168|MetaCyc:PWY-5305|MetaCyc:PWY-5484|MetaCyc:PWY-5875|MetaCyc:PWY-5885|MetaCyc:PWY-6309|MetaCyc:PWY-6322|MetaCyc:PWY-6681|MetaCyc:PWY-6713|MetaCyc:PWY-6832|MetaCyc:PWY-6863|MetaCyc:PWY-6901|MetaCyc:PWY-6926|MetaCyc:PWY-6948|MetaCyc:PWY-7003|MetaCyc:PWY-7033|MetaCyc:PWY-7035|MetaCyc:PW…
IP_592770|TX=9606	6f74c60dcee28f99688f5c7ee4ef3e95	111	Pfam	PF00044	Glyceraldehyde 3-phosphate dehydrogenase, NAD binding domain	1	59	1.7e-09	T	2024-08-27	IPR020828	Glyceraldehyde 3-phosphate dehydrogenase, NAD(P) binding domain	GO:0051287(InterPro)	MetaCyc:PWY-1042|MetaCyc:PWY-1121|MetaCyc:PWY-2724|MetaCyc:PWY-282|MetaCyc:PWY-3162|MetaCyc:PWY-321|MetaCyc:PWY-5168|MetaCyc:PWY-5305|MetaCyc:PWY-5484|MetaCyc:PWY-5875|MetaCyc:PWY-5885|MetaCyc:PWY-6309|MetaCyc:PWY-6322|MetaCyc:PWY-6681|MetaCyc:PWY-6713|MetaCyc:PWY-6832|MetaCyc:PWY-6863|MetaCyc:PWY-6901|MetaCyc:PWY-6926|MetaCyc:PWY-6948|MetaCyc:PWY-7003|MetaCyc:PWY-7033|MetaCyc:PWY-7035|MetaCyc:PW…
IP_672077|TX=9606	54ddcde0791261617901f68e39cbfbe7	163	Pfam	PF00044	Glyceraldehyde 3-phosphate dehydrogenase, NAD binding domain	6	98	2e-14	T	2024-08-27	IPR020828	Glyceraldehyde 3-phosphate dehydrogenase, NAD(P) binding domain	GO:0051287(InterPro)	MetaCyc:PWY-1042|MetaCyc:PWY-1121|MetaCyc:PWY-2724|MetaCyc:PWY-282|MetaCyc:PWY-3162|MetaCyc:PWY-321|MetaCyc:PWY-5168|MetaCyc:PWY-5305|MetaCyc:PWY-5484|MetaCyc:PWY-5875|MetaCyc:PWY-5885|MetaCyc:PWY-6309|MetaCyc:PWY-6322|MetaCyc:PWY-6681|MetaCyc:PWY-6713|MetaCyc:PWY-6832|MetaCyc:PWY-6863|MetaCyc:PWY-6901|MetaCyc:PWY-6926|MetaCyc:PWY-6948|MetaCyc:PWY-7003|MetaCyc:PWY-7033|MetaCyc:PWY-7035|MetaCyc:PW…
IP_672168|TX=9606	8739cd1c3012fc8f50cdb18286945d1e	273	Pfam	PF00044	Glyceraldehyde 3-phosphate dehydrogenase, NAD binding domain	26	76	1e-06	T	2024-08-27	IPR020828	Glyceraldehyde 3-phosphate dehydrogenase, NAD(P) binding domain	GO:0051287(InterPro)	MetaCyc:PWY-1042|MetaCyc:PWY-1121|MetaCyc:PWY-2724|MetaCyc:PWY-282|MetaCyc:PWY-3162|MetaCyc:PWY-321|MetaCyc:PWY-5168|MetaCyc:PWY-5305|MetaCyc:PWY-5484|MetaCyc:PWY-5875|MetaCyc:PWY-5885|MetaCyc:PWY-6309|MetaCyc:PWY-6322|MetaCyc:PWY-6681|MetaCyc:PWY-6713|MetaCyc:PWY-6832|MetaCyc:PWY-6863|MetaCyc:PWY-6901|MetaCyc:PWY-6926|MetaCyc:PWY-6948|MetaCyc:PWY-7003|MetaCyc:PWY-7033|MetaCyc:PWY-7035|MetaCyc:PW…
IP_592770|TX=9606	6f74c60dcee28f99688f5c7ee4ef3e95	111	FunFam	G3DSA:3.40.50.720:FF:000319	Glyceraldehyde-3-phosphate dehydrogenase	1	104	1.6e-54	T	2024-08-27	-	-	-	-
IP_672077|TX=9606	54ddcde0791261617901f68e39cbfbe7	163	FunFam	G3DSA:3.40.50.720:FF:001161	Glyceraldehyde-3-phosphate dehydrogenase	1	151	1.7e-63	T	2024-08-27	-	-	-	-
IP_672168|TX=9606	8739cd1c3012fc8f50cdb18286945d1e	273	FunFam	G3DSA:3.40.50.720:FF:000319	Glyceraldehyde-3-phosphate dehydrogenase	20	132	1.6e-49	T	2024-08-27	-	-	-	-
IP_670984|TX=9606	7d6358e10e6c0b76b6bd8cc7c5bd45f1	130	PRINTS	PR00078	Glyceraldehyde-3-phosphate dehydrogenase signature	7	20	3.5e-18	T	2024-08-27	IPR020831	Glyceraldehyde/Erythrose phosphate dehydrogenase family	GO:0016620(InterPro)	MetaCyc:PWY-1042|MetaCyc:PWY-1121|MetaCyc:PWY-2724|MetaCyc:PWY-282|MetaCyc:PWY-3162|MetaCyc:PWY-321|MetaCyc:PWY-5168|MetaCyc:PWY-5305|MetaCyc:PWY-5484|MetaCyc:PWY-5875|MetaCyc:PWY-5885|MetaCyc:PWY-6309|MetaCyc:PWY-6322|MetaCyc:PWY-6681|MetaCyc:PWY-6713|MetaCyc:PWY-6832|MetaCyc:PWY-6863|MetaCyc:PWY-6901|MetaCyc:PWY-6926|MetaCyc:PWY-6948|MetaCyc:PWY-7003|MetaCyc:PWY-7033|MetaCyc:PWY-7035|MetaCyc:PW…
IP_670984|TX=9606	7d6358e10e6c0b76b6bd8cc7c5bd45f1	130	PRINTS	PR00078	Glyceraldehyde-3-phosphate dehydrogenase signature	42	60	3.5e-18	T	2024-08-27	IPR020831	Glyceraldehyde/Erythrose phosphate dehydrogenase family	GO:0016620(InterPro)	MetaCyc:PWY-1042|MetaCyc:PWY-1121|MetaCyc:PWY-2724|MetaCyc:PWY-282|MetaCyc:PWY-3162|MetaCyc:PWY-321|MetaCyc:PWY-5168|MetaCyc:PWY-5305|MetaCyc:PWY-5484|MetaCyc:PWY-5875|MetaCyc:PWY-5885|MetaCyc:PWY-6309|MetaCyc:PWY-6322|MetaCyc:PWY-6681|MetaCyc:PWY-6713|MetaCyc:PWY-6832|MetaCyc:PWY-6863|MetaCyc:PWY-6901|MetaCyc:PWY-6926|MetaCyc:PWY-6948|MetaCyc:PWY-7003|MetaCyc:PWY-7033|MetaCyc:PWY-7035|MetaCyc:PW…
IP_670984|TX=9606	7d6358e10e6c0b76b6bd8cc7c5bd45f1	130	PRINTS	PR00078	Glyceraldehyde-3-phosphate dehydrogenase signature	69	85	3.5e-18	T	2024-08-27	IPR020831	Glyceraldehyde/Erythrose phosphate dehydrogenase family	GO:0016620(InterPro)	MetaCyc:PWY-1042|MetaCyc:PWY-1121|MetaCyc:PWY-2724|MetaCyc:PWY-282|MetaCyc:PWY-3162|MetaCyc:PWY-321|MetaCyc:PWY-5168|MetaCyc:PWY-5305|MetaCyc:PWY-5484|MetaCyc:PWY-5875|MetaCyc:PWY-5885|MetaCyc:PWY-6309|MetaCyc:PWY-6322|MetaCyc:PWY-6681|MetaCyc:PWY-6713|MetaCyc:PWY-6832|MetaCyc:PWY-6863|MetaCyc:PWY-6901|MetaCyc:PWY-6926|MetaCyc:PWY-6948|MetaCyc:PWY-7003|MetaCyc:PWY-7033|MetaCyc:PWY-7035|MetaCyc:PW…
IP_672077|TX=9606	54ddcde0791261617901f68e39cbfbe7	163	PRINTS	PR00078	Glyceraldehyde-3-phosphate dehydrogenase signature	105	118	3.8e-09	T	2024-08-27	IPR020831	Glyceraldehyde/Erythrose phosphate dehydrogenase family	GO:0016620(InterPro)	MetaCyc:PWY-1042|MetaCyc:PWY-1121|MetaCyc:PWY-2724|MetaCyc:PWY-282|MetaCyc:PWY-3162|MetaCyc:PWY-321|MetaCyc:PWY-5168|MetaCyc:PWY-5305|MetaCyc:PWY-5484|MetaCyc:PWY-5875|MetaCyc:PWY-5885|MetaCyc:PWY-6309|MetaCyc:PWY-6322|MetaCyc:PWY-6681|MetaCyc:PWY-6713|MetaCyc:PWY-6832|MetaCyc:PWY-6863|MetaCyc:PWY-6901|MetaCyc:PWY-6926|MetaCyc:PWY-6948|MetaCyc:PWY-7003|MetaCyc:PWY-7033|MetaCyc:PWY-7035|MetaCyc:PW…
IP_672077|TX=9606	54ddcde0791261617901f68e39cbfbe7	163	PRINTS	PR00078	Glyceraldehyde-3-phosphate dehydrogenase signature	139	157	3.8e-09	T	2024-08-27	IPR020831	Glyceraldehyde/Erythrose phosphate dehydrogenase family	GO:0016620(InterPro)	MetaCyc:PWY-1042|MetaCyc:PWY-1121|MetaCyc:PWY-2724|MetaCyc:PWY-282|MetaCyc:PWY-3162|MetaCyc:PWY-321|MetaCyc:PWY-5168|MetaCyc:PWY-5305|MetaCyc:PWY-5484|MetaCyc:PWY-5875|MetaCyc:PWY-5885|MetaCyc:PWY-6309|MetaCyc:PWY-6322|MetaCyc:PWY-6681|MetaCyc:PWY-6713|MetaCyc:PWY-6832|MetaCyc:PWY-6863|MetaCyc:PWY-6901|MetaCyc:PWY-6926|MetaCyc:PWY-6948|MetaCyc:PWY-7003|MetaCyc:PWY-7033|MetaCyc:PWY-7035|MetaCyc:PW…
IP_672168|TX=9606	8739cd1c3012fc8f50cdb18286945d1e	273	PRINTS	PR00078	Glyceraldehyde-3-phosphate dehydrogenase signature	117	135	1.4e-18	T	2024-08-27	IPR020831	Glyceraldehyde/Erythrose phosphate dehydrogenase family	GO:0016620(InterPro)	MetaCyc:PWY-1042|MetaCyc:PWY-1121|MetaCyc:PWY-2724|MetaCyc:PWY-282|MetaCyc:PWY-3162|MetaCyc:PWY-321|MetaCyc:PWY-5168|MetaCyc:PWY-5305|MetaCyc:PWY-5484|MetaCyc:PWY-5875|MetaCyc:PWY-5885|MetaCyc:PWY-6309|MetaCyc:PWY-6322|MetaCyc:PWY-6681|MetaCyc:PWY-6713|MetaCyc:PWY-6832|MetaCyc:PWY-6863|MetaCyc:PWY-6901|MetaCyc:PWY-6926|MetaCyc:PWY-6948|MetaCyc:PWY-7003|MetaCyc:PWY-7033|MetaCyc:PWY-7035|MetaCyc:PW…
IP_672168|TX=9606	8739cd1c3012fc8f50cdb18286945d1e	273	PRINTS	PR00078	Glyceraldehyde-3-phosphate dehydrogenase signature	202	219	1.4e-18	T	2024-08-27	IPR020831	Glyceraldehyde/Erythrose phosphate dehydrogenase family	GO:0016620(InterPro)	MetaCyc:PWY-1042|MetaCyc:PWY-1121|MetaCyc:PWY-2724|MetaCyc:PWY-282|MetaCyc:PWY-3162|MetaCyc:PWY-321|MetaCyc:PWY-5168|MetaCyc:PWY-5305|MetaCyc:PWY-5484|MetaCyc:PWY-5875|MetaCyc:PWY-5885|MetaCyc:PWY-6309|MetaCyc:PWY-6322|MetaCyc:PWY-6681|MetaCyc:PWY-6713|MetaCyc:PWY-6832|MetaCyc:PWY-6863|MetaCyc:PWY-6901|MetaCyc:PWY-6926|MetaCyc:PWY-6948|MetaCyc:PWY-7003|MetaCyc:PWY-7033|MetaCyc:PWY-7035|MetaCyc:PW…
IP_672168|TX=9606	8739cd1c3012fc8f50cdb18286945d1e	273	PRINTS	PR00078	Glyceraldehyde-3-phosphate dehydrogenase signature	83	96	1.4e-18	T	2024-08-27	IPR020831	Glyceraldehyde/Erythrose phosphate dehydrogenase family	GO:0016620(InterPro)	MetaCyc:PWY-1042|MetaCyc:PWY-1121|MetaCyc:PWY-2724|MetaCyc:PWY-282|MetaCyc:PWY-3162|MetaCyc:PWY-321|MetaCyc:PWY-5168|MetaCyc:PWY-5305|MetaCyc:PWY-5484|MetaCyc:PWY-5875|MetaCyc:PWY-5885|MetaCyc:PWY-6309|MetaCyc:PWY-6322|MetaCyc:PWY-6681|MetaCyc:PWY-6713|MetaCyc:PWY-6832|MetaCyc:PWY-6863|MetaCyc:PWY-6901|MetaCyc:PWY-6926|MetaCyc:PWY-6948|MetaCyc:PWY-7003|MetaCyc:PWY-7033|MetaCyc:PWY-7035|MetaCyc:PW…
IP_670984|TX=9606	7d6358e10e6c0b76b6bd8cc7c5bd45f1	130	SUPERFAMILY	SSF55347	Glyceraldehyde-3-phosphate dehydrogenase-like, C-terminal domain	47	117	3.6e-30	T	2024-08-27	-	-	-	-
IP_672168|TX=9606	8739cd1c3012fc8f50cdb18286945d1e	273	SUPERFAMILY	SSF55347	Glyceraldehyde-3-phosphate dehydrogenase-like, C-terminal domain	122	239	2.39e-21	T	2024-08-27	-	-	-	-
II_784907|TX=9606	8a4c14cf8ff155ea65a4072a23f82a9f	206	Gene3D	G3DSA:3.20.20.80	Glycosidases	1	203	3e-55	T	2024-08-27	-	-	-	-
II_784907|TX=9606	8a4c14cf8ff155ea65a4072a23f82a9f	206	Pfam	PF00704	Glycosyl hydrolases family 18	36	193	1e-09	T	2024-08-27	IPR001223	Glycoside hydrolase family 18, catalytic domain	GO:0005975(InterPro)	MetaCyc:PWY-1921|MetaCyc:PWY-5821|MetaCyc:PWY-5976|MetaCyc:PWY-6527|MetaCyc:PWY-6717|MetaCyc:PWY-6735|MetaCyc:PWY-6737|MetaCyc:PWY-6749|MetaCyc:PWY-6784|MetaCyc:PWY-6821|MetaCyc:PWY-6848|MetaCyc:PWY-6855|MetaCyc:PWY-6902|MetaCyc:PWY-6906|MetaCyc:PWY-6972|MetaCyc:PWY-7056|MetaCyc:PWY-7057|MetaCyc:PWY-7074|MetaCyc:PWY-7091|MetaCyc:PWY-7133|MetaCyc:PWY-7134|MetaCyc:PWY-7256|MetaCyc:PWY-7445|MetaCyc:…
II_784907|TX=9606	8a4c14cf8ff155ea65a4072a23f82a9f	206	ProSiteProfiles	PS51910	Glycosyl hydrolases family 18 (GH18) domain profile.	1	206	30.9838	T	2024-08-27	IPR001223	Glycoside hydrolase family 18, catalytic domain	GO:0005975(InterPro)	MetaCyc:PWY-1921|MetaCyc:PWY-5821|MetaCyc:PWY-5976|MetaCyc:PWY-6527|MetaCyc:PWY-6717|MetaCyc:PWY-6735|MetaCyc:PWY-6737|MetaCyc:PWY-6749|MetaCyc:PWY-6784|MetaCyc:PWY-6821|MetaCyc:PWY-6848|MetaCyc:PWY-6855|MetaCyc:PWY-6902|MetaCyc:PWY-6906|MetaCyc:PWY-6972|MetaCyc:PWY-7056|MetaCyc:PWY-7057|MetaCyc:PWY-7074|MetaCyc:PWY-7091|MetaCyc:PWY-7133|MetaCyc:PWY-7134|MetaCyc:PWY-7256|MetaCyc:PWY-7445|MetaCyc:…
IP_592770|TX=9606	6f74c60dcee28f99688f5c7ee4ef3e95	111	SMART	SM00846	gp_dh_n_7	1	101	1.1e-39	T	2024-08-27	IPR020828	Glyceraldehyde 3-phosphate dehydrogenase, NAD(P) binding domain	GO:0051287(InterPro)	MetaCyc:PWY-1042|MetaCyc:PWY-1121|MetaCyc:PWY-2724|MetaCyc:PWY-282|MetaCyc:PWY-3162|MetaCyc:PWY-321|MetaCyc:PWY-5168|MetaCyc:PWY-5305|MetaCyc:PWY-5484|MetaCyc:PWY-5875|MetaCyc:PWY-5885|MetaCyc:PWY-6309|MetaCyc:PWY-6322|MetaCyc:PWY-6681|MetaCyc:PWY-6713|MetaCyc:PWY-6832|MetaCyc:PWY-6863|MetaCyc:PWY-6901|MetaCyc:PWY-6926|MetaCyc:PWY-6948|MetaCyc:PWY-7003|MetaCyc:PWY-7033|MetaCyc:PWY-7035|MetaCyc:PW…
IP_672077|TX=9606	54ddcde0791261617901f68e39cbfbe7	163	SMART	SM00846	gp_dh_n_7	4	145	6.3e-66	T	2024-08-27	IPR020828	Glyceraldehyde 3-phosphate dehydrogenase, NAD(P) binding domain	GO:0051287(InterPro)	MetaCyc:PWY-1042|MetaCyc:PWY-1121|MetaCyc:PWY-2724|MetaCyc:PWY-282|MetaCyc:PWY-3162|MetaCyc:PWY-321|MetaCyc:PWY-5168|MetaCyc:PWY-5305|MetaCyc:PWY-5484|MetaCyc:PWY-5875|MetaCyc:PWY-5885|MetaCyc:PWY-6309|MetaCyc:PWY-6322|MetaCyc:PWY-6681|MetaCyc:PWY-6713|MetaCyc:PWY-6832|MetaCyc:PWY-6863|MetaCyc:PWY-6901|MetaCyc:PWY-6926|MetaCyc:PWY-6948|MetaCyc:PWY-7003|MetaCyc:PWY-7033|MetaCyc:PWY-7035|MetaCyc:PW…
IP_672168|TX=9606	8739cd1c3012fc8f50cdb18286945d1e	273	SMART	SM00846	gp_dh_n_7	10	123	1.5e-41	T	2024-08-27	IPR020828	Glyceraldehyde 3-phosphate dehydrogenase, NAD(P) binding domain	GO:0051287(InterPro)	MetaCyc:PWY-1042|MetaCyc:PWY-1121|MetaCyc:PWY-2724|MetaCyc:PWY-282|MetaCyc:PWY-3162|MetaCyc:PWY-321|MetaCyc:PWY-5168|MetaCyc:PWY-5305|MetaCyc:PWY-5484|MetaCyc:PWY-5875|MetaCyc:PWY-5885|MetaCyc:PWY-6309|MetaCyc:PWY-6322|MetaCyc:PWY-6681|MetaCyc:PWY-6713|MetaCyc:PWY-6832|MetaCyc:PWY-6863|MetaCyc:PWY-6901|MetaCyc:PWY-6926|MetaCyc:PWY-6948|MetaCyc:PWY-7003|MetaCyc:PWY-7033|MetaCyc:PWY-7035|MetaCyc:PW…
IP_620044|TX=9606	40f98826dc8942d66679d6ebd34ca297	65	SUPERFAMILY	SSF48592	GroEL equatorial domain-like	10	62	8.24e-15	T	2024-08-27	IPR027413	GroEL-like equatorial domain superfamily	-	MetaCyc:PWY-7250|Reactome:R-BTA-390471|Reactome:R-BTA-6798695|Reactome:R-BTA-6814122|Reactome:R-BTA-9013418|Reactome:R-BTA-9013422|Reactome:R-CEL-390471|Reactome:R-CEL-6798695|Reactome:R-CEL-6814122|Reactome:R-CEL-9837999|Reactome:R-DDI-390471|Reactome:R-DDI-6798695|Reactome:R-DDI-6814122|Reactome:R-DDI-9013418|Reactome:R-DDI-9013422|Reactome:R-DDI-9837999|Reactome:R-DME-390471|Reactome:R-DME-681…
IP_603921|TX=9606	5f0078a9a7b0ebbfbcfb789c928a2e4c	192	SUPERFAMILY	SSF47616	GST C-terminal domain-like	8	63	2.84e-11	T	2024-08-27	IPR036282	Glutathione S-transferase, C-terminal domain superfamily	-	MetaCyc:PWY-1061|MetaCyc:PWY-1186|MetaCyc:PWY-1361|MetaCyc:PWY-2083|MetaCyc:PWY-2261|MetaCyc:PWY-3061|MetaCyc:PWY-3542|MetaCyc:PWY-4021|MetaCyc:PWY-4061|MetaCyc:PWY-4081|MetaCyc:PWY-4161|MetaCyc:PWY-4202|MetaCyc:PWY-4502|MetaCyc:PWY-4681|MetaCyc:PWY-5024|MetaCyc:PWY-5059|MetaCyc:PWY-5103|MetaCyc:PWY-5105|MetaCyc:PWY-5176|MetaCyc:PWY-5188|MetaCyc:PWY-5292|MetaCyc:PWY-5301|MetaCyc:PWY-5305|MetaCyc:…
IP_603921|TX=9606	5f0078a9a7b0ebbfbcfb789c928a2e4c	192	CDD	cd10308	GST_C_eEF1b_like	3	62	4.36776e-27	T	2024-08-27	-	-	-	-
IP_596944|TX=9606	9a4f3a7bbf29e3f6c0b61ec0c6d5c069	215	FunFam	G3DSA:2.60.40.10:FF:000014	H-2 class I histocompatibility antigen, alpha chain	18	118	8e-59	T	2024-08-27	-	-	-	-
IP_596951|TX=9606	759bb06f88bcfcc990ec4d38b72c74c8	219	FunFam	G3DSA:2.60.40.10:FF:000014	H-2 class I histocompatibility antigen, alpha chain	18	118	8.4e-59	T	2024-08-27	-	-	-	-
IP_600914|TX=9606	e47026531df5c8ba99969e24ad8afd25	115	CDD	cd00074	H2A	2	111	1.34218e-54	T	2024-08-27	IPR002119	Histone H2A	GO:0000786(InterPro)|GO:0003677(InterPro)|GO:0030527(InterPro)	Reactome:R-BTA-110330|Reactome:R-BTA-110331|Reactome:R-BTA-171306|Reactome:R-BTA-201722|Reactome:R-BTA-212300|Reactome:R-BTA-2299718|Reactome:R-BTA-2559580|Reactome:R-BTA-2559582|Reactome:R-BTA-2559586|Reactome:R-BTA-3214815|Reactome:R-BTA-3214847|Reactome:R-BTA-3214858|Reactome:R-BTA-427359|Reactome:R-BTA-427413|Reactome:R-BTA-5250924|Reactome:R-BTA-5578749|Reactome:R-BTA-5625886|Reactome:R-BTA-…
IP_600914|TX=9606	e47026531df5c8ba99969e24ad8afd25	115	SMART	SM00414	h2a4	1	115	2.1e-63	T	2024-08-27	IPR002119	Histone H2A	GO:0000786(InterPro)|GO:0003677(InterPro)|GO:0030527(InterPro)	Reactome:R-BTA-110330|Reactome:R-BTA-110331|Reactome:R-BTA-171306|Reactome:R-BTA-201722|Reactome:R-BTA-212300|Reactome:R-BTA-2299718|Reactome:R-BTA-2559580|Reactome:R-BTA-2559582|Reactome:R-BTA-2559586|Reactome:R-BTA-3214815|Reactome:R-BTA-3214847|Reactome:R-BTA-3214858|Reactome:R-BTA-427359|Reactome:R-BTA-427413|Reactome:R-BTA-5250924|Reactome:R-BTA-5578749|Reactome:R-BTA-5625886|Reactome:R-BTA-…
IP_595247|TX=9606	5826c29881a66f657742531fa72b1ac1	67	SMART	SM00427	h2b3	1	65	2.7e-33	T	2024-08-27	IPR000558	Histone H2B	GO:0000786(InterPro)|GO:0003677(InterPro)|GO:0030527(InterPro)	Reactome:R-BTA-110330|Reactome:R-BTA-110331|Reactome:R-BTA-171306|Reactome:R-BTA-201722|Reactome:R-BTA-212300|Reactome:R-BTA-2299718|Reactome:R-BTA-2559580|Reactome:R-BTA-2559582|Reactome:R-BTA-2559586|Reactome:R-BTA-3214815|Reactome:R-BTA-3214847|Reactome:R-BTA-427359|Reactome:R-BTA-427413|Reactome:R-BTA-5250924|Reactome:R-BTA-5578749|Reactome:R-BTA-5625886|Reactome:R-BTA-5689880|Reactome:R-BTA-…
IP_557225|TX=9606	8e260b6f5f6cff40da798436ab8ac7e2	92	SUPERFAMILY	SSF100934	Heat shock protein 70kD (HSP70), C-terminal subdomain	33	91	9.42e-19	T	2024-08-27	IPR029048	Heat shock protein 70kD, C-terminal domain superfamily	-	MetaCyc:PWY-5757|MetaCyc:PWY-6147|MetaCyc:PWY-6383|MetaCyc:PWY-6797|MetaCyc:PWY-7206|MetaCyc:PWY-7419|MetaCyc:PWY-7539|MetaCyc:PWY-7719|MetaCyc:PWY-7821|MetaCyc:PWY-8289|Reactome:R-BTA-3371453|Reactome:R-BTA-3371497|Reactome:R-BTA-3371568|Reactome:R-BTA-3371571|Reactome:R-BTA-450408|Reactome:R-BTA-6798695|Reactome:R-BTA-72163|Reactome:R-BTA-8856828|Reactome:R-BTA-8876725|Reactome:R-BTA-888590|Rea…
IP_621896|TX=9606	ea56e5cc28dc669b01f6820336274791	93	SUPERFAMILY	SSF100934	Heat shock protein 70kD (HSP70), C-terminal subdomain	1	50	4.51e-16	T	2024-08-27	IPR029048	Heat shock protein 70kD, C-terminal domain superfamily	-	MetaCyc:PWY-5757|MetaCyc:PWY-6147|MetaCyc:PWY-6383|MetaCyc:PWY-6797|MetaCyc:PWY-7206|MetaCyc:PWY-7419|MetaCyc:PWY-7539|MetaCyc:PWY-7719|MetaCyc:PWY-7821|MetaCyc:PWY-8289|Reactome:R-BTA-3371453|Reactome:R-BTA-3371497|Reactome:R-BTA-3371568|Reactome:R-BTA-3371571|Reactome:R-BTA-450408|Reactome:R-BTA-6798695|Reactome:R-BTA-72163|Reactome:R-BTA-8856828|Reactome:R-BTA-8876725|Reactome:R-BTA-888590|Rea…
IP_668644|TX=9606	d1d61ae7b91f64d1085dd05578a0da07	62	Gene3D	G3DSA:1.10.30.10	High mobility group box domain	1	57	1.9e-19	T	2024-08-27	IPR036910	High mobility group box domain superfamily	-	MetaCyc:PWY-2961|MetaCyc:PWY-5132|MetaCyc:PWY-5133|MetaCyc:PWY-5175|MetaCyc:PWY-5368|MetaCyc:PWY-5748|MetaCyc:PWY-5775|MetaCyc:PWY-5795|MetaCyc:PWY-5875|MetaCyc:PWY-5947|MetaCyc:PWY-6279|MetaCyc:PWY-6280|MetaCyc:PWY-6286|MetaCyc:PWY-6346|MetaCyc:PWY-699|MetaCyc:PWY-7495|MetaCyc:PWY-7849|MetaCyc:PWY-7857|MetaCyc:PWY-8399|MetaCyc:PWY-8400|MetaCyc:PWY-8412|Reactome:R-BTA-140342|Reactome:R-BTA-321481…
IP_668644|TX=9606	d1d61ae7b91f64d1085dd05578a0da07	62	FunFam	G3DSA:1.10.30.10:FF:000006	High mobility group protein B1	1	61	2.4e-33	T	2024-08-27	-	-	-	-
IP_668644|TX=9606	d1d61ae7b91f64d1085dd05578a0da07	62	PANTHER	PTHR48112	HIGH MOBILITY GROUP PROTEIN DSP1	1	58	1.6e-16	T	2024-08-27	IPR050342	High Mobility Group Box (HMGB)	GO:0006357(PANTHER)|GO:0008301(PANTHER)	Reactome:R-BTA-140342|Reactome:R-BTA-445989|Reactome:R-BTA-5620971|Reactome:R-BTA-5686938|Reactome:R-BTA-6798695|Reactome:R-BTA-879415|Reactome:R-BTA-933542|Reactome:R-CEL-140342|Reactome:R-CEL-5620971|Reactome:R-CEL-5686938|Reactome:R-CEL-6798695|Reactome:R-CFA-140342|Reactome:R-CFA-445989|Reactome:R-CFA-5620971|Reactome:R-CFA-5686938|Reactome:R-CFA-6798695|Reactome:R-CFA-879415|Reactome:R-CFA-9…
IP_623125|TX=9606	504cae34abe94f1c883fd7d2b9fd8360	96	CDD	cd14438	Hip_N	3	43	9.71423e-21	T	2024-08-27	IPR034649	Hsp70-interacting protein, N-terminal	GO:0046983(InterPro)	Reactome:R-HSA-3371453|Reactome:R-MMU-3371453|Reactome:R-RNO-3371453
IP_600914|TX=9606	e47026531df5c8ba99969e24ad8afd25	115	PANTHER	PTHR23430	HISTONE H2A	7	111	9.7e-47	T	2024-08-27	IPR002119	Histone H2A	GO:0000786(InterPro)|GO:0000790(PANTHER)|GO:0003677(PANTHER)|GO:0003677(InterPro)|GO:0006342(PANTHER)|GO:0030527(InterPro)	Reactome:R-BTA-110330|Reactome:R-BTA-110331|Reactome:R-BTA-171306|Reactome:R-BTA-201722|Reactome:R-BTA-212300|Reactome:R-BTA-2299718|Reactome:R-BTA-2559580|Reactome:R-BTA-2559582|Reactome:R-BTA-2559586|Reactome:R-BTA-3214815|Reactome:R-BTA-3214847|Reactome:R-BTA-3214858|Reactome:R-BTA-427359|Reactome:R-BTA-427413|Reactome:R-BTA-5250924|Reactome:R-BTA-5578749|Reactome:R-BTA-5625886|Reactome:R-BTA-…
IP_600914|TX=9606	e47026531df5c8ba99969e24ad8afd25	115	PRINTS	PR00620	Histone H2A signature	9	31	1.5e-46	T	2024-08-27	IPR002119	Histone H2A	GO:0000786(InterPro)|GO:0003677(InterPro)|GO:0030527(InterPro)	Reactome:R-BTA-110330|Reactome:R-BTA-110331|Reactome:R-BTA-171306|Reactome:R-BTA-201722|Reactome:R-BTA-212300|Reactome:R-BTA-2299718|Reactome:R-BTA-2559580|Reactome:R-BTA-2559582|Reactome:R-BTA-2559586|Reactome:R-BTA-3214815|Reactome:R-BTA-3214847|Reactome:R-BTA-3214858|Reactome:R-BTA-427359|Reactome:R-BTA-427413|Reactome:R-BTA-5250924|Reactome:R-BTA-5578749|Reactome:R-BTA-5625886|Reactome:R-BTA-…
IP_600914|TX=9606	e47026531df5c8ba99969e24ad8afd25	115	PRINTS	PR00620	Histone H2A signature	38	53	1.5e-46	T	2024-08-27	IPR002119	Histone H2A	GO:0000786(InterPro)|GO:0003677(InterPro)|GO:0030527(InterPro)	Reactome:R-BTA-110330|Reactome:R-BTA-110331|Reactome:R-BTA-171306|Reactome:R-BTA-201722|Reactome:R-BTA-212300|Reactome:R-BTA-2299718|Reactome:R-BTA-2559580|Reactome:R-BTA-2559582|Reactome:R-BTA-2559586|Reactome:R-BTA-3214815|Reactome:R-BTA-3214847|Reactome:R-BTA-3214858|Reactome:R-BTA-427359|Reactome:R-BTA-427413|Reactome:R-BTA-5250924|Reactome:R-BTA-5578749|Reactome:R-BTA-5625886|Reactome:R-BTA-…
IP_600914|TX=9606	e47026531df5c8ba99969e24ad8afd25	115	PRINTS	PR00620	Histone H2A signature	53	66	1.5e-46	T	2024-08-27	IPR002119	Histone H2A	GO:0000786(InterPro)|GO:0003677(InterPro)|GO:0030527(InterPro)	Reactome:R-BTA-110330|Reactome:R-BTA-110331|Reactome:R-BTA-171306|Reactome:R-BTA-201722|Reactome:R-BTA-212300|Reactome:R-BTA-2299718|Reactome:R-BTA-2559580|Reactome:R-BTA-2559582|Reactome:R-BTA-2559586|Reactome:R-BTA-3214815|Reactome:R-BTA-3214847|Reactome:R-BTA-3214858|Reactome:R-BTA-427359|Reactome:R-BTA-427413|Reactome:R-BTA-5250924|Reactome:R-BTA-5578749|Reactome:R-BTA-5625886|Reactome:R-BTA-…
IP_600914|TX=9606	e47026531df5c8ba99969e24ad8afd25	115	PRINTS	PR00620	Histone H2A signature	66	80	1.5e-46	T	2024-08-27	IPR002119	Histone H2A	GO:0000786(InterPro)|GO:0003677(InterPro)|GO:0030527(InterPro)	Reactome:R-BTA-110330|Reactome:R-BTA-110331|Reactome:R-BTA-171306|Reactome:R-BTA-201722|Reactome:R-BTA-212300|Reactome:R-BTA-2299718|Reactome:R-BTA-2559580|Reactome:R-BTA-2559582|Reactome:R-BTA-2559586|Reactome:R-BTA-3214815|Reactome:R-BTA-3214847|Reactome:R-BTA-3214858|Reactome:R-BTA-427359|Reactome:R-BTA-427413|Reactome:R-BTA-5250924|Reactome:R-BTA-5578749|Reactome:R-BTA-5625886|Reactome:R-BTA-…
IP_600914|TX=9606	e47026531df5c8ba99969e24ad8afd25	115	PRINTS	PR00620	Histone H2A signature	93	111	1.5e-46	T	2024-08-27	IPR002119	Histone H2A	GO:0000786(InterPro)|GO:0003677(InterPro)|GO:0030527(InterPro)	Reactome:R-BTA-110330|Reactome:R-BTA-110331|Reactome:R-BTA-171306|Reactome:R-BTA-201722|Reactome:R-BTA-212300|Reactome:R-BTA-2299718|Reactome:R-BTA-2559580|Reactome:R-BTA-2559582|Reactome:R-BTA-2559586|Reactome:R-BTA-3214815|Reactome:R-BTA-3214847|Reactome:R-BTA-3214858|Reactome:R-BTA-427359|Reactome:R-BTA-427413|Reactome:R-BTA-5250924|Reactome:R-BTA-5578749|Reactome:R-BTA-5625886|Reactome:R-BTA-…
IP_600914|TX=9606	e47026531df5c8ba99969e24ad8afd25	115	FunFam	G3DSA:1.10.20.10:FF:000103	Histone H2A type 1	1	114	2.2e-57	T	2024-08-27	-	-	-	-
IP_595247|TX=9606	5826c29881a66f657742531fa72b1ac1	67	FunFam	G3DSA:1.10.20.10:FF:000045	Histone H2B	1	67	1.9e-45	T	2024-08-27	-	-	-	-
IP_595247|TX=9606	5826c29881a66f657742531fa72b1ac1	67	PANTHER	PTHR23428	HISTONE H2B	1	67	8.8e-35	T	2024-08-27	IPR000558	Histone H2B	GO:0000786(InterPro)|GO:0003677(InterPro)|GO:0003677(PANTHER)|GO:0030527(InterPro)	Reactome:R-BTA-110330|Reactome:R-BTA-110331|Reactome:R-BTA-171306|Reactome:R-BTA-201722|Reactome:R-BTA-212300|Reactome:R-BTA-2299718|Reactome:R-BTA-2559580|Reactome:R-BTA-2559582|Reactome:R-BTA-2559586|Reactome:R-BTA-3214815|Reactome:R-BTA-3214847|Reactome:R-BTA-427359|Reactome:R-BTA-427413|Reactome:R-BTA-5250924|Reactome:R-BTA-5578749|Reactome:R-BTA-5625886|Reactome:R-BTA-5689880|Reactome:R-BTA-…
IP_595247|TX=9606	5826c29881a66f657742531fa72b1ac1	67	PRINTS	PR00621	Histone H2B signature	37	50	1e-24	T	2024-08-27	IPR000558	Histone H2B	GO:0000786(InterPro)|GO:0003677(InterPro)|GO:0030527(InterPro)	Reactome:R-BTA-110330|Reactome:R-BTA-110331|Reactome:R-BTA-171306|Reactome:R-BTA-201722|Reactome:R-BTA-212300|Reactome:R-BTA-2299718|Reactome:R-BTA-2559580|Reactome:R-BTA-2559582|Reactome:R-BTA-2559586|Reactome:R-BTA-3214815|Reactome:R-BTA-3214847|Reactome:R-BTA-427359|Reactome:R-BTA-427413|Reactome:R-BTA-5250924|Reactome:R-BTA-5578749|Reactome:R-BTA-5625886|Reactome:R-BTA-5689880|Reactome:R-BTA-…
IP_595247|TX=9606	5826c29881a66f657742531fa72b1ac1	67	PRINTS	PR00621	Histone H2B signature	20	37	1e-24	T	2024-08-27	IPR000558	Histone H2B	GO:0000786(InterPro)|GO:0003677(InterPro)|GO:0030527(InterPro)	Reactome:R-BTA-110330|Reactome:R-BTA-110331|Reactome:R-BTA-171306|Reactome:R-BTA-201722|Reactome:R-BTA-212300|Reactome:R-BTA-2299718|Reactome:R-BTA-2559580|Reactome:R-BTA-2559582|Reactome:R-BTA-2559586|Reactome:R-BTA-3214815|Reactome:R-BTA-3214847|Reactome:R-BTA-427359|Reactome:R-BTA-427413|Reactome:R-BTA-5250924|Reactome:R-BTA-5578749|Reactome:R-BTA-5625886|Reactome:R-BTA-5689880|Reactome:R-BTA-…
IP_595247|TX=9606	5826c29881a66f657742531fa72b1ac1	67	PRINTS	PR00621	Histone H2B signature	50	63	1e-24	T	2024-08-27	IPR000558	Histone H2B	GO:0000786(InterPro)|GO:0003677(InterPro)|GO:0030527(InterPro)	Reactome:R-BTA-110330|Reactome:R-BTA-110331|Reactome:R-BTA-171306|Reactome:R-BTA-201722|Reactome:R-BTA-212300|Reactome:R-BTA-2299718|Reactome:R-BTA-2559580|Reactome:R-BTA-2559582|Reactome:R-BTA-2559586|Reactome:R-BTA-3214815|Reactome:R-BTA-3214847|Reactome:R-BTA-427359|Reactome:R-BTA-427413|Reactome:R-BTA-5250924|Reactome:R-BTA-5578749|Reactome:R-BTA-5625886|Reactome:R-BTA-5689880|Reactome:R-BTA-…
IP_613981|TX=9606	4a36443489978acd0018e5b95ccd3eb2	64	PANTHER	PTHR11426	HISTONE H3	1	64	2.2e-25	T	2024-08-27	IPR000164	Histone H3/CENP-A	GO:0000786(InterPro)|GO:0003677(InterPro)|GO:0030527(InterPro)	Reactome:R-BTA-1266695|Reactome:R-BTA-201722|Reactome:R-BTA-212300|Reactome:R-BTA-2299718|Reactome:R-BTA-2559580|Reactome:R-BTA-2559582|Reactome:R-BTA-3214815|Reactome:R-BTA-3214841|Reactome:R-BTA-3214842|Reactome:R-BTA-3214847|Reactome:R-BTA-3214858|Reactome:R-BTA-3247509|Reactome:R-BTA-427359|Reactome:R-BTA-427413|Reactome:R-BTA-5250924|Reactome:R-BTA-5578749|Reactome:R-BTA-5625886|Reactome:R-B…
IP_613981|TX=9606	4a36443489978acd0018e5b95ccd3eb2	64	FunFam	G3DSA:1.10.20.10:FF:000078	Histone H3	2	50	3.8e-29	T	2024-08-27	-	-	-	-
IP_613981|TX=9606	4a36443489978acd0018e5b95ccd3eb2	64	PRINTS	PR00622	Histone H3 signature	17	31	2.6e-34	T	2024-08-27	IPR000164	Histone H3/CENP-A	GO:0000786(InterPro)|GO:0003677(InterPro)|GO:0030527(InterPro)	Reactome:R-BTA-1266695|Reactome:R-BTA-201722|Reactome:R-BTA-212300|Reactome:R-BTA-2299718|Reactome:R-BTA-2559580|Reactome:R-BTA-2559582|Reactome:R-BTA-3214815|Reactome:R-BTA-3214841|Reactome:R-BTA-3214842|Reactome:R-BTA-3214847|Reactome:R-BTA-3214858|Reactome:R-BTA-3247509|Reactome:R-BTA-427359|Reactome:R-BTA-427413|Reactome:R-BTA-5250924|Reactome:R-BTA-5578749|Reactome:R-BTA-5625886|Reactome:R-B…
IP_613981|TX=9606	4a36443489978acd0018e5b95ccd3eb2	64	PRINTS	PR00622	Histone H3 signature	34	55	2.6e-34	T	2024-08-27	IPR000164	Histone H3/CENP-A	GO:0000786(InterPro)|GO:0003677(InterPro)|GO:0030527(InterPro)	Reactome:R-BTA-1266695|Reactome:R-BTA-201722|Reactome:R-BTA-212300|Reactome:R-BTA-2299718|Reactome:R-BTA-2559580|Reactome:R-BTA-2559582|Reactome:R-BTA-3214815|Reactome:R-BTA-3214841|Reactome:R-BTA-3214842|Reactome:R-BTA-3214847|Reactome:R-BTA-3214858|Reactome:R-BTA-3247509|Reactome:R-BTA-427359|Reactome:R-BTA-427413|Reactome:R-BTA-5250924|Reactome:R-BTA-5578749|Reactome:R-BTA-5625886|Reactome:R-B…
IP_613981|TX=9606	4a36443489978acd0018e5b95ccd3eb2	64	PRINTS	PR00622	Histone H3 signature	58	64	2.6e-34	T	2024-08-27	IPR000164	Histone H3/CENP-A	GO:0000786(InterPro)|GO:0003677(InterPro)|GO:0030527(InterPro)	Reactome:R-BTA-1266695|Reactome:R-BTA-201722|Reactome:R-BTA-212300|Reactome:R-BTA-2299718|Reactome:R-BTA-2559580|Reactome:R-BTA-2559582|Reactome:R-BTA-3214815|Reactome:R-BTA-3214841|Reactome:R-BTA-3214842|Reactome:R-BTA-3214847|Reactome:R-BTA-3214858|Reactome:R-BTA-3247509|Reactome:R-BTA-427359|Reactome:R-BTA-427413|Reactome:R-BTA-5250924|Reactome:R-BTA-5578749|Reactome:R-BTA-5625886|Reactome:R-B…
IP_613981|TX=9606	4a36443489978acd0018e5b95ccd3eb2	64	PRINTS	PR00622	Histone H3 signature	3	17	2.6e-34	T	2024-08-27	IPR000164	Histone H3/CENP-A	GO:0000786(InterPro)|GO:0003677(InterPro)|GO:0030527(InterPro)	Reactome:R-BTA-1266695|Reactome:R-BTA-201722|Reactome:R-BTA-212300|Reactome:R-BTA-2299718|Reactome:R-BTA-2559580|Reactome:R-BTA-2559582|Reactome:R-BTA-3214815|Reactome:R-BTA-3214841|Reactome:R-BTA-3214842|Reactome:R-BTA-3214847|Reactome:R-BTA-3214858|Reactome:R-BTA-3247509|Reactome:R-BTA-427359|Reactome:R-BTA-427413|Reactome:R-BTA-5250924|Reactome:R-BTA-5578749|Reactome:R-BTA-5625886|Reactome:R-B…
IP_595247|TX=9606	5826c29881a66f657742531fa72b1ac1	67	Gene3D	G3DSA:1.10.20.10	Histone, subunit A	1	67	1.9e-38	T	2024-08-27	IPR009072	Histone-fold	GO:0046982(InterPro)	Reactome:R-BTA-110314|Reactome:R-BTA-110330|Reactome:R-BTA-110331|Reactome:R-BTA-1266695|Reactome:R-BTA-141444|Reactome:R-BTA-171306|Reactome:R-BTA-201722|Reactome:R-BTA-212300|Reactome:R-BTA-2299718|Reactome:R-BTA-2467813|Reactome:R-BTA-2500257|Reactome:R-BTA-2559580|Reactome:R-BTA-2559582|Reactome:R-BTA-2559586|Reactome:R-BTA-3214815|Reactome:R-BTA-3214841|Reactome:R-BTA-3214842|Reactome:R-BTA-…
IP_600914|TX=9606	e47026531df5c8ba99969e24ad8afd25	115	Gene3D	G3DSA:1.10.20.10	Histone, subunit A	1	114	3.3e-53	T	2024-08-27	IPR009072	Histone-fold	GO:0046982(InterPro)	Reactome:R-BTA-110314|Reactome:R-BTA-110330|Reactome:R-BTA-110331|Reactome:R-BTA-1266695|Reactome:R-BTA-141444|Reactome:R-BTA-171306|Reactome:R-BTA-201722|Reactome:R-BTA-212300|Reactome:R-BTA-2299718|Reactome:R-BTA-2467813|Reactome:R-BTA-2500257|Reactome:R-BTA-2559580|Reactome:R-BTA-2559582|Reactome:R-BTA-2559586|Reactome:R-BTA-3214815|Reactome:R-BTA-3214841|Reactome:R-BTA-3214842|Reactome:R-BTA-…
IP_613981|TX=9606	4a36443489978acd0018e5b95ccd3eb2	64	Gene3D	G3DSA:1.10.20.10	Histone, subunit A	2	64	6.4e-24	T	2024-08-27	IPR009072	Histone-fold	GO:0046982(InterPro)	Reactome:R-BTA-110314|Reactome:R-BTA-110330|Reactome:R-BTA-110331|Reactome:R-BTA-1266695|Reactome:R-BTA-141444|Reactome:R-BTA-171306|Reactome:R-BTA-201722|Reactome:R-BTA-212300|Reactome:R-BTA-2299718|Reactome:R-BTA-2467813|Reactome:R-BTA-2500257|Reactome:R-BTA-2559580|Reactome:R-BTA-2559582|Reactome:R-BTA-2559586|Reactome:R-BTA-3214815|Reactome:R-BTA-3214841|Reactome:R-BTA-3214842|Reactome:R-BTA-…
IP_595247|TX=9606	5826c29881a66f657742531fa72b1ac1	67	SUPERFAMILY	SSF47113	Histone-fold	1	67	2.62e-35	T	2024-08-27	IPR009072	Histone-fold	GO:0046982(InterPro)	Reactome:R-BTA-110314|Reactome:R-BTA-110330|Reactome:R-BTA-110331|Reactome:R-BTA-1266695|Reactome:R-BTA-141444|Reactome:R-BTA-171306|Reactome:R-BTA-201722|Reactome:R-BTA-212300|Reactome:R-BTA-2299718|Reactome:R-BTA-2467813|Reactome:R-BTA-2500257|Reactome:R-BTA-2559580|Reactome:R-BTA-2559582|Reactome:R-BTA-2559586|Reactome:R-BTA-3214815|Reactome:R-BTA-3214841|Reactome:R-BTA-3214842|Reactome:R-BTA-…
IP_600914|TX=9606	e47026531df5c8ba99969e24ad8afd25	115	SUPERFAMILY	SSF47113	Histone-fold	11	111	4.39e-35	T	2024-08-27	IPR009072	Histone-fold	GO:0046982(InterPro)	Reactome:R-BTA-110314|Reactome:R-BTA-110330|Reactome:R-BTA-110331|Reactome:R-BTA-1266695|Reactome:R-BTA-141444|Reactome:R-BTA-171306|Reactome:R-BTA-201722|Reactome:R-BTA-212300|Reactome:R-BTA-2299718|Reactome:R-BTA-2467813|Reactome:R-BTA-2500257|Reactome:R-BTA-2559580|Reactome:R-BTA-2559582|Reactome:R-BTA-2559586|Reactome:R-BTA-3214815|Reactome:R-BTA-3214841|Reactome:R-BTA-3214842|Reactome:R-BTA-…
IP_613981|TX=9606	4a36443489978acd0018e5b95ccd3eb2	64	SUPERFAMILY	SSF47113	Histone-fold	2	64	4.52e-18	T	2024-08-27	IPR009072	Histone-fold	GO:0046982(InterPro)	Reactome:R-BTA-110314|Reactome:R-BTA-110330|Reactome:R-BTA-110331|Reactome:R-BTA-1266695|Reactome:R-BTA-141444|Reactome:R-BTA-171306|Reactome:R-BTA-201722|Reactome:R-BTA-212300|Reactome:R-BTA-2299718|Reactome:R-BTA-2467813|Reactome:R-BTA-2500257|Reactome:R-BTA-2559580|Reactome:R-BTA-2559582|Reactome:R-BTA-2559586|Reactome:R-BTA-3214815|Reactome:R-BTA-3214841|Reactome:R-BTA-3214842|Reactome:R-BTA-…
IP_668644|TX=9606	d1d61ae7b91f64d1085dd05578a0da07	62	ProSiteProfiles	PS50118	HMG boxes A and B DNA-binding domains profile.	1	62	12.6789	T	2024-08-27	IPR009071	High mobility group box domain	-	MetaCyc:PWY-2961|MetaCyc:PWY-5132|MetaCyc:PWY-5133|MetaCyc:PWY-5175|MetaCyc:PWY-5368|MetaCyc:PWY-5748|MetaCyc:PWY-5775|MetaCyc:PWY-5795|MetaCyc:PWY-5875|MetaCyc:PWY-5947|MetaCyc:PWY-6279|MetaCyc:PWY-6280|MetaCyc:PWY-6286|MetaCyc:PWY-6346|MetaCyc:PWY-699|MetaCyc:PWY-7495|MetaCyc:PWY-7849|MetaCyc:PWY-7857|MetaCyc:PWY-8399|MetaCyc:PWY-8400|MetaCyc:PWY-8412|Reactome:R-BTA-140342|Reactome:R-BTA-321481…
IP_762424|TX=9606	7f07165a59d4555b45a7b5030795c752	48	Pfam	PF01101	HMG14 and HMG17	2	43	0.013	T	2024-08-27	IPR000079	High mobility group protein HMGN	GO:0000785(InterPro)|GO:0005634(InterPro)|GO:0031492(InterPro)	-
IP_668644|TX=9606	d1d61ae7b91f64d1085dd05578a0da07	62	SUPERFAMILY	SSF47095	HMG-box	1	56	3.53e-18	T	2024-08-27	IPR036910	High mobility group box domain superfamily	-	MetaCyc:PWY-2961|MetaCyc:PWY-5132|MetaCyc:PWY-5133|MetaCyc:PWY-5175|MetaCyc:PWY-5368|MetaCyc:PWY-5748|MetaCyc:PWY-5775|MetaCyc:PWY-5795|MetaCyc:PWY-5875|MetaCyc:PWY-5947|MetaCyc:PWY-6279|MetaCyc:PWY-6280|MetaCyc:PWY-6286|MetaCyc:PWY-6346|MetaCyc:PWY-699|MetaCyc:PWY-7495|MetaCyc:PWY-7849|MetaCyc:PWY-7857|MetaCyc:PWY-8399|MetaCyc:PWY-8400|MetaCyc:PWY-8412|Reactome:R-BTA-140342|Reactome:R-BTA-321481…
IP_668644|TX=9606	d1d61ae7b91f64d1085dd05578a0da07	62	Pfam	PF09011	HMG-box domain	1	56	1.1e-15	T	2024-08-27	IPR009071	High mobility group box domain	-	MetaCyc:PWY-2961|MetaCyc:PWY-5132|MetaCyc:PWY-5133|MetaCyc:PWY-5175|MetaCyc:PWY-5368|MetaCyc:PWY-5748|MetaCyc:PWY-5775|MetaCyc:PWY-5795|MetaCyc:PWY-5875|MetaCyc:PWY-5947|MetaCyc:PWY-6279|MetaCyc:PWY-6280|MetaCyc:PWY-6286|MetaCyc:PWY-6346|MetaCyc:PWY-699|MetaCyc:PWY-7495|MetaCyc:PWY-7849|MetaCyc:PWY-7857|MetaCyc:PWY-8399|MetaCyc:PWY-8400|MetaCyc:PWY-8412|Reactome:R-BTA-140342|Reactome:R-BTA-321481…
IP_668644|TX=9606	d1d61ae7b91f64d1085dd05578a0da07	62	CDD	cd21978	HMG-box_HMGB_rpt1	1	54	9.43073e-28	T	2024-08-27	-	-	-	-
IP_668644|TX=9606	d1d61ae7b91f64d1085dd05578a0da07	62	SMART	SM00398	hmgende2	1	61	7.6e-09	T	2024-08-27	IPR009071	High mobility group box domain	-	MetaCyc:PWY-2961|MetaCyc:PWY-5132|MetaCyc:PWY-5133|MetaCyc:PWY-5175|MetaCyc:PWY-5368|MetaCyc:PWY-5748|MetaCyc:PWY-5775|MetaCyc:PWY-5795|MetaCyc:PWY-5875|MetaCyc:PWY-5947|MetaCyc:PWY-6279|MetaCyc:PWY-6280|MetaCyc:PWY-6286|MetaCyc:PWY-6346|MetaCyc:PWY-699|MetaCyc:PWY-7495|MetaCyc:PWY-7849|MetaCyc:PWY-7857|MetaCyc:PWY-8399|MetaCyc:PWY-8400|MetaCyc:PWY-8412|Reactome:R-BTA-140342|Reactome:R-BTA-321481…
IP_567560|TX=9606	004b097a2c838c18c2d8425bf4852a17	68	PANTHER	PTHR48026	HOMOLOGOUS TO DROSOPHILA SQD (SQUID) PROTEIN	1	39	1.5e-11	T	2024-08-27	-	-	GO:0000398(PANTHER)|GO:0003730(PANTHER)|GO:0071013(PANTHER)	-
IP_592989|TX=9606	9e74455910c5659de10a5d882f36b97a	100	PANTHER	PTHR48026	HOMOLOGOUS TO DROSOPHILA SQD (SQUID) PROTEIN	13	90	2.6e-32	T	2024-08-27	-	-	GO:0000398(PANTHER)|GO:0003730(PANTHER)|GO:0071013(PANTHER)	-
IP_600806|TX=9606	5a7e1d152268d70c38c67041a83f3c86	47	PANTHER	PTHR48026	HOMOLOGOUS TO DROSOPHILA SQD (SQUID) PROTEIN	1	43	3.4e-15	T	2024-08-27	-	-	GO:0000398(PANTHER)|GO:0003730(PANTHER)|GO:0071013(PANTHER)	-
IP_621687|TX=9606	51ab5675c8bd329f6e28f7176f83812a	95	PANTHER	PTHR48026	HOMOLOGOUS TO DROSOPHILA SQD (SQUID) PROTEIN	36	95	5.1e-22	T	2024-08-27	-	-	GO:0000398(PANTHER)|GO:0003730(PANTHER)|GO:0071013(PANTHER)	-
IP_635383|TX=9606	b6b470c9c3b5845fd69340e776edb530	59	PANTHER	PTHR48026	HOMOLOGOUS TO DROSOPHILA SQD (SQUID) PROTEIN	1	59	8.1e-23	T	2024-08-27	-	-	GO:0000398(PANTHER)|GO:0003730(PANTHER)|GO:0071013(PANTHER)	-
IP_623125|TX=9606	504cae34abe94f1c883fd7d2b9fd8360	96	PANTHER	PTHR45883	HSC70-INTERACTING PROTEIN	1	96	1.2e-23	T	2024-08-27	-	-	GO:0030544(PANTHER)|GO:0051085(PANTHER)	-
IP_623125|TX=9606	504cae34abe94f1c883fd7d2b9fd8360	96	FunFam	G3DSA:6.10.250.3420:FF:000001	Hsc70-interacting protein-like protein	1	43	1.1e-27	T	2024-08-27	-	-	-	-
IP_557225|TX=9606	8e260b6f5f6cff40da798436ab8ac7e2	92	Pfam	PF00012	Hsp70 protein	12	44	0.061	T	2024-08-27	IPR013126	Heat shock protein 70 family	GO:0005524(InterPro)|GO:0140662(InterPro)	MetaCyc:PWY-5757|MetaCyc:PWY-6147|MetaCyc:PWY-6383|MetaCyc:PWY-6797|MetaCyc:PWY-7206|MetaCyc:PWY-7419|MetaCyc:PWY-7539|MetaCyc:PWY-7719|MetaCyc:PWY-7821|MetaCyc:PWY-8289|Reactome:R-BTA-3371453|Reactome:R-BTA-3371497|Reactome:R-BTA-3371568|Reactome:R-BTA-3371571|Reactome:R-BTA-450408|Reactome:R-BTA-6798695|Reactome:R-BTA-72163|Reactome:R-BTA-8856828|Reactome:R-BTA-8876725|Reactome:R-BTA-888590|Rea…
IP_623125|TX=9606	504cae34abe94f1c883fd7d2b9fd8360	96	Pfam	PF18253	Hsp70-interacting protein N N-terminal domain	2	43	9.8e-17	T	2024-08-27	IPR034649	Hsp70-interacting protein, N-terminal	GO:0046983(InterPro)	Reactome:R-HSA-3371453|Reactome:R-MMU-3371453|Reactome:R-RNO-3371453
II_3426640|TX=9606	7ee3648e913e4661cede1b9027a95c94	137	Phobius	SIGNAL_PEPTIDE_H_REGION	Hydrophobic region of a signal peptide.	13	21	-	T	2024-08-27	-	-	-	-
IP_150823|TX=9606	014c1fdc3671a85cf176d3cb50c9f6af	41	Phobius	SIGNAL_PEPTIDE_H_REGION	Hydrophobic region of a signal peptide.	15	25	-	T	2024-08-27	-	-	-	-
IP_229153|TX=9606	30938f726e710f2f50a6bb619d2bb2ea	116	Phobius	SIGNAL_PEPTIDE_H_REGION	Hydrophobic region of a signal peptide.	3	13	-	T	2024-08-27	-	-	-	-
IP_3404676|TX=9606	6be653f0c3e1bddc9804f12bd664e31b	72	Phobius	SIGNAL_PEPTIDE_H_REGION	Hydrophobic region of a signal peptide.	3	10	-	T	2024-08-27	-	-	-	-
IP_3406476|TX=9606	b894c55a2860b3f3145e81894b32d162	146	Phobius	SIGNAL_PEPTIDE_H_REGION	Hydrophobic region of a signal peptide.	3	13	-	T	2024-08-27	-	-	-	-
IP_620044|TX=9606	40f98826dc8942d66679d6ebd34ca297	65	Phobius	SIGNAL_PEPTIDE_H_REGION	Hydrophobic region of a signal peptide.	9	16	-	T	2024-08-27	-	-	-	-
IP_703132|TX=9606	9320580e6612563fbd7c47af5efd6dca	78	Phobius	SIGNAL_PEPTIDE_H_REGION	Hydrophobic region of a signal peptide.	3	12	-	T	2024-08-27	-	-	-	-
IP_720068|TX=9606	d101b3c03d27dfd85d4ba3cae87cd9e3	109	Phobius	SIGNAL_PEPTIDE_H_REGION	Hydrophobic region of a signal peptide.	6	14	-	T	2024-08-27	-	-	-	-
IP_596944|TX=9606	9a4f3a7bbf29e3f6c0b61ec0c6d5c069	215	SMART	SM00407	igc1_4	34	105	9.9e-23	T	2024-08-27	IPR003597	Immunoglobulin C1-set	-	Reactome:R-BTA-1236974|Reactome:R-BTA-1236977|Reactome:R-BTA-198933|Reactome:R-BTA-2424491|Reactome:R-BTA-6798695|Reactome:R-BTA-983170|Reactome:R-CFA-983170|Reactome:R-DRE-1236974|Reactome:R-DRE-1236977|Reactome:R-DRE-2132295|Reactome:R-DRE-6798695|Reactome:R-DRE-983170|Reactome:R-GGA-1236974|Reactome:R-GGA-1236977|Reactome:R-GGA-198933|Reactome:R-GGA-2132263|Reactome:R-GGA-2132286|Reactome:R-GG…
IP_596951|TX=9606	759bb06f88bcfcc990ec4d38b72c74c8	219	SMART	SM00407	igc1_4	34	105	9.9e-23	T	2024-08-27	IPR003597	Immunoglobulin C1-set	-	Reactome:R-BTA-1236974|Reactome:R-BTA-1236977|Reactome:R-BTA-198933|Reactome:R-BTA-2424491|Reactome:R-BTA-6798695|Reactome:R-BTA-983170|Reactome:R-CFA-983170|Reactome:R-DRE-1236974|Reactome:R-DRE-1236977|Reactome:R-DRE-2132295|Reactome:R-DRE-6798695|Reactome:R-DRE-983170|Reactome:R-GGA-1236974|Reactome:R-GGA-1236977|Reactome:R-GGA-198933|Reactome:R-GGA-2132263|Reactome:R-GGA-2132286|Reactome:R-GG…
IP_596951|TX=9606	759bb06f88bcfcc990ec4d38b72c74c8	219	CDD	cd07698	IgC1_MHC_I_alpha3	19	110	2.90714e-63	T	2024-08-27	-	-	-	-
IP_596944|TX=9606	9a4f3a7bbf29e3f6c0b61ec0c6d5c069	215	ProSiteProfiles	PS50835	Ig-like domain profile.	21	109	9.37336	T	2024-08-27	IPR007110	Immunoglobulin-like domain	-	MetaCyc:PWY-5381|MetaCyc:PWY-6401|MetaCyc:PWY-6788|MetaCyc:PWY-7059|MetaCyc:PWY-7694|MetaCyc:PWY-7706|MetaCyc:PWY-7884|MetaCyc:PWY-8008|MetaCyc:PWY-8119|MetaCyc:PWY-8381|Reactome:R-BTA-114608|Reactome:R-BTA-1236974|Reactome:R-BTA-1236977|Reactome:R-BTA-163125|Reactome:R-BTA-1971475|Reactome:R-BTA-198933|Reactome:R-BTA-2022870|Reactome:R-BTA-2022923|Reactome:R-BTA-2024101|Reactome:R-BTA-202733|Rea…
IP_596951|TX=9606	759bb06f88bcfcc990ec4d38b72c74c8	219	ProSiteProfiles	PS50835	Ig-like domain profile.	21	109	9.37336	T	2024-08-27	IPR007110	Immunoglobulin-like domain	-	MetaCyc:PWY-5381|MetaCyc:PWY-6401|MetaCyc:PWY-6788|MetaCyc:PWY-7059|MetaCyc:PWY-7694|MetaCyc:PWY-7706|MetaCyc:PWY-7884|MetaCyc:PWY-8008|MetaCyc:PWY-8119|MetaCyc:PWY-8381|Reactome:R-BTA-114608|Reactome:R-BTA-1236974|Reactome:R-BTA-1236977|Reactome:R-BTA-163125|Reactome:R-BTA-1971475|Reactome:R-BTA-198933|Reactome:R-BTA-2022870|Reactome:R-BTA-2022923|Reactome:R-BTA-2024101|Reactome:R-BTA-202733|Rea…
IP_596944|TX=9606	9a4f3a7bbf29e3f6c0b61ec0c6d5c069	215	SUPERFAMILY	SSF48726	Immunoglobulin	20	112	7.37e-30	T	2024-08-27	IPR036179	Immunoglobulin-like domain superfamily	-	MetaCyc:PWY-1901|MetaCyc:PWY-1961|MetaCyc:PWY-1981|MetaCyc:PWY-2021|MetaCyc:PWY-2881|MetaCyc:PWY-2901|MetaCyc:PWY-2902|MetaCyc:PWY-4421|MetaCyc:PWY-4801|MetaCyc:PWY-5094|MetaCyc:PWY-5105|MetaCyc:PWY-5129|MetaCyc:PWY-5139|MetaCyc:PWY-5160|MetaCyc:PWY-5161|MetaCyc:PWY-5268|MetaCyc:PWY-5284|MetaCyc:PWY-5286|MetaCyc:PWY-5310|MetaCyc:PWY-5312|MetaCyc:PWY-5313|MetaCyc:PWY-5317|MetaCyc:PWY-5320|MetaCyc:…
IP_596951|TX=9606	759bb06f88bcfcc990ec4d38b72c74c8	219	SUPERFAMILY	SSF48726	Immunoglobulin	20	112	7.86e-30	T	2024-08-27	IPR036179	Immunoglobulin-like domain superfamily	-	MetaCyc:PWY-1901|MetaCyc:PWY-1961|MetaCyc:PWY-1981|MetaCyc:PWY-2021|MetaCyc:PWY-2881|MetaCyc:PWY-2901|MetaCyc:PWY-2902|MetaCyc:PWY-4421|MetaCyc:PWY-4801|MetaCyc:PWY-5094|MetaCyc:PWY-5105|MetaCyc:PWY-5129|MetaCyc:PWY-5139|MetaCyc:PWY-5160|MetaCyc:PWY-5161|MetaCyc:PWY-5268|MetaCyc:PWY-5284|MetaCyc:PWY-5286|MetaCyc:PWY-5310|MetaCyc:PWY-5312|MetaCyc:PWY-5313|MetaCyc:PWY-5317|MetaCyc:PWY-5320|MetaCyc:…
IP_596944|TX=9606	9a4f3a7bbf29e3f6c0b61ec0c6d5c069	215	Pfam	PF07654	Immunoglobulin C1-set domain	30	102	9.2e-10	T	2024-08-27	IPR003597	Immunoglobulin C1-set	-	Reactome:R-BTA-1236974|Reactome:R-BTA-1236977|Reactome:R-BTA-198933|Reactome:R-BTA-2424491|Reactome:R-BTA-6798695|Reactome:R-BTA-983170|Reactome:R-CFA-983170|Reactome:R-DRE-1236974|Reactome:R-DRE-1236977|Reactome:R-DRE-2132295|Reactome:R-DRE-6798695|Reactome:R-DRE-983170|Reactome:R-GGA-1236974|Reactome:R-GGA-1236977|Reactome:R-GGA-198933|Reactome:R-GGA-2132263|Reactome:R-GGA-2132286|Reactome:R-GG…
IP_596951|TX=9606	759bb06f88bcfcc990ec4d38b72c74c8	219	Pfam	PF07654	Immunoglobulin C1-set domain	30	102	9.5e-10	T	2024-08-27	IPR003597	Immunoglobulin C1-set	-	Reactome:R-BTA-1236974|Reactome:R-BTA-1236977|Reactome:R-BTA-198933|Reactome:R-BTA-2424491|Reactome:R-BTA-6798695|Reactome:R-BTA-983170|Reactome:R-CFA-983170|Reactome:R-DRE-1236974|Reactome:R-DRE-1236977|Reactome:R-DRE-2132295|Reactome:R-DRE-6798695|Reactome:R-DRE-983170|Reactome:R-GGA-1236974|Reactome:R-GGA-1236977|Reactome:R-GGA-198933|Reactome:R-GGA-2132263|Reactome:R-GGA-2132286|Reactome:R-GG…
IP_596944|TX=9606	9a4f3a7bbf29e3f6c0b61ec0c6d5c069	215	Gene3D	G3DSA:2.60.40.10	Immunoglobulins	18	120	1.3e-34	T	2024-08-27	IPR013783	Immunoglobulin-like fold	-	MetaCyc:PWY-1901|MetaCyc:PWY-1921|MetaCyc:PWY-1961|MetaCyc:PWY-1981|MetaCyc:PWY-2021|MetaCyc:PWY-2661|MetaCyc:PWY-2881|MetaCyc:PWY-2901|MetaCyc:PWY-2902|MetaCyc:PWY-3121|MetaCyc:PWY-3602|MetaCyc:PWY-361|MetaCyc:PWY-4421|MetaCyc:PWY-4702|MetaCyc:PWY-4801|MetaCyc:PWY-4922|MetaCyc:PWY-5048|MetaCyc:PWY-5067|MetaCyc:PWY-5094|MetaCyc:PWY-5105|MetaCyc:PWY-5129|MetaCyc:PWY-5139|MetaCyc:PWY-5160|MetaCyc:P…
IP_596951|TX=9606	759bb06f88bcfcc990ec4d38b72c74c8	219	Gene3D	G3DSA:2.60.40.10	Immunoglobulins	18	120	1.4e-34	T	2024-08-27	IPR013783	Immunoglobulin-like fold	-	MetaCyc:PWY-1901|MetaCyc:PWY-1921|MetaCyc:PWY-1961|MetaCyc:PWY-1981|MetaCyc:PWY-2021|MetaCyc:PWY-2661|MetaCyc:PWY-2881|MetaCyc:PWY-2901|MetaCyc:PWY-2902|MetaCyc:PWY-3121|MetaCyc:PWY-3602|MetaCyc:PWY-361|MetaCyc:PWY-4421|MetaCyc:PWY-4702|MetaCyc:PWY-4801|MetaCyc:PWY-4922|MetaCyc:PWY-5048|MetaCyc:PWY-5067|MetaCyc:PWY-5094|MetaCyc:PWY-5105|MetaCyc:PWY-5129|MetaCyc:PWY-5139|MetaCyc:PWY-5160|MetaCyc:P…
IP_596944|TX=9606	9a4f3a7bbf29e3f6c0b61ec0c6d5c069	215	ProSitePatterns	PS00290	Immunoglobulins and major histocompatibility complex proteins signature.	93	99	-	T	2024-08-27	IPR003006	Immunoglobulin/major histocompatibility complex, conserved site	-	MetaCyc:PWY-5757|MetaCyc:PWY-6147|MetaCyc:PWY-6383|MetaCyc:PWY-6797|MetaCyc:PWY-7206|MetaCyc:PWY-7419|MetaCyc:PWY-7539|MetaCyc:PWY-7719|MetaCyc:PWY-7821|MetaCyc:PWY-8289|Reactome:R-BTA-1236974|Reactome:R-BTA-1236977|Reactome:R-BTA-198933|Reactome:R-BTA-2424491|Reactome:R-BTA-6798695|Reactome:R-BTA-983170|Reactome:R-CFA-983170|Reactome:R-DRE-1236974|Reactome:R-DRE-1236977|Reactome:R-DRE-2132295|Re…
IP_596951|TX=9606	759bb06f88bcfcc990ec4d38b72c74c8	219	ProSitePatterns	PS00290	Immunoglobulins and major histocompatibility complex proteins signature.	93	99	-	T	2024-08-27	IPR003006	Immunoglobulin/major histocompatibility complex, conserved site	-	MetaCyc:PWY-5757|MetaCyc:PWY-6147|MetaCyc:PWY-6383|MetaCyc:PWY-6797|MetaCyc:PWY-7206|MetaCyc:PWY-7419|MetaCyc:PWY-7539|MetaCyc:PWY-7719|MetaCyc:PWY-7821|MetaCyc:PWY-8289|Reactome:R-BTA-1236974|Reactome:R-BTA-1236977|Reactome:R-BTA-198933|Reactome:R-BTA-2424491|Reactome:R-BTA-6798695|Reactome:R-BTA-983170|Reactome:R-CFA-983170|Reactome:R-DRE-1236974|Reactome:R-DRE-1236977|Reactome:R-DRE-2132295|Re…
IP_709640|TX=9606	13e2db0aaea6d5cb197032292fb69e9a	124	PANTHER	PTHR10527	IMPORTIN BETA	1	124	5e-13	T	2024-08-27	IPR040122	Importin beta family	GO:0005634(PANTHER)|GO:0005737(PANTHER)|GO:0006606(PANTHER)|GO:0006606(InterPro)|GO:0008139(PANTHER)|GO:0061608(PANTHER)	Reactome:R-BTA-450513|Reactome:R-DDI-450513|Reactome:R-DME-140342|Reactome:R-DME-1655829|Reactome:R-DME-6798695|Reactome:R-DME-68616|Reactome:R-DME-909733|Reactome:R-HSA-1169408|Reactome:R-HSA-140342|Reactome:R-HSA-1655829|Reactome:R-HSA-168271|Reactome:R-HSA-168276|Reactome:R-HSA-180746|Reactome:R-HSA-192905|Reactome:R-HSA-2995383|Reactome:R-HSA-450513|Reactome:R-HSA-5620924|Reactome:R-HSA-67986…
IP_613128|TX=9606	b1c996100639a78c681c0016a10b9dce	241	Pfam	PF00675	Insulinase (Peptidase family M16)	25	164	1.1e-34	T	2024-08-27	IPR011765	Peptidase M16, N-terminal	-	MetaCyc:PWY-3781|MetaCyc:PWY-6692|MetaCyc:PWY-7279|MetaCyc:PWY-8119|Reactome:R-BTA-5689880|Reactome:R-BTA-611105|Reactome:R-BTA-77387|Reactome:R-BTA-8949664|Reactome:R-BTA-9033241|Reactome:R-BTA-9837999|Reactome:R-CEL-611105|Reactome:R-CEL-8949664|Reactome:R-CEL-9837999|Reactome:R-DDI-611105|Reactome:R-DDI-9033241|Reactome:R-DDI-9837999|Reactome:R-DME-5689880|Reactome:R-DME-9033241|Reactome:R-DRE…
IP_656593|TX=9606	945ae287045042b1c61f5113e1ac747a	117	PANTHER	PTHR23239	INTERMEDIATE FILAMENT	3	93	6.7e-16	T	2024-08-27	IPR002957	Keratin, type I	GO:0005198(InterPro)|GO:0005856(PANTHER)|GO:0045095(PANTHER)|GO:0045104(PANTHER)	Reactome:R-BTA-6805567|Reactome:R-BTA-6809371|Reactome:R-CFA-6805567|Reactome:R-CFA-6809371|Reactome:R-HSA-446107|Reactome:R-HSA-6805567|Reactome:R-HSA-6809371|Reactome:R-HSA-9725554|Reactome:R-MMU-446107|Reactome:R-MMU-6805567|Reactome:R-MMU-6809371|Reactome:R-RNO-446107|Reactome:R-RNO-6805567|Reactome:R-RNO-6809371|Reactome:R-XTR-6805567|Reactome:R-XTR-6809371
IP_790880|TX=9606	c4d8dfb00c858fac42bb217102978a25	294	ProSiteProfiles	PS51842	Intermediate filament (IF) rod domain profile.	1	294	43.7747	T	2024-08-27	IPR039008	Intermediate filament, rod domain	-	Reactome:R-BTA-264870|Reactome:R-BTA-390522|Reactome:R-BTA-438066|Reactome:R-BTA-5673001|Reactome:R-BTA-6805567|Reactome:R-BTA-6809371|Reactome:R-BTA-9013422|Reactome:R-BTA-9646399|Reactome:R-CEL-2559584|Reactome:R-CEL-4419969|Reactome:R-CEL-9013405|Reactome:R-CEL-9035034|Reactome:R-CFA-390522|Reactome:R-CFA-6805567|Reactome:R-CFA-6809371|Reactome:R-DME-4419969|Reactome:R-DME-9013405|Reactome:R-D…
IP_656593|TX=9606	945ae287045042b1c61f5113e1ac747a	117	ProSitePatterns	PS00226	Intermediate filament (IF) rod domain signature.	64	72	-	T	2024-08-27	IPR018039	Intermediate filament protein, conserved site	-	Reactome:R-BTA-264870|Reactome:R-BTA-390522|Reactome:R-BTA-438066|Reactome:R-BTA-5673001|Reactome:R-BTA-6805567|Reactome:R-BTA-6809371|Reactome:R-BTA-9013422|Reactome:R-BTA-9646399|Reactome:R-CEL-2559584|Reactome:R-CEL-4419969|Reactome:R-CEL-9013405|Reactome:R-CEL-9035034|Reactome:R-CFA-390522|Reactome:R-CFA-6805567|Reactome:R-CFA-6809371|Reactome:R-DRE-6798695|Reactome:R-DRE-6805567|Reactome:R-D…
IP_656593|TX=9606	945ae287045042b1c61f5113e1ac747a	117	Pfam	PF00038	Intermediate filament protein	2	76	3.6e-11	T	2024-08-27	IPR039008	Intermediate filament, rod domain	-	Reactome:R-BTA-264870|Reactome:R-BTA-390522|Reactome:R-BTA-438066|Reactome:R-BTA-5673001|Reactome:R-BTA-6805567|Reactome:R-BTA-6809371|Reactome:R-BTA-9013422|Reactome:R-BTA-9646399|Reactome:R-CEL-2559584|Reactome:R-CEL-4419969|Reactome:R-CEL-9013405|Reactome:R-CEL-9035034|Reactome:R-CFA-390522|Reactome:R-CFA-6805567|Reactome:R-CFA-6809371|Reactome:R-DME-4419969|Reactome:R-DME-9013405|Reactome:R-D…
IP_790880|TX=9606	c4d8dfb00c858fac42bb217102978a25	294	Pfam	PF00038	Intermediate filament protein	3	260	7.7e-70	T	2024-08-27	IPR039008	Intermediate filament, rod domain	-	Reactome:R-BTA-264870|Reactome:R-BTA-390522|Reactome:R-BTA-438066|Reactome:R-BTA-5673001|Reactome:R-BTA-6805567|Reactome:R-BTA-6809371|Reactome:R-BTA-9013422|Reactome:R-BTA-9646399|Reactome:R-CEL-2559584|Reactome:R-CEL-4419969|Reactome:R-CEL-9013405|Reactome:R-CEL-9035034|Reactome:R-CFA-390522|Reactome:R-CFA-6805567|Reactome:R-CFA-6809371|Reactome:R-DME-4419969|Reactome:R-DME-9013405|Reactome:R-D…
IP_656593|TX=9606	945ae287045042b1c61f5113e1ac747a	117	SUPERFAMILY	SSF64593	Intermediate filament protein, coiled coil region	7	75	1.69e-14	T	2024-08-27	-	-	-	-
IP_790880|TX=9606	c4d8dfb00c858fac42bb217102978a25	294	SUPERFAMILY	SSF64593	Intermediate filament protein, coiled coil region	15	79	1.57e-05	T	2024-08-27	-	-	-	-
IP_790880|TX=9606	c4d8dfb00c858fac42bb217102978a25	294	SUPERFAMILY	SSF64593	Intermediate filament protein, coiled coil region	201	263	2.44e-13	T	2024-08-27	-	-	-	-
IP_790880|TX=9606	c4d8dfb00c858fac42bb217102978a25	294	FunFam	G3DSA:1.20.5.1160:FF:000001	Keratin type II	9	122	6.5e-42	T	2024-08-27	-	-	-	-
IP_703132|TX=9606	9320580e6612563fbd7c47af5efd6dca	78	Pfam	PF00467	KOW motif	36	69	0.056	T	2024-08-27	IPR005824	KOW	-	Reactome:R-BTA-156827|Reactome:R-BTA-1799339|Reactome:R-BTA-5389840|Reactome:R-BTA-5419276|Reactome:R-BTA-6791226|Reactome:R-BTA-72649|Reactome:R-BTA-72689|Reactome:R-BTA-72695|Reactome:R-BTA-72702|Reactome:R-BTA-72706|Reactome:R-BTA-975956|Reactome:R-BTA-975957|Reactome:R-CEL-112382|Reactome:R-CEL-113418|Reactome:R-CEL-156827|Reactome:R-CEL-1799339|Reactome:R-CEL-5389840|Reactome:R-CEL-5419276|R…
IP_703132|TX=9606	9320580e6612563fbd7c47af5efd6dca	78	CDD	cd06087	KOW_RPS4	33	78	4.97602e-19	T	2024-08-27	IPR041982	Small ribosomal subunit protein eS4, KOW domain	-	Reactome:R-BTA-156827|Reactome:R-BTA-1799339|Reactome:R-BTA-6791226|Reactome:R-BTA-72649|Reactome:R-BTA-72689|Reactome:R-BTA-72695|Reactome:R-BTA-72702|Reactome:R-BTA-72706|Reactome:R-BTA-975956|Reactome:R-BTA-975957|Reactome:R-CEL-156827|Reactome:R-CEL-1799339|Reactome:R-CEL-72649|Reactome:R-CEL-72689|Reactome:R-CEL-72695|Reactome:R-CEL-72702|Reactome:R-CEL-72706|Reactome:R-CEL-975956|Reactome:R…
IP_691724|TX=9606	ca25f4c5027b0d690a719b2d53231b96	41	SUPERFAMILY	SSF55315	L30e-like	1	33	2.14e-09	T	2024-08-27	IPR029064	Ribosomal protein eL30-like superfamily	-	MetaCyc:PWY-1061|MetaCyc:PWY-2083|MetaCyc:PWY-3542|MetaCyc:PWY-4021|MetaCyc:PWY-4161|MetaCyc:PWY-4202|MetaCyc:PWY-5059|MetaCyc:PWY-5105|MetaCyc:PWY-5301|MetaCyc:PWY-5305|MetaCyc:PWY-5479|MetaCyc:PWY-5665|MetaCyc:PWY-5729|MetaCyc:PWY-5748|MetaCyc:PWY-5765|MetaCyc:PWY-5773|MetaCyc:PWY-5846|MetaCyc:PWY-5883|MetaCyc:PWY-5975|MetaCyc:PWY-5987|MetaCyc:PWY-601|MetaCyc:PWY-6045|MetaCyc:PWY-6148|MetaCyc:P…
IP_691726|TX=9606	4b962fd2b447e02a3c0dd2364037bf18	74	Hamap	MF_00273	Large ribosomal subunit protein eL20 [rpl18a].	7	64	15.9762	T	2024-08-27	IPR028877	Large ribosomal subunit protein eL20	-	Reactome:R-BTA-156827|Reactome:R-BTA-1799339|Reactome:R-BTA-6791226|Reactome:R-BTA-72689|Reactome:R-BTA-72706|Reactome:R-BTA-975956|Reactome:R-BTA-975957|Reactome:R-CEL-156827|Reactome:R-CEL-1799339|Reactome:R-CEL-72689|Reactome:R-CEL-72706|Reactome:R-CEL-975956|Reactome:R-CEL-975957|Reactome:R-DDI-156827|Reactome:R-DDI-1799339|Reactome:R-DDI-72689|Reactome:R-DDI-72706|Reactome:R-DDI-975956|React…
IP_562006|TX=9606	09890fb8cab4ecbd277add33bcfd7a34	160	Pfam	PF13516	Leucine Rich repeat	40	61	17	T	2024-08-27	IPR001611	Leucine-rich repeat	GO:0005515(InterPro)	MetaCyc:PWY-1901|MetaCyc:PWY-1921|MetaCyc:PWY-1961|MetaCyc:PWY-1981|MetaCyc:PWY-2021|MetaCyc:PWY-2881|MetaCyc:PWY-2901|MetaCyc:PWY-2902|MetaCyc:PWY-3602|MetaCyc:PWY-361|MetaCyc:PWY-4421|MetaCyc:PWY-4801|MetaCyc:PWY-4922|MetaCyc:PWY-5048|MetaCyc:PWY-5094|MetaCyc:PWY-5105|MetaCyc:PWY-5129|MetaCyc:PWY-5139|MetaCyc:PWY-5160|MetaCyc:PWY-5161|MetaCyc:PWY-5268|MetaCyc:PWY-5284|MetaCyc:PWY-5286|MetaCyc:P…
IP_562006|TX=9606	09890fb8cab4ecbd277add33bcfd7a34	160	Pfam	PF13516	Leucine Rich repeat	96	117	3.7	T	2024-08-27	IPR001611	Leucine-rich repeat	GO:0005515(InterPro)	MetaCyc:PWY-1901|MetaCyc:PWY-1921|MetaCyc:PWY-1961|MetaCyc:PWY-1981|MetaCyc:PWY-2021|MetaCyc:PWY-2881|MetaCyc:PWY-2901|MetaCyc:PWY-2902|MetaCyc:PWY-3602|MetaCyc:PWY-361|MetaCyc:PWY-4421|MetaCyc:PWY-4801|MetaCyc:PWY-4922|MetaCyc:PWY-5048|MetaCyc:PWY-5094|MetaCyc:PWY-5105|MetaCyc:PWY-5129|MetaCyc:PWY-5139|MetaCyc:PWY-5160|MetaCyc:PWY-5161|MetaCyc:PWY-5268|MetaCyc:PWY-5284|MetaCyc:PWY-5286|MetaCyc:P…
IP_562006|TX=9606	09890fb8cab4ecbd277add33bcfd7a34	160	SMART	SM00368	LRR_RI_2	11	38	0.18	T	2024-08-27	-	-	-	-
IP_562006|TX=9606	09890fb8cab4ecbd277add33bcfd7a34	160	SMART	SM00368	LRR_RI_2	68	95	9.4	T	2024-08-27	-	-	-	-
IP_562006|TX=9606	09890fb8cab4ecbd277add33bcfd7a34	160	SMART	SM00368	LRR_RI_2	39	66	0.099	T	2024-08-27	-	-	-	-
IP_562006|TX=9606	09890fb8cab4ecbd277add33bcfd7a34	160	SMART	SM00368	LRR_RI_2	96	123	0.00019	T	2024-08-27	-	-	-	-
IP_651197|TX=9606	07a8961a6c7f83066742fbb3ad10a287	157	Pfam	PF01423	LSM domain	2	65	4.8e-07	T	2024-08-27	IPR001163	Sm domain, eukaryotic/archaea-type	-	Reactome:R-BTA-111367|Reactome:R-BTA-191859|Reactome:R-BTA-430039|Reactome:R-BTA-72163|Reactome:R-BTA-72165|Reactome:R-BTA-73856|Reactome:R-BTA-77588|Reactome:R-CEL-111367|Reactome:R-CEL-191859|Reactome:R-CEL-430039|Reactome:R-CEL-72163|Reactome:R-CEL-72165|Reactome:R-CEL-73856|Reactome:R-CEL-77588|Reactome:R-DDI-111367|Reactome:R-DDI-430039|Reactome:R-DDI-72163|Reactome:R-DDI-73856|Reactome:R-DD…
IP_613128|TX=9606	b1c996100639a78c681c0016a10b9dce	241	SUPERFAMILY	SSF63411	LuxS/MPP-like metallohydrolase	17	164	1.71e-25	T	2024-08-27	IPR011249	Metalloenzyme, LuxS/M16 peptidase-like	GO:0046872(InterPro)	MetaCyc:PWY-3781|MetaCyc:PWY-6151|MetaCyc:PWY-6153|MetaCyc:PWY-6154|MetaCyc:PWY-6692|MetaCyc:PWY-7279|MetaCyc:PWY-8119|Reactome:R-BTA-5689880|Reactome:R-BTA-611105|Reactome:R-BTA-77387|Reactome:R-BTA-8949664|Reactome:R-BTA-9033241|Reactome:R-BTA-9837999|Reactome:R-CEL-611105|Reactome:R-CEL-8949664|Reactome:R-CEL-9837999|Reactome:R-DDI-611105|Reactome:R-DDI-9033241|Reactome:R-DDI-9837999|Reactome:…
IP_613128|TX=9606	b1c996100639a78c681c0016a10b9dce	241	PANTHER	PTHR11851	METALLOPROTEASE	17	163	7.6e-36	T	2024-08-27	IPR050361	Mitochondrial Processing Peptidase/Ubiquinol-cytochrome c Reductase Complex	GO:0005739(PANTHER)|GO:0006627(PANTHER)	MetaCyc:PWY-3781|MetaCyc:PWY-6692|MetaCyc:PWY-7279|MetaCyc:PWY-8119|Reactome:R-BTA-611105|Reactome:R-BTA-8949664|Reactome:R-BTA-9837999|Reactome:R-CEL-611105|Reactome:R-CEL-8949664|Reactome:R-CEL-9837999|Reactome:R-DDI-611105|Reactome:R-DDI-9837999|Reactome:R-HSA-1268020|Reactome:R-HSA-611105|Reactome:R-HSA-8949664|Reactome:R-HSA-9837999|Reactome:R-MMU-611105|Reactome:R-MMU-8949664|Reactome:R-MMU…
IP_596944|TX=9606	9a4f3a7bbf29e3f6c0b61ec0c6d5c069	215	PANTHER	PTHR16675	MHC CLASS I-RELATED	1	147	2e-55	T	2024-08-27	IPR050208	Antigen-presenting and immune regulatory MHC class I-related	GO:0001916(PANTHER)|GO:0002476(PANTHER)|GO:0002486(PANTHER)|GO:0005102(PANTHER)|GO:0005615(PANTHER)|GO:0006955(PANTHER)|GO:0009897(PANTHER)|GO:0042605(PANTHER)	Reactome:R-HSA-1236974|Reactome:R-HSA-1236977|Reactome:R-HSA-163125|Reactome:R-HSA-164940|Reactome:R-HSA-198933|Reactome:R-HSA-2172127|Reactome:R-HSA-2424491|Reactome:R-HSA-5223345|Reactome:R-HSA-6798695|Reactome:R-HSA-877300|Reactome:R-HSA-8866654|Reactome:R-HSA-909733|Reactome:R-HSA-917977|Reactome:R-HSA-9610379|Reactome:R-HSA-9705671|Reactome:R-HSA-983170|Reactome:R-MMU-1236974|Reactome:R-MMU-…
IP_596951|TX=9606	759bb06f88bcfcc990ec4d38b72c74c8	219	PANTHER	PTHR16675	MHC CLASS I-RELATED	1	147	2.3e-55	T	2024-08-27	IPR050208	Antigen-presenting and immune regulatory MHC class I-related	GO:0001916(PANTHER)|GO:0002476(PANTHER)|GO:0002486(PANTHER)|GO:0005102(PANTHER)|GO:0005615(PANTHER)|GO:0006955(PANTHER)|GO:0009897(PANTHER)|GO:0042605(PANTHER)	Reactome:R-HSA-1236974|Reactome:R-HSA-1236977|Reactome:R-HSA-163125|Reactome:R-HSA-164940|Reactome:R-HSA-198933|Reactome:R-HSA-2172127|Reactome:R-HSA-2424491|Reactome:R-HSA-5223345|Reactome:R-HSA-6798695|Reactome:R-HSA-877300|Reactome:R-HSA-8866654|Reactome:R-HSA-909733|Reactome:R-HSA-917977|Reactome:R-HSA-9610379|Reactome:R-HSA-9705671|Reactome:R-HSA-983170|Reactome:R-MMU-1236974|Reactome:R-MMU-…
IP_581916|TX=9606	f90c39b46e4f54014bceaaf6b31ad64c	154	SUPERFAMILY	SSF103506	Mitochondrial carrier	5	151	3.14e-32	T	2024-08-27	IPR023395	Mitochondrial carrier domain superfamily	-	Reactome:R-BTA-1268020|Reactome:R-BTA-167826|Reactome:R-BTA-167827|Reactome:R-BTA-196819|Reactome:R-BTA-352230|Reactome:R-BTA-425393|Reactome:R-BTA-428643|Reactome:R-BTA-71064|Reactome:R-BTA-83936|Reactome:R-BTA-9837999|Reactome:R-BTA-9856872|Reactome:R-CEL-1614517|Reactome:R-CEL-200425|Reactome:R-CEL-428643|Reactome:R-CEL-8963693|Reactome:R-CEL-9856872|Reactome:R-DDI-1268020|Reactome:R-DDI-16145…
IP_581916|TX=9606	f90c39b46e4f54014bceaaf6b31ad64c	154	Gene3D	G3DSA:1.50.40.10	Mitochondrial carrier domain	3	154	2e-40	T	2024-08-27	IPR023395	Mitochondrial carrier domain superfamily	-	Reactome:R-BTA-1268020|Reactome:R-BTA-167826|Reactome:R-BTA-167827|Reactome:R-BTA-196819|Reactome:R-BTA-352230|Reactome:R-BTA-425393|Reactome:R-BTA-428643|Reactome:R-BTA-71064|Reactome:R-BTA-83936|Reactome:R-BTA-9837999|Reactome:R-BTA-9856872|Reactome:R-CEL-1614517|Reactome:R-CEL-200425|Reactome:R-CEL-428643|Reactome:R-CEL-8963693|Reactome:R-CEL-9856872|Reactome:R-DDI-1268020|Reactome:R-DDI-16145…
IP_581916|TX=9606	f90c39b46e4f54014bceaaf6b31ad64c	154	Pfam	PF00153	Mitochondrial carrier protein	6	100	4.9e-18	T	2024-08-27	IPR018108	Mitochondrial substrate/solute carrier	-	Reactome:R-BTA-1268020|Reactome:R-BTA-167826|Reactome:R-BTA-167827|Reactome:R-BTA-196819|Reactome:R-BTA-352230|Reactome:R-BTA-425393|Reactome:R-BTA-428643|Reactome:R-BTA-71064|Reactome:R-BTA-83936|Reactome:R-BTA-9837999|Reactome:R-BTA-9856872|Reactome:R-CEL-1614517|Reactome:R-CEL-200425|Reactome:R-CEL-428643|Reactome:R-CEL-8963693|Reactome:R-CEL-9856872|Reactome:R-DDI-1268020|Reactome:R-DDI-16145…
IP_581916|TX=9606	f90c39b46e4f54014bceaaf6b31ad64c	154	PRINTS	PR00926	Mitochondrial carrier protein signature	11	24	6.3e-34	T	2024-08-27	IPR002067	Mitochondrial carrier protein	GO:0055085(InterPro)	Reactome:R-BTA-1268020|Reactome:R-BTA-167826|Reactome:R-BTA-167827|Reactome:R-BTA-196819|Reactome:R-BTA-352230|Reactome:R-BTA-425393|Reactome:R-BTA-428643|Reactome:R-BTA-71064|Reactome:R-BTA-83936|Reactome:R-BTA-9837999|Reactome:R-BTA-9856872|Reactome:R-CEL-1614517|Reactome:R-CEL-428643|Reactome:R-CEL-8963693|Reactome:R-CEL-9856872|Reactome:R-DDI-1268020|Reactome:R-DDI-1614517|Reactome:R-DDI-1968…
IP_581916|TX=9606	f90c39b46e4f54014bceaaf6b31ad64c	154	PRINTS	PR00926	Mitochondrial carrier protein signature	24	38	6.3e-34	T	2024-08-27	IPR002067	Mitochondrial carrier protein	GO:0055085(InterPro)	Reactome:R-BTA-1268020|Reactome:R-BTA-167826|Reactome:R-BTA-167827|Reactome:R-BTA-196819|Reactome:R-BTA-352230|Reactome:R-BTA-425393|Reactome:R-BTA-428643|Reactome:R-BTA-71064|Reactome:R-BTA-83936|Reactome:R-BTA-9837999|Reactome:R-BTA-9856872|Reactome:R-CEL-1614517|Reactome:R-CEL-428643|Reactome:R-CEL-8963693|Reactome:R-CEL-9856872|Reactome:R-DDI-1268020|Reactome:R-DDI-1614517|Reactome:R-DDI-1968…
IP_581916|TX=9606	f90c39b46e4f54014bceaaf6b31ad64c	154	PRINTS	PR00926	Mitochondrial carrier protein signature	73	93	6.3e-34	T	2024-08-27	IPR002067	Mitochondrial carrier protein	GO:0055085(InterPro)	Reactome:R-BTA-1268020|Reactome:R-BTA-167826|Reactome:R-BTA-167827|Reactome:R-BTA-196819|Reactome:R-BTA-352230|Reactome:R-BTA-425393|Reactome:R-BTA-428643|Reactome:R-BTA-71064|Reactome:R-BTA-83936|Reactome:R-BTA-9837999|Reactome:R-BTA-9856872|Reactome:R-CEL-1614517|Reactome:R-CEL-428643|Reactome:R-CEL-8963693|Reactome:R-CEL-9856872|Reactome:R-DDI-1268020|Reactome:R-DDI-1614517|Reactome:R-DDI-1968…
IP_581916|TX=9606	f90c39b46e4f54014bceaaf6b31ad64c	154	PRINTS	PR00926	Mitochondrial carrier protein signature	126	144	6.3e-34	T	2024-08-27	IPR002067	Mitochondrial carrier protein	GO:0055085(InterPro)	Reactome:R-BTA-1268020|Reactome:R-BTA-167826|Reactome:R-BTA-167827|Reactome:R-BTA-196819|Reactome:R-BTA-352230|Reactome:R-BTA-425393|Reactome:R-BTA-428643|Reactome:R-BTA-71064|Reactome:R-BTA-83936|Reactome:R-BTA-9837999|Reactome:R-BTA-9856872|Reactome:R-CEL-1614517|Reactome:R-CEL-428643|Reactome:R-CEL-8963693|Reactome:R-CEL-9856872|Reactome:R-DDI-1268020|Reactome:R-DDI-1614517|Reactome:R-DDI-1968…
IP_562006|TX=9606	09890fb8cab4ecbd277add33bcfd7a34	160	PANTHER	PTHR45690	NACHT, LRR AND PYD DOMAINS-CONTAINING PROTEIN 12	2	157	4.6e-41	T	2024-08-27	IPR050637	NLRP family, innate immunity and inflammation regulators	GO:0005737(PANTHER)|GO:0043231(PANTHER)|GO:0050727(PANTHER)	MetaCyc:PWY-7250|Reactome:R-BTA-5689901|Reactome:R-BTA-844456|Reactome:R-DRE-844456|Reactome:R-HSA-1606341|Reactome:R-HSA-3134975|Reactome:R-HSA-3270619|Reactome:R-HSA-5689901|Reactome:R-HSA-844456|Reactome:R-HSA-9660826|Reactome:R-HSA-9692916|Reactome:R-HSA-9705671|Reactome:R-HSA-9707564|Reactome:R-MMU-3134975|Reactome:R-MMU-3270619|Reactome:R-MMU-5689901|Reactome:R-MMU-844456|Reactome:R-RNO-568…
IP_592770|TX=9606	6f74c60dcee28f99688f5c7ee4ef3e95	111	SUPERFAMILY	SSF51735	NAD(P)-binding Rossmann-fold domains	1	100	5.59e-45	T	2024-08-27	IPR036291	NAD(P)-binding domain superfamily	-	MetaCyc:PWY-0|MetaCyc:PWY-1042|MetaCyc:PWY-1121|MetaCyc:PWY-1186|MetaCyc:PWY-1361|MetaCyc:PWY-1622|MetaCyc:PWY-1722|MetaCyc:PWY-1723|MetaCyc:PWY-1801|MetaCyc:PWY-181|MetaCyc:PWY-1881|MetaCyc:PWY-1921|MetaCyc:PWY-2161|MetaCyc:PWY-2181|MetaCyc:PWY-2201|MetaCyc:PWY-2221|MetaCyc:PWY-2229|MetaCyc:PWY-2261|MetaCyc:PWY-2301|MetaCyc:PWY-241|MetaCyc:PWY-2463|MetaCyc:PWY-2464|MetaCyc:PWY-2467|MetaCyc:PWY-2…
IP_670984|TX=9606	7d6358e10e6c0b76b6bd8cc7c5bd45f1	130	SUPERFAMILY	SSF51735	NAD(P)-binding Rossmann-fold domains	1	69	1.81e-18	T	2024-08-27	IPR036291	NAD(P)-binding domain superfamily	-	MetaCyc:PWY-0|MetaCyc:PWY-1042|MetaCyc:PWY-1121|MetaCyc:PWY-1186|MetaCyc:PWY-1361|MetaCyc:PWY-1622|MetaCyc:PWY-1722|MetaCyc:PWY-1723|MetaCyc:PWY-1801|MetaCyc:PWY-181|MetaCyc:PWY-1881|MetaCyc:PWY-1921|MetaCyc:PWY-2161|MetaCyc:PWY-2181|MetaCyc:PWY-2201|MetaCyc:PWY-2221|MetaCyc:PWY-2229|MetaCyc:PWY-2261|MetaCyc:PWY-2301|MetaCyc:PWY-241|MetaCyc:PWY-2463|MetaCyc:PWY-2464|MetaCyc:PWY-2467|MetaCyc:PWY-2…
IP_672077|TX=9606	54ddcde0791261617901f68e39cbfbe7	163	SUPERFAMILY	SSF51735	NAD(P)-binding Rossmann-fold domains	3	153	1.4e-56	T	2024-08-27	IPR036291	NAD(P)-binding domain superfamily	-	MetaCyc:PWY-0|MetaCyc:PWY-1042|MetaCyc:PWY-1121|MetaCyc:PWY-1186|MetaCyc:PWY-1361|MetaCyc:PWY-1622|MetaCyc:PWY-1722|MetaCyc:PWY-1723|MetaCyc:PWY-1801|MetaCyc:PWY-181|MetaCyc:PWY-1881|MetaCyc:PWY-1921|MetaCyc:PWY-2161|MetaCyc:PWY-2181|MetaCyc:PWY-2201|MetaCyc:PWY-2221|MetaCyc:PWY-2229|MetaCyc:PWY-2261|MetaCyc:PWY-2301|MetaCyc:PWY-241|MetaCyc:PWY-2463|MetaCyc:PWY-2464|MetaCyc:PWY-2467|MetaCyc:PWY-2…
IP_672168|TX=9606	8739cd1c3012fc8f50cdb18286945d1e	273	SUPERFAMILY	SSF51735	NAD(P)-binding Rossmann-fold domains	23	130	5.3e-42	T	2024-08-27	IPR036291	NAD(P)-binding domain superfamily	-	MetaCyc:PWY-0|MetaCyc:PWY-1042|MetaCyc:PWY-1121|MetaCyc:PWY-1186|MetaCyc:PWY-1361|MetaCyc:PWY-1622|MetaCyc:PWY-1722|MetaCyc:PWY-1723|MetaCyc:PWY-1801|MetaCyc:PWY-181|MetaCyc:PWY-1881|MetaCyc:PWY-1921|MetaCyc:PWY-2161|MetaCyc:PWY-2181|MetaCyc:PWY-2201|MetaCyc:PWY-2221|MetaCyc:PWY-2229|MetaCyc:PWY-2261|MetaCyc:PWY-2301|MetaCyc:PWY-241|MetaCyc:PWY-2463|MetaCyc:PWY-2464|MetaCyc:PWY-2467|MetaCyc:PWY-2…
IP_603079|TX=9606	b4b0240e60535475691675e72abd8840	225	SUPERFAMILY	SSF143113	NAP-like	33	224	1.44e-52	T	2024-08-27	IPR037231	NAP-like superfamily	-	Reactome:R-DME-450520|Reactome:R-HSA-2299718|Reactome:R-HSA-381038|Reactome:R-HSA-450520|Reactome:R-MMU-2299718|Reactome:R-MMU-450520|Reactome:R-RNO-2299718|Reactome:R-RNO-450520
IP_562006|TX=9606	09890fb8cab4ecbd277add33bcfd7a34	160	FunFam	G3DSA:3.80.10.10:FF:000437	NLR family pyrin domain-containing 2	1	160	3.8e-88	T	2024-08-27	-	-	-	-
II_3426640|TX=9606	7ee3648e913e4661cede1b9027a95c94	137	Phobius	SIGNAL_PEPTIDE_N_REGION	N-terminal region of a signal peptide.	1	12	-	T	2024-08-27	-	-	-	-
IP_150823|TX=9606	014c1fdc3671a85cf176d3cb50c9f6af	41	Phobius	SIGNAL_PEPTIDE_N_REGION	N-terminal region of a signal peptide.	1	14	-	T	2024-08-27	-	-	-	-
IP_229153|TX=9606	30938f726e710f2f50a6bb619d2bb2ea	116	Phobius	SIGNAL_PEPTIDE_N_REGION	N-terminal region of a signal peptide.	1	2	-	T	2024-08-27	-	-	-	-
IP_3404676|TX=9606	6be653f0c3e1bddc9804f12bd664e31b	72	Phobius	SIGNAL_PEPTIDE_N_REGION	N-terminal region of a signal peptide.	1	2	-	T	2024-08-27	-	-	-	-
IP_3406476|TX=9606	b894c55a2860b3f3145e81894b32d162	146	Phobius	SIGNAL_PEPTIDE_N_REGION	N-terminal region of a signal peptide.	1	2	-	T	2024-08-27	-	-	-	-
IP_620044|TX=9606	40f98826dc8942d66679d6ebd34ca297	65	Phobius	SIGNAL_PEPTIDE_N_REGION	N-terminal region of a signal peptide.	1	8	-	T	2024-08-27	-	-	-	-
IP_703132|TX=9606	9320580e6612563fbd7c47af5efd6dca	78	Phobius	SIGNAL_PEPTIDE_N_REGION	N-terminal region of a signal peptide.	1	2	-	T	2024-08-27	-	-	-	-
IP_720068|TX=9606	d101b3c03d27dfd85d4ba3cae87cd9e3	109	Phobius	SIGNAL_PEPTIDE_N_REGION	N-terminal region of a signal peptide.	1	5	-	T	2024-08-27	-	-	-	-
IP_621691|TX=9606	1ee2bf23639ad26a929229f61b112d6b	158	FunFam	G3DSA:2.60.120.340:FF:000001	Nucleophosmin 1	14	129	3.3e-64	T	2024-08-27	-	-	-	-
IP_662403|TX=9606	e4ed8987e1a3bcc37af4f24447a01faf	141	FunFam	G3DSA:2.60.120.340:FF:000001	Nucleophosmin 1	14	130	8.3e-71	T	2024-08-27	-	-	-	-
IP_621691|TX=9606	1ee2bf23639ad26a929229f61b112d6b	158	PANTHER	PTHR22747	NUCLEOPLASMIN	1	155	2.3e-56	T	2024-08-27	IPR004301	Nucleoplasmin family	GO:0000055(PANTHER)|GO:0000056(PANTHER)|GO:0003682(PANTHER)|GO:0003723(PANTHER)|GO:0005654(PANTHER)|GO:0005730(PANTHER)|GO:0005737(PANTHER)|GO:0005813(PANTHER)|GO:0006338(PANTHER)|GO:0006407(PANTHER)|GO:0010824(PANTHER)|GO:0042273(PANTHER)|GO:0042274(PANTHER)|GO:0042393(PANTHER)|GO:0045944(PANTHER)|GO:1990904(PANTHER)	Reactome:R-DME-3899300|Reactome:R-DME-8869496|Reactome:R-DME-9833482|Reactome:R-HSA-180746|Reactome:R-HSA-3899300|Reactome:R-HSA-606279|Reactome:R-HSA-6804115|Reactome:R-HSA-8869496|Reactome:R-HSA-9692914|Reactome:R-HSA-9700645|Reactome:R-HSA-9725370|Reactome:R-HSA-9725371|Reactome:R-HSA-9821993|Reactome:R-HSA-9833482|Reactome:R-MMU-3899300|Reactome:R-MMU-606279|Reactome:R-MMU-6804115|Reactome:R-…
IP_662403|TX=9606	e4ed8987e1a3bcc37af4f24447a01faf	141	PANTHER	PTHR22747	NUCLEOPLASMIN	1	140	2.7e-67	T	2024-08-27	IPR004301	Nucleoplasmin family	GO:0000055(PANTHER)|GO:0000056(PANTHER)|GO:0003682(PANTHER)|GO:0003723(PANTHER)|GO:0005654(PANTHER)|GO:0005730(PANTHER)|GO:0005737(PANTHER)|GO:0005813(PANTHER)|GO:0006338(PANTHER)|GO:0006407(PANTHER)|GO:0010824(PANTHER)|GO:0042273(PANTHER)|GO:0042274(PANTHER)|GO:0042393(PANTHER)|GO:0045944(PANTHER)|GO:1990904(PANTHER)	Reactome:R-DME-3899300|Reactome:R-DME-8869496|Reactome:R-DME-9833482|Reactome:R-HSA-180746|Reactome:R-HSA-3899300|Reactome:R-HSA-606279|Reactome:R-HSA-6804115|Reactome:R-HSA-8869496|Reactome:R-HSA-9692914|Reactome:R-HSA-9700645|Reactome:R-HSA-9725370|Reactome:R-HSA-9725371|Reactome:R-HSA-9821993|Reactome:R-HSA-9833482|Reactome:R-MMU-3899300|Reactome:R-MMU-606279|Reactome:R-MMU-6804115|Reactome:R-…
IP_621691|TX=9606	1ee2bf23639ad26a929229f61b112d6b	158	Gene3D	G3DSA:2.60.120.340	Nucleoplasmin core domain	14	129	1.7e-41	T	2024-08-27	-	-	-	-
IP_662403|TX=9606	e4ed8987e1a3bcc37af4f24447a01faf	141	Gene3D	G3DSA:2.60.120.340	Nucleoplasmin core domain	14	130	1.3e-48	T	2024-08-27	-	-	-	-
IP_621691|TX=9606	1ee2bf23639ad26a929229f61b112d6b	158	Pfam	PF03066	Nucleoplasmin/nucleophosmin domain	18	116	8.5e-24	T	2024-08-27	IPR024057	Nucleoplasmin core domain	-	Reactome:R-DME-3899300|Reactome:R-DME-8869496|Reactome:R-DME-9833482|Reactome:R-HSA-180746|Reactome:R-HSA-3899300|Reactome:R-HSA-606279|Reactome:R-HSA-6804115|Reactome:R-HSA-8869496|Reactome:R-HSA-9692914|Reactome:R-HSA-9700645|Reactome:R-HSA-9725370|Reactome:R-HSA-9725371|Reactome:R-HSA-9821993|Reactome:R-HSA-9833482|Reactome:R-MMU-3899300|Reactome:R-MMU-606279|Reactome:R-MMU-6804115|Reactome:R-…
IP_662403|TX=9606	e4ed8987e1a3bcc37af4f24447a01faf	141	Pfam	PF03066	Nucleoplasmin/nucleophosmin domain	18	117	3e-32	T	2024-08-27	IPR024057	Nucleoplasmin core domain	-	Reactome:R-DME-3899300|Reactome:R-DME-8869496|Reactome:R-DME-9833482|Reactome:R-HSA-180746|Reactome:R-HSA-3899300|Reactome:R-HSA-606279|Reactome:R-HSA-6804115|Reactome:R-HSA-8869496|Reactome:R-HSA-9692914|Reactome:R-HSA-9700645|Reactome:R-HSA-9725370|Reactome:R-HSA-9725371|Reactome:R-HSA-9821993|Reactome:R-HSA-9833482|Reactome:R-MMU-3899300|Reactome:R-MMU-606279|Reactome:R-MMU-6804115|Reactome:R-…
IP_621691|TX=9606	1ee2bf23639ad26a929229f61b112d6b	158	SUPERFAMILY	SSF69203	Nucleoplasmin-like core domain	12	116	2.62e-32	T	2024-08-27	IPR036824	Nucleoplasmin core domain superfamily	-	Reactome:R-DME-3899300|Reactome:R-DME-8869496|Reactome:R-DME-9833482|Reactome:R-HSA-180746|Reactome:R-HSA-3899300|Reactome:R-HSA-606279|Reactome:R-HSA-6804115|Reactome:R-HSA-8869496|Reactome:R-HSA-9692914|Reactome:R-HSA-9700645|Reactome:R-HSA-9725370|Reactome:R-HSA-9725371|Reactome:R-HSA-9821993|Reactome:R-HSA-9833482|Reactome:R-MMU-3899300|Reactome:R-MMU-606279|Reactome:R-MMU-6804115|Reactome:R-…
IP_662403|TX=9606	e4ed8987e1a3bcc37af4f24447a01faf	141	SUPERFAMILY	SSF69203	Nucleoplasmin-like core domain	13	117	8.76e-41	T	2024-08-27	IPR036824	Nucleoplasmin core domain superfamily	-	Reactome:R-DME-3899300|Reactome:R-DME-8869496|Reactome:R-DME-9833482|Reactome:R-HSA-180746|Reactome:R-HSA-3899300|Reactome:R-HSA-606279|Reactome:R-HSA-6804115|Reactome:R-HSA-8869496|Reactome:R-HSA-9692914|Reactome:R-HSA-9700645|Reactome:R-HSA-9725370|Reactome:R-HSA-9725371|Reactome:R-HSA-9821993|Reactome:R-HSA-9833482|Reactome:R-MMU-3899300|Reactome:R-MMU-606279|Reactome:R-MMU-6804115|Reactome:R-…
IP_603079|TX=9606	b4b0240e60535475691675e72abd8840	225	Gene3D	G3DSA:3.30.1120.90	Nucleosome assembly protein	92	225	3e-35	T	2024-08-27	-	-	-	-
IP_603079|TX=9606	b4b0240e60535475691675e72abd8840	225	Pfam	PF00956	Nucleosome assembly protein (NAP)	90	217	1.5e-18	T	2024-08-27	IPR002164	Nucleosome assembly protein (NAP)	GO:0005634(InterPro)|GO:0006334(InterPro)	Reactome:R-DME-450520|Reactome:R-HSA-2299718|Reactome:R-HSA-381038|Reactome:R-HSA-450520|Reactome:R-MMU-2299718|Reactome:R-MMU-450520|Reactome:R-RNO-2299718|Reactome:R-RNO-450520
IP_653613|TX=9606	6cc9250233d0b6e3ae95bf8383c41d12	166	PANTHER	PTHR23305	OBG GTPASE FAMILY	1	165	3.2e-69	T	2024-08-27	-	-	GO:0005737(PANTHER)|GO:0016887(PANTHER)	-
IP_653613|TX=9606	6cc9250233d0b6e3ae95bf8383c41d12	166	FunFam	G3DSA:3.10.20.30:FF:000029	Obg-like ATPase 1	73	166	5.7e-53	T	2024-08-27	-	-	-	-
II_3404563|TX=9606	574601c1979c32aae7bb3932d2bf8c75	953	Pfam	PF03535	Paxillin family	11	283	1.9e-138	T	2024-08-27	-	-	-	-
II_3404563|TX=9606	574601c1979c32aae7bb3932d2bf8c75	953	PRINTS	PR00832	Paxillin signature	143	165	7.5e-125	T	2024-08-27	-	-	-	-
II_3404563|TX=9606	574601c1979c32aae7bb3932d2bf8c75	953	PRINTS	PR00832	Paxillin signature	246	265	7.5e-125	T	2024-08-27	-	-	-	-
II_3404563|TX=9606	574601c1979c32aae7bb3932d2bf8c75	953	PRINTS	PR00832	Paxillin signature	49	72	7.5e-125	T	2024-08-27	-	-	-	-
II_3404563|TX=9606	574601c1979c32aae7bb3932d2bf8c75	953	PRINTS	PR00832	Paxillin signature	26	48	7.5e-125	T	2024-08-27	-	-	-	-
II_3404563|TX=9606	574601c1979c32aae7bb3932d2bf8c75	953	PRINTS	PR00832	Paxillin signature	168	191	7.5e-125	T	2024-08-27	-	-	-	-
II_3404563|TX=9606	574601c1979c32aae7bb3932d2bf8c75	953	PRINTS	PR00832	Paxillin signature	73	95	7.5e-125	T	2024-08-27	-	-	-	-
II_3404563|TX=9606	574601c1979c32aae7bb3932d2bf8c75	953	PRINTS	PR00832	Paxillin signature	119	138	7.5e-125	T	2024-08-27	-	-	-	-
II_3404563|TX=9606	574601c1979c32aae7bb3932d2bf8c75	953	PRINTS	PR00832	Paxillin signature	204	225	7.5e-125	T	2024-08-27	-	-	-	-
II_3404563|TX=9606	574601c1979c32aae7bb3932d2bf8c75	953	PRINTS	PR00832	Paxillin signature	226	245	7.5e-125	T	2024-08-27	-	-	-	-
IP_734708|TX=9606	da3144ff68064e983a361368d0688334	71	PANTHER	PTHR11071	PEPTIDYL-PROLYL CIS-TRANS ISOMERASE	1	62	3.5e-31	T	2024-08-27	-	-	GO:0043231(PANTHER)	-
II_632040|TX=9606	f2db58fe5d6ad9a556ba725e31fc2594	89	Pfam	PF09139	Phosphatidate cytidylyltransferase, mitochondrial	2	79	9.8e-11	T	2024-08-27	IPR015222	Phosphatidate cytidylyltransferase, mitochondrial	GO:0004605(InterPro)|GO:0032049(InterPro)	MetaCyc:PWY-5667|MetaCyc:PWY-5981|MetaCyc:PWY-7817
IP_691622|TX=9606	ee233f725397030d8b6c1e63591f9957	168	PANTHER	PTHR11406	PHOSPHOGLYCERATE KINASE	3	168	3.9e-57	T	2024-08-27	IPR001576	Phosphoglycerate kinase	GO:0004618(InterPro)|GO:0004618(PANTHER)|GO:0005524(PANTHER)|GO:0005829(PANTHER)|GO:0006094(PANTHER)|GO:0006096(PANTHER)|GO:0006096(InterPro)|GO:0043531(PANTHER)	MetaCyc:PWY-1042|MetaCyc:PWY-5484|MetaCyc:PWY-6142|MetaCyc:PWY-6886|MetaCyc:PWY-6901|MetaCyc:PWY-7003|MetaCyc:PWY-8004|MetaCyc:PWY-8404|Reactome:R-BTA-70171|Reactome:R-BTA-70263|Reactome:R-CEL-70171|Reactome:R-CEL-70263|Reactome:R-DDI-70171|Reactome:R-DDI-70263|Reactome:R-DME-70171|Reactome:R-DME-70263|Reactome:R-GGA-352875|Reactome:R-GGA-352882|Reactome:R-HSA-70171|Reactome:R-HSA-70263|Reactome:…
IP_691622|TX=9606	ee233f725397030d8b6c1e63591f9957	168	Pfam	PF00162	Phosphoglycerate kinase	7	168	1.3e-48	T	2024-08-27	IPR001576	Phosphoglycerate kinase	GO:0004618(InterPro)|GO:0006096(InterPro)	MetaCyc:PWY-1042|MetaCyc:PWY-5484|MetaCyc:PWY-6142|MetaCyc:PWY-6886|MetaCyc:PWY-6901|MetaCyc:PWY-7003|MetaCyc:PWY-8004|MetaCyc:PWY-8404|Reactome:R-BTA-70171|Reactome:R-BTA-70263|Reactome:R-CEL-70171|Reactome:R-CEL-70263|Reactome:R-DDI-70171|Reactome:R-DDI-70263|Reactome:R-DME-70171|Reactome:R-DME-70263|Reactome:R-GGA-352875|Reactome:R-GGA-352882|Reactome:R-HSA-70171|Reactome:R-HSA-70263|Reactome:…
IP_691622|TX=9606	ee233f725397030d8b6c1e63591f9957	168	SUPERFAMILY	SSF53748	Phosphoglycerate kinase	3	168	6.8e-55	T	2024-08-27	IPR036043	Phosphoglycerate kinase superfamily	GO:0004618(InterPro)|GO:0006096(InterPro)	MetaCyc:PWY-1042|MetaCyc:PWY-5484|MetaCyc:PWY-6142|MetaCyc:PWY-6886|MetaCyc:PWY-6901|MetaCyc:PWY-7003|MetaCyc:PWY-8004|MetaCyc:PWY-8404|Reactome:R-BTA-70171|Reactome:R-BTA-70263|Reactome:R-CEL-70171|Reactome:R-CEL-70263|Reactome:R-DDI-70171|Reactome:R-DDI-70263|Reactome:R-DME-70171|Reactome:R-DME-70263|Reactome:R-GGA-352875|Reactome:R-GGA-352882|Reactome:R-HSA-70171|Reactome:R-HSA-70263|Reactome:…
IP_691622|TX=9606	ee233f725397030d8b6c1e63591f9957	168	FunFam	G3DSA:3.40.50.1260:FF:000031	Phosphoglycerate kinase 1	21	168	1.3e-86	T	2024-08-27	-	-	-	-
IP_691622|TX=9606	ee233f725397030d8b6c1e63591f9957	168	PRINTS	PR00477	Phosphoglycerate kinase family signature	11	33	1.1e-25	T	2024-08-27	IPR001576	Phosphoglycerate kinase	GO:0004618(InterPro)|GO:0006096(InterPro)	MetaCyc:PWY-1042|MetaCyc:PWY-5484|MetaCyc:PWY-6142|MetaCyc:PWY-6886|MetaCyc:PWY-6901|MetaCyc:PWY-7003|MetaCyc:PWY-8004|MetaCyc:PWY-8404|Reactome:R-BTA-70171|Reactome:R-BTA-70263|Reactome:R-CEL-70171|Reactome:R-CEL-70263|Reactome:R-DDI-70171|Reactome:R-DDI-70263|Reactome:R-DME-70171|Reactome:R-DME-70263|Reactome:R-GGA-352875|Reactome:R-GGA-352882|Reactome:R-HSA-70171|Reactome:R-HSA-70263|Reactome:…
IP_691622|TX=9606	ee233f725397030d8b6c1e63591f9957	168	PRINTS	PR00477	Phosphoglycerate kinase family signature	158	168	1.1e-25	T	2024-08-27	IPR001576	Phosphoglycerate kinase	GO:0004618(InterPro)|GO:0006096(InterPro)	MetaCyc:PWY-1042|MetaCyc:PWY-5484|MetaCyc:PWY-6142|MetaCyc:PWY-6886|MetaCyc:PWY-6901|MetaCyc:PWY-7003|MetaCyc:PWY-8004|MetaCyc:PWY-8404|Reactome:R-BTA-70171|Reactome:R-BTA-70263|Reactome:R-CEL-70171|Reactome:R-CEL-70263|Reactome:R-DDI-70171|Reactome:R-DDI-70263|Reactome:R-DME-70171|Reactome:R-DME-70263|Reactome:R-GGA-352875|Reactome:R-GGA-352882|Reactome:R-HSA-70171|Reactome:R-HSA-70263|Reactome:…
IP_691622|TX=9606	ee233f725397030d8b6c1e63591f9957	168	PRINTS	PR00477	Phosphoglycerate kinase family signature	34	53	1.1e-25	T	2024-08-27	IPR001576	Phosphoglycerate kinase	GO:0004618(InterPro)|GO:0006096(InterPro)	MetaCyc:PWY-1042|MetaCyc:PWY-5484|MetaCyc:PWY-6142|MetaCyc:PWY-6886|MetaCyc:PWY-6901|MetaCyc:PWY-7003|MetaCyc:PWY-8004|MetaCyc:PWY-8404|Reactome:R-BTA-70171|Reactome:R-BTA-70263|Reactome:R-CEL-70171|Reactome:R-CEL-70263|Reactome:R-DDI-70171|Reactome:R-DDI-70263|Reactome:R-DME-70171|Reactome:R-DME-70263|Reactome:R-GGA-352875|Reactome:R-GGA-352882|Reactome:R-HSA-70171|Reactome:R-HSA-70263|Reactome:…
IP_761603|TX=9606	a7f9332b6e68bc4ae2ed7e9cc7ab7d7e	84	PANTHER	PTHR11931	PHOSPHOGLYCERATE MUTASE	9	53	1.4e-16	T	2024-08-27	IPR005952	Phosphoglycerate mutase 1	GO:0006096(InterPro)|GO:0016868(InterPro)	MetaCyc:PWY-1622|MetaCyc:PWY-5484|MetaCyc:PWY-6405|MetaCyc:PWY-8004|MetaCyc:PWY-8404|Reactome:R-BTA-6798695|Reactome:R-BTA-70171|Reactome:R-BTA-70263|Reactome:R-DDI-6798695|Reactome:R-DDI-70171|Reactome:R-DDI-70263|Reactome:R-GGA-352875|Reactome:R-GGA-352882|Reactome:R-GGA-6798695|Reactome:R-GGA-70171|Reactome:R-GGA-70263|Reactome:R-HSA-6798695|Reactome:R-HSA-70171|Reactome:R-HSA-70263|Reactome:R…
IP_761603|TX=9606	a7f9332b6e68bc4ae2ed7e9cc7ab7d7e	84	SUPERFAMILY	SSF53254	Phosphoglycerate mutase-like	7	67	9.85e-13	T	2024-08-27	IPR029033	Histidine phosphatase superfamily	-	MetaCyc:PWY-1042|MetaCyc:PWY-1622|MetaCyc:PWY-2221|MetaCyc:PWY-3881|MetaCyc:PWY-4702|MetaCyc:PWY-4781|MetaCyc:PWY-5381|MetaCyc:PWY-5484|MetaCyc:PWY-5491|MetaCyc:PWY-5509|MetaCyc:PWY-5656|MetaCyc:PWY-5662|MetaCyc:PWY-5695|MetaCyc:PWY-5723|MetaCyc:PWY-5757|MetaCyc:PWY-6142|MetaCyc:PWY-6147|MetaCyc:PWY-6148|MetaCyc:PWY-6269|MetaCyc:PWY-6348|MetaCyc:PWY-6352|MetaCyc:PWY-6364|MetaCyc:PWY-6365|MetaCyc:…
IP_556766|TX=9606	f5818ced472dc8f5caf82b297e9a7d05	90	SUPERFAMILY	SSF52540	P-loop containing nucleoside triphosphate hydrolases	13	87	3.03e-13	T	2024-08-27	IPR027417	P-loop containing nucleoside triphosphate hydrolase	-	MetaCyc:PWY-102|MetaCyc:PWY-1061|MetaCyc:PWY-1187|MetaCyc:PWY-1281|MetaCyc:PWY-1722|MetaCyc:PWY-181|MetaCyc:PWY-1822|MetaCyc:PWY-2083|MetaCyc:PWY-2161|MetaCyc:PWY-2201|MetaCyc:PWY-2681|MetaCyc:PWY-2781|MetaCyc:PWY-2821|MetaCyc:PWY-2942|MetaCyc:PWY-3542|MetaCyc:PWY-3602|MetaCyc:PWY-361|MetaCyc:PWY-3841|MetaCyc:PWY-3961|MetaCyc:PWY-4021|MetaCyc:PWY-4061|MetaCyc:PWY-4161|MetaCyc:PWY-4202|MetaCyc:PWY…
IP_653613|TX=9606	6cc9250233d0b6e3ae95bf8383c41d12	166	SUPERFAMILY	SSF52540	P-loop containing nucleoside triphosphate hydrolases	1	103	2.79e-11	T	2024-08-27	IPR027417	P-loop containing nucleoside triphosphate hydrolase	-	MetaCyc:PWY-102|MetaCyc:PWY-1061|MetaCyc:PWY-1187|MetaCyc:PWY-1281|MetaCyc:PWY-1722|MetaCyc:PWY-181|MetaCyc:PWY-1822|MetaCyc:PWY-2083|MetaCyc:PWY-2161|MetaCyc:PWY-2201|MetaCyc:PWY-2681|MetaCyc:PWY-2781|MetaCyc:PWY-2821|MetaCyc:PWY-2942|MetaCyc:PWY-3542|MetaCyc:PWY-3602|MetaCyc:PWY-361|MetaCyc:PWY-3841|MetaCyc:PWY-3961|MetaCyc:PWY-4021|MetaCyc:PWY-4061|MetaCyc:PWY-4161|MetaCyc:PWY-4202|MetaCyc:PWY…
IP_688800|TX=9606	038c45be0fd41a9f0c6c0b0ed8e52bb6	55	SUPERFAMILY	SSF52540	P-loop containing nucleoside triphosphate hydrolases	3	54	3.4e-12	T	2024-08-27	IPR027417	P-loop containing nucleoside triphosphate hydrolase	-	MetaCyc:PWY-102|MetaCyc:PWY-1061|MetaCyc:PWY-1187|MetaCyc:PWY-1281|MetaCyc:PWY-1722|MetaCyc:PWY-181|MetaCyc:PWY-1822|MetaCyc:PWY-2083|MetaCyc:PWY-2161|MetaCyc:PWY-2201|MetaCyc:PWY-2681|MetaCyc:PWY-2781|MetaCyc:PWY-2821|MetaCyc:PWY-2942|MetaCyc:PWY-3542|MetaCyc:PWY-3602|MetaCyc:PWY-361|MetaCyc:PWY-3841|MetaCyc:PWY-3961|MetaCyc:PWY-4021|MetaCyc:PWY-4061|MetaCyc:PWY-4161|MetaCyc:PWY-4202|MetaCyc:PWY…
IP_788717|TX=9606	4ee08eea85e4d452bd37f33527901205	211	SUPERFAMILY	SSF52540	P-loop containing nucleoside triphosphate hydrolases	3	117	4.89e-27	T	2024-08-27	IPR027417	P-loop containing nucleoside triphosphate hydrolase	-	MetaCyc:PWY-102|MetaCyc:PWY-1061|MetaCyc:PWY-1187|MetaCyc:PWY-1281|MetaCyc:PWY-1722|MetaCyc:PWY-181|MetaCyc:PWY-1822|MetaCyc:PWY-2083|MetaCyc:PWY-2161|MetaCyc:PWY-2201|MetaCyc:PWY-2681|MetaCyc:PWY-2781|MetaCyc:PWY-2821|MetaCyc:PWY-2942|MetaCyc:PWY-3542|MetaCyc:PWY-3602|MetaCyc:PWY-361|MetaCyc:PWY-3841|MetaCyc:PWY-3961|MetaCyc:PWY-4021|MetaCyc:PWY-4061|MetaCyc:PWY-4161|MetaCyc:PWY-4202|MetaCyc:PWY…
IP_761918|TX=9606	ebb1d4d38216b1b7ba034cb2fb43a4bf	71	FunFam	G3DSA:3.10.20.90:FF:000469	Polyubiquitin-C	1	34	8.7e-17	T	2024-08-27	-	-	-	-
IP_623002|TX=9606	4f0ddbf9c9cd162fc7dfb4677b072804	284	ProSiteProfiles	PS51257	Prokaryotic membrane lipoprotein lipid attachment site profile.	1	21	5	T	2024-08-27	-	-	-	-
IP_653613|TX=9606	6cc9250233d0b6e3ae95bf8383c41d12	166	Pfam	PF06071	Protein of unknown function (DUF933)	81	164	4e-35	T	2024-08-27	IPR013029	YchF, C-terminal domain	-	Reactome:R-BTA-114608|Reactome:R-CEL-114608|Reactome:R-DME-114608|Reactome:R-DRE-114608|Reactome:R-GGA-114608|Reactome:R-HSA-114608|Reactome:R-MMU-114608|Reactome:R-RNO-114608|Reactome:R-SCE-114608|Reactome:R-SPO-114608|Reactome:R-XTR-114608
IP_603921|TX=9606	5f0078a9a7b0ebbfbcfb789c928a2e4c	192	FunFam	G3DSA:1.20.1050.130:FF:000001	Putative Elongation factor 1-beta	4	73	1.5e-38	T	2024-08-27	-	-	-	-
IP_590774|TX=9606	e9b3ffbe5126fa73002bdec0461b7af7	41	Phobius	TRANSMEMBRANE	Region of a membrane-bound protein predicted to be embedded in the membrane.	15	36	-	T	2024-08-27	-	-	-	-
IP_596944|TX=9606	9a4f3a7bbf29e3f6c0b61ec0c6d5c069	215	TMHMM	TMhelix	Region of a membrane-bound protein predicted to be embedded in the membrane.	118	140	-	T	2024-08-27	-	-	-	-
IP_596944|TX=9606	9a4f3a7bbf29e3f6c0b61ec0c6d5c069	215	Phobius	TRANSMEMBRANE	Region of a membrane-bound protein predicted to be embedded in the membrane.	118	142	-	T	2024-08-27	-	-	-	-
IP_596951|TX=9606	759bb06f88bcfcc990ec4d38b72c74c8	219	TMHMM	TMhelix	Region of a membrane-bound protein predicted to be embedded in the membrane.	118	140	-	T	2024-08-27	-	-	-	-
IP_596951|TX=9606	759bb06f88bcfcc990ec4d38b72c74c8	219	Phobius	TRANSMEMBRANE	Region of a membrane-bound protein predicted to be embedded in the membrane.	118	142	-	T	2024-08-27	-	-	-	-
IP_623002|TX=9606	4f0ddbf9c9cd162fc7dfb4677b072804	284	TMHMM	TMhelix	Region of a membrane-bound protein predicted to be embedded in the membrane.	5	27	-	T	2024-08-27	-	-	-	-
IP_623002|TX=9606	4f0ddbf9c9cd162fc7dfb4677b072804	284	Phobius	TRANSMEMBRANE	Region of a membrane-bound protein predicted to be embedded in the membrane.	6	25	-	T	2024-08-27	-	-	-	-
IP_755015|TX=9606	77ef98927ed28ffc58134f626fd98a2c	42	Phobius	TRANSMEMBRANE	Region of a membrane-bound protein predicted to be embedded in the membrane.	20	37	-	T	2024-08-27	-	-	-	-
IP_755015|TX=9606	77ef98927ed28ffc58134f626fd98a2c	42	TMHMM	TMhelix	Region of a membrane-bound protein predicted to be embedded in the membrane.	20	37	-	T	2024-08-27	-	-	-	-
IP_590774|TX=9606	e9b3ffbe5126fa73002bdec0461b7af7	41	Phobius	CYTOPLASMIC_DOMAIN	Region of a membrane-bound protein predicted to be outside the membrane, in the cytoplasm.	37	41	-	T	2024-08-27	-	-	-	-
IP_596944|TX=9606	9a4f3a7bbf29e3f6c0b61ec0c6d5c069	215	Phobius	CYTOPLASMIC_DOMAIN	Region of a membrane-bound protein predicted to be outside the membrane, in the cytoplasm.	143	215	-	T	2024-08-27	-	-	-	-
IP_596951|TX=9606	759bb06f88bcfcc990ec4d38b72c74c8	219	Phobius	CYTOPLASMIC_DOMAIN	Region of a membrane-bound protein predicted to be outside the membrane, in the cytoplasm.	143	219	-	T	2024-08-27	-	-	-	-
IP_623002|TX=9606	4f0ddbf9c9cd162fc7dfb4677b072804	284	Phobius	CYTOPLASMIC_DOMAIN	Region of a membrane-bound protein predicted to be outside the membrane, in the cytoplasm.	26	284	-	T	2024-08-27	-	-	-	-
IP_755015|TX=9606	77ef98927ed28ffc58134f626fd98a2c	42	Phobius	CYTOPLASMIC_DOMAIN	Region of a membrane-bound protein predicted to be outside the membrane, in the cytoplasm.	38	42	-	T	2024-08-27	-	-	-	-
II_3426640|TX=9606	7ee3648e913e4661cede1b9027a95c94	137	Phobius	NON_CYTOPLASMIC_DOMAIN	Region of a membrane-bound protein predicted to be outside the membrane, in the extracellular region.	27	137	-	T	2024-08-27	-	-	-	-
IP_150823|TX=9606	014c1fdc3671a85cf176d3cb50c9f6af	41	Phobius	NON_CYTOPLASMIC_DOMAIN	Region of a membrane-bound protein predicted to be outside the membrane, in the extracellular region.	31	41	-	T	2024-08-27	-	-	-	-
IP_229153|TX=9606	30938f726e710f2f50a6bb619d2bb2ea	116	Phobius	NON_CYTOPLASMIC_DOMAIN	Region of a membrane-bound protein predicted to be outside the membrane, in the extracellular region.	19	116	-	T	2024-08-27	-	-	-	-
IP_3404676|TX=9606	6be653f0c3e1bddc9804f12bd664e31b	72	Phobius	NON_CYTOPLASMIC_DOMAIN	Region of a membrane-bound protein predicted to be outside the membrane, in the extracellular region.	16	72	-	T	2024-08-27	-	-	-	-
IP_3406476|TX=9606	b894c55a2860b3f3145e81894b32d162	146	Phobius	NON_CYTOPLASMIC_DOMAIN	Region of a membrane-bound protein predicted to be outside the membrane, in the extracellular region.	19	146	-	T	2024-08-27	-	-	-	-
IP_590774|TX=9606	e9b3ffbe5126fa73002bdec0461b7af7	41	Phobius	NON_CYTOPLASMIC_DOMAIN	Region of a membrane-bound protein predicted to be outside the membrane, in the extracellular region.	1	14	-	T	2024-08-27	-	-	-	-
IP_596944|TX=9606	9a4f3a7bbf29e3f6c0b61ec0c6d5c069	215	Phobius	NON_CYTOPLASMIC_DOMAIN	Region of a membrane-bound protein predicted to be outside the membrane, in the extracellular region.	1	117	-	T	2024-08-27	-	-	-	-
IP_596951|TX=9606	759bb06f88bcfcc990ec4d38b72c74c8	219	Phobius	NON_CYTOPLASMIC_DOMAIN	Region of a membrane-bound protein predicted to be outside the membrane, in the extracellular region.	1	117	-	T	2024-08-27	-	-	-	-
IP_620044|TX=9606	40f98826dc8942d66679d6ebd34ca297	65	Phobius	NON_CYTOPLASMIC_DOMAIN	Region of a membrane-bound protein predicted to be outside the membrane, in the extracellular region.	22	65	-	T	2024-08-27	-	-	-	-
IP_623002|TX=9606	4f0ddbf9c9cd162fc7dfb4677b072804	284	Phobius	NON_CYTOPLASMIC_DOMAIN	Region of a membrane-bound protein predicted to be outside the membrane, in the extracellular region.	1	5	-	T	2024-08-27	-	-	-	-
IP_703132|TX=9606	9320580e6612563fbd7c47af5efd6dca	78	Phobius	NON_CYTOPLASMIC_DOMAIN	Region of a membrane-bound protein predicted to be outside the membrane, in the extracellular region.	17	78	-	T	2024-08-27	-	-	-	-
IP_720068|TX=9606	d101b3c03d27dfd85d4ba3cae87cd9e3	109	Phobius	NON_CYTOPLASMIC_DOMAIN	Region of a membrane-bound protein predicted to be outside the membrane, in the extracellular region.	23	109	-	T	2024-08-27	-	-	-	-
IP_755015|TX=9606	77ef98927ed28ffc58134f626fd98a2c	42	Phobius	NON_CYTOPLASMIC_DOMAIN	Region of a membrane-bound protein predicted to be outside the membrane, in the extracellular region.	1	19	-	T	2024-08-27	-	-	-	-
II_3404011|TX=9606	cfbc0e8efc525952c480c382ec4f7752	525	CDD	cd00160	RhoGEF	371	496	1.09634e-32	T	2024-08-27	IPR000219	Dbl homology (DH) domain	GO:0005085(InterPro)	Reactome:R-BTA-114604|Reactome:R-BTA-1257604|Reactome:R-BTA-1433557|Reactome:R-BTA-193648|Reactome:R-BTA-2029482|Reactome:R-BTA-2871796|Reactome:R-BTA-2871809|Reactome:R-BTA-389359|Reactome:R-BTA-416482|Reactome:R-BTA-4420097|Reactome:R-BTA-512988|Reactome:R-BTA-5218920|Reactome:R-BTA-6811558|Reactome:R-BTA-8980692|Reactome:R-BTA-9013106|Reactome:R-BTA-9013148|Reactome:R-BTA-9013149|Reactome:R-BT…
II_3404011|TX=9606	cfbc0e8efc525952c480c382ec4f7752	525	Pfam	PF00621	RhoGEF domain	374	496	5.2e-24	T	2024-08-27	IPR000219	Dbl homology (DH) domain	GO:0005085(InterPro)	Reactome:R-BTA-114604|Reactome:R-BTA-1257604|Reactome:R-BTA-1433557|Reactome:R-BTA-193648|Reactome:R-BTA-2029482|Reactome:R-BTA-2871796|Reactome:R-BTA-2871809|Reactome:R-BTA-389359|Reactome:R-BTA-416482|Reactome:R-BTA-4420097|Reactome:R-BTA-512988|Reactome:R-BTA-5218920|Reactome:R-BTA-6811558|Reactome:R-BTA-8980692|Reactome:R-BTA-9013106|Reactome:R-BTA-9013148|Reactome:R-BTA-9013149|Reactome:R-BT…
II_3404011|TX=9606	cfbc0e8efc525952c480c382ec4f7752	525	SMART	SM00325	RhoGEF_3	374	521	5.2e-17	T	2024-08-27	IPR000219	Dbl homology (DH) domain	GO:0005085(InterPro)	Reactome:R-BTA-114604|Reactome:R-BTA-1257604|Reactome:R-BTA-1433557|Reactome:R-BTA-193648|Reactome:R-BTA-2029482|Reactome:R-BTA-2871796|Reactome:R-BTA-2871809|Reactome:R-BTA-389359|Reactome:R-BTA-416482|Reactome:R-BTA-4420097|Reactome:R-BTA-512988|Reactome:R-BTA-5218920|Reactome:R-BTA-6811558|Reactome:R-BTA-8980692|Reactome:R-BTA-9013106|Reactome:R-BTA-9013148|Reactome:R-BTA-9013149|Reactome:R-BT…
II_640846|TX=9606	0ca6a241b36f65596e3b90287b18e700	174	PANTHER	PTHR23355	RIBONUCLEASE	4	114	1.3e-17	T	2024-08-27	IPR050180	RNR Ribonuclease	GO:0000175(PANTHER)|GO:0000932(PANTHER)|GO:0006402(PANTHER)|GO:0010587(PANTHER)	Reactome:R-CEL-429958|Reactome:R-CEL-450385|Reactome:R-CEL-450513|Reactome:R-HSA-380994|Reactome:R-HSA-429958|Reactome:R-HSA-450385|Reactome:R-HSA-450513|Reactome:R-HSA-450604|Reactome:R-HSA-6791226|Reactome:R-HSA-9820865|Reactome:R-MMU-429958|Reactome:R-MMU-450385|Reactome:R-MMU-450513|Reactome:R-MMU-450604|Reactome:R-MMU-6791226|Reactome:R-SCE-429958|Reactome:R-SCE-450385|Reactome:R-SCE-450513|…
IP_562006|TX=9606	09890fb8cab4ecbd277add33bcfd7a34	160	Gene3D	G3DSA:3.80.10.10	Ribonuclease Inhibitor	1	159	4e-43	T	2024-08-27	IPR032675	Leucine-rich repeat domain superfamily	-	MetaCyc:PWY-1921|MetaCyc:PWY-2681|MetaCyc:PWY-3602|MetaCyc:PWY-361|MetaCyc:PWY-4801|MetaCyc:PWY-4922|MetaCyc:PWY-5048|MetaCyc:PWY-5139|MetaCyc:PWY-5268|MetaCyc:PWY-5284|MetaCyc:PWY-5292|MetaCyc:PWY-5307|MetaCyc:PWY-5313|MetaCyc:PWY-5316|MetaCyc:PWY-5317|MetaCyc:PWY-5318|MetaCyc:PWY-5353|MetaCyc:PWY-5381|MetaCyc:PWY-5400|MetaCyc:PWY-5473|MetaCyc:PWY-5475|MetaCyc:PWY-5477|MetaCyc:PWY-5660|MetaCyc:P…
IP_600839|TX=9606	f563ac15b4663b8e82ee4c83d5a05879	141	Gene3D	G3DSA:3.90.1170.10	Ribosomal protein L10e/L16	1	96	2.1e-27	T	2024-08-27	IPR036920	Large ribosomal subunit protein uL16 superfamily	GO:0003735(InterPro)|GO:0005840(InterPro)|GO:0006412(InterPro)	Reactome:R-BTA-156827|Reactome:R-BTA-1799339|Reactome:R-BTA-5389840|Reactome:R-BTA-5419276|Reactome:R-BTA-6791226|Reactome:R-BTA-72689|Reactome:R-BTA-72706|Reactome:R-BTA-975956|Reactome:R-BTA-975957|Reactome:R-CEL-156827|Reactome:R-CEL-1799339|Reactome:R-CEL-72689|Reactome:R-CEL-72706|Reactome:R-CEL-975956|Reactome:R-CEL-975957|Reactome:R-DDI-156827|Reactome:R-DDI-1799339|Reactome:R-DDI-72689|Re…
IP_600839|TX=9606	f563ac15b4663b8e82ee4c83d5a05879	141	Pfam	PF00252	Ribosomal protein L16p/L10e	39	83	0.00027	T	2024-08-27	IPR047873	Large ribosomal subunit protein uL16	-	Reactome:R-BTA-156827|Reactome:R-BTA-1799339|Reactome:R-BTA-5389840|Reactome:R-BTA-5419276|Reactome:R-BTA-6791226|Reactome:R-BTA-72689|Reactome:R-BTA-72706|Reactome:R-BTA-975956|Reactome:R-BTA-975957|Reactome:R-CEL-156827|Reactome:R-CEL-1799339|Reactome:R-CEL-72689|Reactome:R-CEL-72706|Reactome:R-CEL-975956|Reactome:R-CEL-975957|Reactome:R-DDI-156827|Reactome:R-DDI-1799339|Reactome:R-DDI-72689|Re…
IP_600839|TX=9606	f563ac15b4663b8e82ee4c83d5a05879	141	SUPERFAMILY	SSF54686	Ribosomal protein L16p/L10e	39	91	6.15e-20	T	2024-08-27	IPR036920	Large ribosomal subunit protein uL16 superfamily	GO:0003735(InterPro)|GO:0005840(InterPro)|GO:0006412(InterPro)	Reactome:R-BTA-156827|Reactome:R-BTA-1799339|Reactome:R-BTA-5389840|Reactome:R-BTA-5419276|Reactome:R-BTA-6791226|Reactome:R-BTA-72689|Reactome:R-BTA-72706|Reactome:R-BTA-975956|Reactome:R-BTA-975957|Reactome:R-CEL-156827|Reactome:R-CEL-1799339|Reactome:R-CEL-72689|Reactome:R-CEL-72706|Reactome:R-CEL-975956|Reactome:R-CEL-975957|Reactome:R-DDI-156827|Reactome:R-DDI-1799339|Reactome:R-DDI-72689|Re…
IP_635503|TX=9606	d37fec0a76a28ecf5a38110334279ad5	66	Gene3D	G3DSA:2.30.30.70	Ribosomal protein L21	1	66	7e-22	T	2024-08-27	IPR036948	Large ribosomal subunit protein eL21 superfamily	GO:0003735(InterPro)|GO:0005840(InterPro)|GO:0006412(InterPro)	Reactome:R-CEL-156827|Reactome:R-CEL-1799339|Reactome:R-CEL-72689|Reactome:R-CEL-72706|Reactome:R-CEL-975956|Reactome:R-CEL-975957|Reactome:R-DDI-156827|Reactome:R-DDI-1799339|Reactome:R-DDI-72689|Reactome:R-DDI-72706|Reactome:R-DDI-975956|Reactome:R-DDI-975957|Reactome:R-HSA-156827|Reactome:R-HSA-156902|Reactome:R-HSA-1799339|Reactome:R-HSA-192823|Reactome:R-HSA-2408557|Reactome:R-HSA-6791226|Re…
IP_635503|TX=9606	d37fec0a76a28ecf5a38110334279ad5	66	Pfam	PF01157	Ribosomal protein L21e	2	63	1.8e-18	T	2024-08-27	IPR001147	Large ribosomal subunit protein eL21	GO:0003735(InterPro)|GO:0005840(InterPro)|GO:0006412(InterPro)	Reactome:R-CEL-156827|Reactome:R-CEL-1799339|Reactome:R-CEL-72689|Reactome:R-CEL-72706|Reactome:R-CEL-975956|Reactome:R-CEL-975957|Reactome:R-DDI-156827|Reactome:R-DDI-1799339|Reactome:R-DDI-72689|Reactome:R-DDI-72706|Reactome:R-DDI-975956|Reactome:R-DDI-975957|Reactome:R-HSA-156827|Reactome:R-HSA-156902|Reactome:R-HSA-1799339|Reactome:R-HSA-192823|Reactome:R-HSA-2408557|Reactome:R-HSA-6791226|Re…
IP_2328285|TX=9606	d8cf1db64e018ac27343568f68bffbdc	112	Pfam	PF01246	Ribosomal protein L24e	16	80	1.1e-24	T	2024-08-27	IPR000988	Large ribosomal subunit protein eL24-related	-	Reactome:R-BTA-156827|Reactome:R-BTA-1799339|Reactome:R-BTA-6791226|Reactome:R-BTA-72689|Reactome:R-BTA-72706|Reactome:R-BTA-975956|Reactome:R-BTA-975957|Reactome:R-CEL-156827|Reactome:R-CEL-1799339|Reactome:R-CEL-72689|Reactome:R-CEL-72706|Reactome:R-CEL-975956|Reactome:R-CEL-975957|Reactome:R-DDI-156827|Reactome:R-DDI-1799339|Reactome:R-DDI-72689|Reactome:R-DDI-72706|Reactome:R-DDI-975956|React…
IP_2328285|TX=9606	d8cf1db64e018ac27343568f68bffbdc	112	Gene3D	G3DSA:2.30.170.20	Ribosomal protein L24e	15	77	1e-28	T	2024-08-27	IPR038630	Ribosomal protein L24e/L24 superfamily	-	Reactome:R-BTA-156827|Reactome:R-BTA-1799339|Reactome:R-BTA-6791226|Reactome:R-BTA-72689|Reactome:R-BTA-72706|Reactome:R-BTA-975956|Reactome:R-BTA-975957|Reactome:R-CEL-156827|Reactome:R-CEL-1799339|Reactome:R-CEL-72689|Reactome:R-CEL-72706|Reactome:R-CEL-975956|Reactome:R-CEL-975957|Reactome:R-DDI-156827|Reactome:R-DDI-1799339|Reactome:R-DDI-72689|Reactome:R-DDI-72706|Reactome:R-DDI-975956|React…
IP_2328285|TX=9606	d8cf1db64e018ac27343568f68bffbdc	112	ProSitePatterns	PS01073	Ribosomal protein L24e signature.	22	39	-	T	2024-08-27	IPR023442	Large ribosomal subunit protein eL24, conserved site	-	Reactome:R-BTA-156827|Reactome:R-BTA-1799339|Reactome:R-BTA-6791226|Reactome:R-BTA-72689|Reactome:R-BTA-72706|Reactome:R-BTA-975956|Reactome:R-BTA-975957|Reactome:R-DDI-156827|Reactome:R-DDI-1799339|Reactome:R-DDI-72689|Reactome:R-DDI-72706|Reactome:R-DDI-975956|Reactome:R-DDI-975957|Reactome:R-DRE-156827|Reactome:R-DRE-1799339|Reactome:R-DRE-72689|Reactome:R-DRE-975956|Reactome:R-DRE-975957|Reac…
IP_667059|TX=9606	663b2424e5395cc1cae6310610b35aaf	101	Pfam	PF01247	Ribosomal protein L35Ae	5	101	2.6e-35	T	2024-08-27	IPR001780	Large ribosomal subunit protein eL33	GO:0003735(InterPro)|GO:0005840(InterPro)|GO:0006412(InterPro)	Reactome:R-BTA-156827|Reactome:R-BTA-1799339|Reactome:R-BTA-6791226|Reactome:R-BTA-72689|Reactome:R-BTA-72706|Reactome:R-BTA-975956|Reactome:R-BTA-975957|Reactome:R-CEL-156827|Reactome:R-CEL-1799339|Reactome:R-CEL-72689|Reactome:R-CEL-72706|Reactome:R-CEL-975956|Reactome:R-CEL-975957|Reactome:R-DDI-156827|Reactome:R-DDI-1799339|Reactome:R-DDI-72689|Reactome:R-DDI-72706|Reactome:R-DDI-975956|React…
IP_691724|TX=9606	ca25f4c5027b0d690a719b2d53231b96	41	Pfam	PF01248	Ribosomal protein L7Ae/L30e/S12e/Gadd45 family	1	35	0.00012	T	2024-08-27	IPR004038	Ribosomal protein eL8/eL30/eS12/Gadd45	-	Reactome:R-BTA-156827|Reactome:R-BTA-171319|Reactome:R-BTA-1799339|Reactome:R-BTA-6791226|Reactome:R-BTA-6804114|Reactome:R-BTA-72163|Reactome:R-BTA-72649|Reactome:R-BTA-72689|Reactome:R-BTA-72695|Reactome:R-BTA-72702|Reactome:R-BTA-72706|Reactome:R-BTA-975956|Reactome:R-BTA-975957|Reactome:R-CEL-156827|Reactome:R-CEL-1799339|Reactome:R-CEL-6791226|Reactome:R-CEL-72649|Reactome:R-CEL-72689|Reacto…
IP_669889|TX=9606	700496bca7a37d54f593d21f386e7ac0	100	Pfam	PF01090	Ribosomal protein S19e	5	62	3.3e-14	T	2024-08-27	IPR001266	Small ribosomal subunit protein eS19	GO:0003735(InterPro)|GO:0005840(InterPro)|GO:0006412(InterPro)	Reactome:R-BTA-156827|Reactome:R-BTA-1799339|Reactome:R-BTA-6791226|Reactome:R-BTA-72649|Reactome:R-BTA-72689|Reactome:R-BTA-72695|Reactome:R-BTA-72702|Reactome:R-BTA-72706|Reactome:R-BTA-975956|Reactome:R-BTA-975957|Reactome:R-CEL-156827|Reactome:R-CEL-1799339|Reactome:R-CEL-72649|Reactome:R-CEL-72689|Reactome:R-CEL-72695|Reactome:R-CEL-72702|Reactome:R-CEL-72706|Reactome:R-CEL-975956|Reactome:R…
IP_709714|TX=9606	49a9bef6ea14ea42708f6facd4d9b3f0	157	SUPERFAMILY	SSF54211	Ribosomal protein S5 domain 2-like	68	148	1.01e-20	T	2024-08-27	IPR020568	Ribosomal protein uS5 domain 2-type superfamily	-	MetaCyc:PWY-1723|MetaCyc:PWY-1861|MetaCyc:PWY-3821|MetaCyc:PWY-4|MetaCyc:PWY-4841|MetaCyc:PWY-5443|MetaCyc:PWY-5971|MetaCyc:PWY-5973|MetaCyc:PWY-5989|MetaCyc:PWY-6|MetaCyc:PWY-6148|MetaCyc:PWY-6163|MetaCyc:PWY-6174|MetaCyc:PWY-6282|MetaCyc:PWY-6317|MetaCyc:PWY-6478|MetaCyc:PWY-6519|MetaCyc:PWY-6527|MetaCyc:PWY-6654|MetaCyc:PWY-702|MetaCyc:PWY-7250|MetaCyc:PWY-7388|MetaCyc:PWY-7391|MetaCyc:PWY-752…
IP_709714|TX=9606	49a9bef6ea14ea42708f6facd4d9b3f0	157	Pfam	PF03719	Ribosomal protein S5, C-terminal domain	76	148	7.4e-16	T	2024-08-27	IPR005324	Small ribosomal subunit protein uS5, C-terminal	GO:0003735(InterPro)|GO:0005840(InterPro)|GO:0006412(InterPro)	Reactome:R-BTA-5389840|Reactome:R-BTA-5419276|Reactome:R-CEL-156827|Reactome:R-CEL-1799339|Reactome:R-CEL-5389840|Reactome:R-CEL-5419276|Reactome:R-CEL-6791226|Reactome:R-CEL-72649|Reactome:R-CEL-72689|Reactome:R-CEL-72695|Reactome:R-CEL-72702|Reactome:R-CEL-72706|Reactome:R-CEL-975956|Reactome:R-CEL-975957|Reactome:R-DDI-156827|Reactome:R-DDI-1799339|Reactome:R-DDI-3214858|Reactome:R-DDI-6791226…
IP_709714|TX=9606	49a9bef6ea14ea42708f6facd4d9b3f0	157	Pfam	PF00333	Ribosomal protein S5, N-terminal domain	1	57	1.4e-09	T	2024-08-27	IPR013810	Small ribosomal subunit protein uS5, N-terminal	GO:0003723(InterPro)|GO:0003735(InterPro)|GO:0005840(InterPro)|GO:0006412(InterPro)	Reactome:R-BTA-5389840|Reactome:R-BTA-5419276|Reactome:R-CEL-156827|Reactome:R-CEL-1799339|Reactome:R-CEL-5389840|Reactome:R-CEL-5419276|Reactome:R-CEL-6791226|Reactome:R-CEL-72649|Reactome:R-CEL-72689|Reactome:R-CEL-72695|Reactome:R-CEL-72702|Reactome:R-CEL-72706|Reactome:R-CEL-975956|Reactome:R-CEL-975957|Reactome:R-DDI-156827|Reactome:R-DDI-1799339|Reactome:R-DDI-3214858|Reactome:R-DDI-6791226…
IP_709714|TX=9606	49a9bef6ea14ea42708f6facd4d9b3f0	157	PANTHER	PTHR13718	RIBOSOMAL S SUBUNIT	2	137	3.8e-12	T	2024-08-27	IPR000851	Small ribosomal subunit protein uS5	GO:0003723(InterPro)|GO:0003735(PANTHER)|GO:0003735(InterPro)|GO:0005840(InterPro)|GO:0006412(PANTHER)|GO:0006412(InterPro)|GO:0022627(PANTHER)	Reactome:R-BTA-5389840|Reactome:R-BTA-5419276|Reactome:R-CEL-156827|Reactome:R-CEL-1799339|Reactome:R-CEL-5389840|Reactome:R-CEL-5419276|Reactome:R-CEL-6791226|Reactome:R-CEL-72649|Reactome:R-CEL-72689|Reactome:R-CEL-72695|Reactome:R-CEL-72702|Reactome:R-CEL-72706|Reactome:R-CEL-975956|Reactome:R-CEL-975957|Reactome:R-DDI-156827|Reactome:R-DDI-1799339|Reactome:R-DDI-3214858|Reactome:R-DDI-6791226…
IP_669642|TX=9606	1c0a9e10e53afc7b0aeff0a63a6e9b0e	133	Pfam	PF00833	Ribosomal S17	1	111	4.5e-48	T	2024-08-27	IPR001210	Small ribosomal subunit protein eS17	GO:0003735(InterPro)|GO:0005840(InterPro)|GO:0006412(InterPro)	Reactome:R-CEL-156827|Reactome:R-CEL-1799339|Reactome:R-CEL-72649|Reactome:R-CEL-72689|Reactome:R-CEL-72695|Reactome:R-CEL-72702|Reactome:R-CEL-72706|Reactome:R-CEL-975956|Reactome:R-CEL-975957|Reactome:R-CFA-156827|Reactome:R-CFA-1799339|Reactome:R-CFA-72649|Reactome:R-CFA-72689|Reactome:R-CFA-72695|Reactome:R-CFA-72702|Reactome:R-CFA-72706|Reactome:R-CFA-975956|Reactome:R-CFA-975957|Reactome:R-…
IP_2328285|TX=9606	d8cf1db64e018ac27343568f68bffbdc	112	CDD	cd00472	Ribosomal_L24e_L24	16	68	4.10891e-23	T	2024-08-27	IPR000988	Large ribosomal subunit protein eL24-related	-	Reactome:R-BTA-156827|Reactome:R-BTA-1799339|Reactome:R-BTA-6791226|Reactome:R-BTA-72689|Reactome:R-BTA-72706|Reactome:R-BTA-975956|Reactome:R-BTA-975957|Reactome:R-CEL-156827|Reactome:R-CEL-1799339|Reactome:R-CEL-72689|Reactome:R-CEL-72706|Reactome:R-CEL-975956|Reactome:R-CEL-975957|Reactome:R-DDI-156827|Reactome:R-DDI-1799339|Reactome:R-DDI-72689|Reactome:R-DDI-72706|Reactome:R-DDI-975956|React…
IP_669889|TX=9606	700496bca7a37d54f593d21f386e7ac0	100	SMART	SM01413	Ribosomal_S19e_2	5	96	2.1e-07	T	2024-08-27	IPR001266	Small ribosomal subunit protein eS19	GO:0003735(InterPro)|GO:0005840(InterPro)|GO:0006412(InterPro)	Reactome:R-BTA-156827|Reactome:R-BTA-1799339|Reactome:R-BTA-6791226|Reactome:R-BTA-72649|Reactome:R-BTA-72689|Reactome:R-BTA-72695|Reactome:R-BTA-72702|Reactome:R-BTA-72706|Reactome:R-BTA-975956|Reactome:R-BTA-975957|Reactome:R-CEL-156827|Reactome:R-CEL-1799339|Reactome:R-CEL-72649|Reactome:R-CEL-72689|Reactome:R-CEL-72695|Reactome:R-CEL-72702|Reactome:R-CEL-72706|Reactome:R-CEL-975956|Reactome:R…
IP_635383|TX=9606	b6b470c9c3b5845fd69340e776edb530	59	Pfam	PF00076	RNA recognition motif	1	38	0.37	T	2024-08-27	IPR000504	RNA recognition motif domain	GO:0003723(InterPro)	MetaCyc:PWY-102|MetaCyc:PWY-1061|MetaCyc:PWY-1187|MetaCyc:PWY-2083|MetaCyc:PWY-3542|MetaCyc:PWY-4021|MetaCyc:PWY-4161|MetaCyc:PWY-4202|MetaCyc:PWY-5035|MetaCyc:PWY-5036|MetaCyc:PWY-5047|MetaCyc:PWY-5059|MetaCyc:PWY-5070|MetaCyc:PWY-5105|MetaCyc:PWY-5301|MetaCyc:PWY-5305|MetaCyc:PWY-5349|MetaCyc:PWY-5479|MetaCyc:PWY-5665|MetaCyc:PWY-5729|MetaCyc:PWY-5748|MetaCyc:PWY-5765|MetaCyc:PWY-5773|MetaCyc:P…
IP_567560|TX=9606	004b097a2c838c18c2d8425bf4852a17	68	SUPERFAMILY	SSF54928	RNA-binding domain, RBD	1	38	1.29e-07	T	2024-08-27	IPR035979	RNA-binding domain superfamily	GO:0003676(InterPro)	MetaCyc:PWY-102|MetaCyc:PWY-1061|MetaCyc:PWY-1187|MetaCyc:PWY-2083|MetaCyc:PWY-3542|MetaCyc:PWY-3602|MetaCyc:PWY-361|MetaCyc:PWY-4021|MetaCyc:PWY-4161|MetaCyc:PWY-4202|MetaCyc:PWY-4801|MetaCyc:PWY-4922|MetaCyc:PWY-5035|MetaCyc:PWY-5036|MetaCyc:PWY-5047|MetaCyc:PWY-5048|MetaCyc:PWY-5059|MetaCyc:PWY-5070|MetaCyc:PWY-5105|MetaCyc:PWY-5139|MetaCyc:PWY-5268|MetaCyc:PWY-5284|MetaCyc:PWY-5292|MetaCyc:PW…
IP_592989|TX=9606	9e74455910c5659de10a5d882f36b97a	100	SUPERFAMILY	SSF54928	RNA-binding domain, RBD	24	90	1.56e-06	T	2024-08-27	IPR035979	RNA-binding domain superfamily	GO:0003676(InterPro)	MetaCyc:PWY-102|MetaCyc:PWY-1061|MetaCyc:PWY-1187|MetaCyc:PWY-2083|MetaCyc:PWY-3542|MetaCyc:PWY-3602|MetaCyc:PWY-361|MetaCyc:PWY-4021|MetaCyc:PWY-4161|MetaCyc:PWY-4202|MetaCyc:PWY-4801|MetaCyc:PWY-4922|MetaCyc:PWY-5035|MetaCyc:PWY-5036|MetaCyc:PWY-5047|MetaCyc:PWY-5048|MetaCyc:PWY-5059|MetaCyc:PWY-5070|MetaCyc:PWY-5105|MetaCyc:PWY-5139|MetaCyc:PWY-5268|MetaCyc:PWY-5284|MetaCyc:PWY-5292|MetaCyc:PW…
IP_621687|TX=9606	51ab5675c8bd329f6e28f7176f83812a	95	SUPERFAMILY	SSF54928	RNA-binding domain, RBD	40	95	8.69e-06	T	2024-08-27	IPR035979	RNA-binding domain superfamily	GO:0003676(InterPro)	MetaCyc:PWY-102|MetaCyc:PWY-1061|MetaCyc:PWY-1187|MetaCyc:PWY-2083|MetaCyc:PWY-3542|MetaCyc:PWY-3602|MetaCyc:PWY-361|MetaCyc:PWY-4021|MetaCyc:PWY-4161|MetaCyc:PWY-4202|MetaCyc:PWY-4801|MetaCyc:PWY-4922|MetaCyc:PWY-5035|MetaCyc:PWY-5036|MetaCyc:PWY-5047|MetaCyc:PWY-5048|MetaCyc:PWY-5059|MetaCyc:PWY-5070|MetaCyc:PWY-5105|MetaCyc:PWY-5139|MetaCyc:PWY-5268|MetaCyc:PWY-5284|MetaCyc:PWY-5292|MetaCyc:PW…
IP_635383|TX=9606	b6b470c9c3b5845fd69340e776edb530	59	SUPERFAMILY	SSF54928	RNA-binding domain, RBD	1	54	4.9e-11	T	2024-08-27	IPR035979	RNA-binding domain superfamily	GO:0003676(InterPro)	MetaCyc:PWY-102|MetaCyc:PWY-1061|MetaCyc:PWY-1187|MetaCyc:PWY-2083|MetaCyc:PWY-3542|MetaCyc:PWY-3602|MetaCyc:PWY-361|MetaCyc:PWY-4021|MetaCyc:PWY-4161|MetaCyc:PWY-4202|MetaCyc:PWY-4801|MetaCyc:PWY-4922|MetaCyc:PWY-5035|MetaCyc:PWY-5036|MetaCyc:PWY-5047|MetaCyc:PWY-5048|MetaCyc:PWY-5059|MetaCyc:PWY-5070|MetaCyc:PWY-5105|MetaCyc:PWY-5139|MetaCyc:PWY-5268|MetaCyc:PWY-5284|MetaCyc:PWY-5292|MetaCyc:PW…
IP_562006|TX=9606	09890fb8cab4ecbd277add33bcfd7a34	160	SUPERFAMILY	SSF52047	RNI-like	3	155	1.86e-35	T	2024-08-27	-	-	-	-
IP_669642|TX=9606	1c0a9e10e53afc7b0aeff0a63a6e9b0e	133	SUPERFAMILY	SSF116820	Rps17e-like	1	62	3.92e-23	T	2024-08-27	IPR036401	Small ribosomal subunit protein eS17 superfamily	GO:0003735(InterPro)|GO:0005840(InterPro)|GO:0006412(InterPro)	Reactome:R-CEL-156827|Reactome:R-CEL-1799339|Reactome:R-CEL-72649|Reactome:R-CEL-72689|Reactome:R-CEL-72695|Reactome:R-CEL-72702|Reactome:R-CEL-72706|Reactome:R-CEL-975956|Reactome:R-CEL-975957|Reactome:R-CFA-156827|Reactome:R-CFA-1799339|Reactome:R-CFA-72649|Reactome:R-CFA-72689|Reactome:R-CFA-72695|Reactome:R-CFA-72702|Reactome:R-CFA-72706|Reactome:R-CFA-975956|Reactome:R-CFA-975957|Reactome:R-…
IP_709714|TX=9606	49a9bef6ea14ea42708f6facd4d9b3f0	157	ProSiteProfiles	PS50881	S5 double stranded RNA-binding domain profile.	1	56	12.7368	T	2024-08-27	IPR013810	Small ribosomal subunit protein uS5, N-terminal	GO:0003723(InterPro)|GO:0003735(InterPro)|GO:0005840(InterPro)|GO:0006412(InterPro)	Reactome:R-BTA-5389840|Reactome:R-BTA-5419276|Reactome:R-CEL-156827|Reactome:R-CEL-1799339|Reactome:R-CEL-5389840|Reactome:R-CEL-5419276|Reactome:R-CEL-6791226|Reactome:R-CEL-72649|Reactome:R-CEL-72689|Reactome:R-CEL-72695|Reactome:R-CEL-72702|Reactome:R-CEL-72706|Reactome:R-CEL-975956|Reactome:R-CEL-975957|Reactome:R-DDI-156827|Reactome:R-DDI-1799339|Reactome:R-DDI-3214858|Reactome:R-DDI-6791226…
IP_636333|TX=9606	c176bab35bcebf9aaaa5697fe662681e	120	Pfam	PF05221	S-adenosyl-L-homocysteine hydrolase	8	92	2.5e-33	T	2024-08-27	IPR000043	Adenosylhomocysteinase-like	-	MetaCyc:PWY-5041|Reactome:R-BTA-156581|Reactome:R-BTA-1614635|Reactome:R-BTA-425381|Reactome:R-CEL-156581|Reactome:R-CEL-1614635|Reactome:R-DDI-156581|Reactome:R-DDI-1614635|Reactome:R-DME-156581|Reactome:R-DME-1614635|Reactome:R-DME-425381|Reactome:R-DME-5578775|Reactome:R-HSA-112043|Reactome:R-HSA-1489509|Reactome:R-HSA-156581|Reactome:R-HSA-1614635|Reactome:R-HSA-2029485|Reactome:R-HSA-2408508…
IP_636333|TX=9606	c176bab35bcebf9aaaa5697fe662681e	120	ProSitePatterns	PS00738	S-adenosyl-L-homocysteine hydrolase signature 1.	72	86	-	T	2024-08-27	IPR020082	S-adenosyl-L-homocysteine hydrolase, conserved site	-	MetaCyc:PWY-5041|Reactome:R-BTA-156581|Reactome:R-BTA-1614635|Reactome:R-BTA-425381|Reactome:R-CEL-156581|Reactome:R-CEL-1614635|Reactome:R-DDI-156581|Reactome:R-DDI-1614635|Reactome:R-DME-156581|Reactome:R-DME-1614635|Reactome:R-DME-425381|Reactome:R-DME-5578775|Reactome:R-HSA-112043|Reactome:R-HSA-1489509|Reactome:R-HSA-156581|Reactome:R-HSA-1614635|Reactome:R-HSA-2029485|Reactome:R-HSA-2408508…
IP_603079|TX=9606	b4b0240e60535475691675e72abd8840	225	FunFam	G3DSA:1.20.5.1500:FF:000003	SET isoform 2	16	92	5.3e-33	T	2024-08-27	-	-	-	-
II_3426640|TX=9606	7ee3648e913e4661cede1b9027a95c94	137	Phobius	SIGNAL_PEPTIDE	Signal peptide region	1	26	-	T	2024-08-27	-	-	-	-
IP_150823|TX=9606	014c1fdc3671a85cf176d3cb50c9f6af	41	Phobius	SIGNAL_PEPTIDE	Signal peptide region	1	30	-	T	2024-08-27	-	-	-	-
IP_229153|TX=9606	30938f726e710f2f50a6bb619d2bb2ea	116	Phobius	SIGNAL_PEPTIDE	Signal peptide region	1	18	-	T	2024-08-27	-	-	-	-
IP_3404676|TX=9606	6be653f0c3e1bddc9804f12bd664e31b	72	Phobius	SIGNAL_PEPTIDE	Signal peptide region	1	15	-	T	2024-08-27	-	-	-	-
IP_3406476|TX=9606	b894c55a2860b3f3145e81894b32d162	146	Phobius	SIGNAL_PEPTIDE	Signal peptide region	1	18	-	T	2024-08-27	-	-	-	-
IP_620044|TX=9606	40f98826dc8942d66679d6ebd34ca297	65	Phobius	SIGNAL_PEPTIDE	Signal peptide region	1	21	-	T	2024-08-27	-	-	-	-
IP_703132|TX=9606	9320580e6612563fbd7c47af5efd6dca	78	Phobius	SIGNAL_PEPTIDE	Signal peptide region	1	16	-	T	2024-08-27	-	-	-	-
IP_720068|TX=9606	d101b3c03d27dfd85d4ba3cae87cd9e3	109	Phobius	SIGNAL_PEPTIDE	Signal peptide region	1	22	-	T	2024-08-27	-	-	-	-
II_3426640|TX=9606	7ee3648e913e4661cede1b9027a95c94	137	SignalP_EUK	SignalP-noTM	SignalP-noTM	1	27	-	T	2024-08-27	-	-	-	-
II_3426640|TX=9606	7ee3648e913e4661cede1b9027a95c94	137	SignalP_GRAM_NEGATIVE	SignalP-noTM	SignalP-noTM	1	26	-	T	2024-08-27	-	-	-	-
IP_620044|TX=9606	40f98826dc8942d66679d6ebd34ca297	65	SignalP_EUK	SignalP-noTM	SignalP-noTM	1	21	-	T	2024-08-27	-	-	-	-
II_3426640|TX=9606	7ee3648e913e4661cede1b9027a95c94	137	SignalP_GRAM_POSITIVE	SignalP-TM	SignalP-TM	1	13	-	T	2024-08-27	-	-	-	-
IP_229153|TX=9606	30938f726e710f2f50a6bb619d2bb2ea	116	SignalP_GRAM_POSITIVE	SignalP-TM	SignalP-TM	1	20	-	T	2024-08-27	-	-	-	-
IP_3406476|TX=9606	b894c55a2860b3f3145e81894b32d162	146	SignalP_GRAM_POSITIVE	SignalP-TM	SignalP-TM	1	20	-	T	2024-08-27	-	-	-	-
IP_790880|TX=9606	c4d8dfb00c858fac42bb217102978a25	294	Gene3D	G3DSA:1.20.5.500	Single helix bin	136	203	1.5e-16	T	2024-08-27	-	-	-	-
IP_651197|TX=9606	07a8961a6c7f83066742fbb3ad10a287	157	ProSiteProfiles	PS52002	Sm domain profile.	1	70	17.5844	T	2024-08-27	IPR047575	Sm domain	GO:0003723(InterPro)	Reactome:R-BTA-111367|Reactome:R-BTA-191859|Reactome:R-BTA-430039|Reactome:R-BTA-72163|Reactome:R-BTA-72165|Reactome:R-BTA-73856|Reactome:R-BTA-77588|Reactome:R-CEL-111367|Reactome:R-CEL-191859|Reactome:R-CEL-430039|Reactome:R-CEL-72163|Reactome:R-CEL-72165|Reactome:R-CEL-73856|Reactome:R-CEL-77588|Reactome:R-DDI-111367|Reactome:R-DDI-430039|Reactome:R-DDI-72163|Reactome:R-DDI-73856|Reactome:R-DD…
IP_651197|TX=9606	07a8961a6c7f83066742fbb3ad10a287	157	CDD	cd01717	Sm_B	1	67	4.43728e-29	T	2024-08-27	-	-	-	-
IP_651197|TX=9606	07a8961a6c7f83066742fbb3ad10a287	157	SMART	SM00651	Sm3	1	66	2.5e-06	T	2024-08-27	IPR001163	Sm domain, eukaryotic/archaea-type	-	Reactome:R-BTA-111367|Reactome:R-BTA-191859|Reactome:R-BTA-430039|Reactome:R-BTA-72163|Reactome:R-BTA-72165|Reactome:R-BTA-73856|Reactome:R-BTA-77588|Reactome:R-CEL-111367|Reactome:R-CEL-191859|Reactome:R-CEL-430039|Reactome:R-CEL-72163|Reactome:R-CEL-72165|Reactome:R-CEL-73856|Reactome:R-CEL-77588|Reactome:R-DDI-111367|Reactome:R-DDI-430039|Reactome:R-DDI-72163|Reactome:R-DDI-73856|Reactome:R-DD…
IP_651197|TX=9606	07a8961a6c7f83066742fbb3ad10a287	157	PANTHER	PTHR10701	SMALL NUCLEAR RIBONUCLEOPROTEIN-ASSOCIATED PROTEIN B AND N	1	136	1.4e-57	T	2024-08-27	IPR050914	Small nuclear ribonucleoprotein-associated SmB/SmN	GO:0000398(PANTHER)|GO:0005682(PANTHER)|GO:0005685(PANTHER)|GO:0005686(PANTHER)|GO:0005687(PANTHER)|GO:0005737(PANTHER)|GO:0046540(PANTHER)|GO:0071004(PANTHER)|GO:0071013(PANTHER)	Reactome:R-BTA-111367|Reactome:R-BTA-191859|Reactome:R-BTA-72163|Reactome:R-BTA-72165|Reactome:R-BTA-73856|Reactome:R-BTA-77588|Reactome:R-CEL-111367|Reactome:R-CEL-191859|Reactome:R-CEL-72163|Reactome:R-CEL-72165|Reactome:R-CEL-73856|Reactome:R-CEL-77588|Reactome:R-DDI-111367|Reactome:R-DDI-72163|Reactome:R-DDI-73856|Reactome:R-DDI-77588|Reactome:R-DME-111367|Reactome:R-DME-72163|Reactome:R-DME-…
IP_669642|TX=9606	1c0a9e10e53afc7b0aeff0a63a6e9b0e	133	Hamap	MF_00511	Small ribosomal subunit protein eS17 [rps17e].	1	63	16.4708	T	2024-08-27	IPR001210	Small ribosomal subunit protein eS17	GO:0003735(InterPro)|GO:0005840(InterPro)|GO:0006412(InterPro)	Reactome:R-CEL-156827|Reactome:R-CEL-1799339|Reactome:R-CEL-72649|Reactome:R-CEL-72689|Reactome:R-CEL-72695|Reactome:R-CEL-72702|Reactome:R-CEL-72706|Reactome:R-CEL-975956|Reactome:R-CEL-975957|Reactome:R-CFA-156827|Reactome:R-CFA-1799339|Reactome:R-CFA-72649|Reactome:R-CFA-72689|Reactome:R-CFA-72695|Reactome:R-CFA-72702|Reactome:R-CFA-72706|Reactome:R-CFA-975956|Reactome:R-CFA-975957|Reactome:R-…
IP_651197|TX=9606	07a8961a6c7f83066742fbb3ad10a287	157	SUPERFAMILY	SSF50182	Sm-like ribonucleoproteins	2	69	6.54e-17	T	2024-08-27	IPR010920	LSM domain superfamily	-	Reactome:R-BTA-111367|Reactome:R-BTA-191859|Reactome:R-BTA-430039|Reactome:R-BTA-72163|Reactome:R-BTA-72165|Reactome:R-BTA-73856|Reactome:R-BTA-77588|Reactome:R-CEL-111367|Reactome:R-CEL-191859|Reactome:R-CEL-430039|Reactome:R-CEL-72163|Reactome:R-CEL-72165|Reactome:R-CEL-73856|Reactome:R-CEL-77588|Reactome:R-DDI-111367|Reactome:R-DDI-430039|Reactome:R-DDI-72163|Reactome:R-DDI-73856|Reactome:R-DD…
IP_581916|TX=9606	f90c39b46e4f54014bceaaf6b31ad64c	154	ProSiteProfiles	PS50920	Solute carrier (Solcar) repeat profile.	6	98	23.8217	T	2024-08-27	IPR018108	Mitochondrial substrate/solute carrier	-	Reactome:R-BTA-1268020|Reactome:R-BTA-167826|Reactome:R-BTA-167827|Reactome:R-BTA-196819|Reactome:R-BTA-352230|Reactome:R-BTA-425393|Reactome:R-BTA-428643|Reactome:R-BTA-71064|Reactome:R-BTA-83936|Reactome:R-BTA-9837999|Reactome:R-BTA-9856872|Reactome:R-CEL-1614517|Reactome:R-CEL-200425|Reactome:R-CEL-428643|Reactome:R-CEL-8963693|Reactome:R-CEL-9856872|Reactome:R-DDI-1268020|Reactome:R-DDI-16145…
IP_604235|TX=9606	b0d75bd058ee9cd02719b4fed7f5d10d	123	PANTHER	PTHR11632	SUCCINATE DEHYDROGENASE 2 FLAVOPROTEIN SUBUNIT	1	121	6.9e-35	T	2024-08-27	IPR030664	FAD-dependent oxidoreductase SdhA/FrdA/AprA	GO:0000104(PANTHER)|GO:0005749(PANTHER)|GO:0006121(PANTHER)|GO:0008177(PANTHER)|GO:0009055(PANTHER)|GO:0050660(PANTHER)	MetaCyc:PWY-3781|MetaCyc:PWY-4302|MetaCyc:PWY-5278|MetaCyc:PWY-5279|MetaCyc:PWY-5392|MetaCyc:PWY-561|MetaCyc:PWY-5690|MetaCyc:PWY-5913|MetaCyc:PWY-6728|MetaCyc:PWY-6969|MetaCyc:PWY-7254|MetaCyc:PWY-7279|MetaCyc:PWY-7384|MetaCyc:PWY-8086|Reactome:R-CEL-71403|Reactome:R-CEL-9854311|Reactome:R-DDI-71403|Reactome:R-DDI-9854311|Reactome:R-DME-71403|Reactome:R-DME-9854311|Reactome:R-DRE-71403|Reactome:…
IP_604235|TX=9606	b0d75bd058ee9cd02719b4fed7f5d10d	123	FunFam	G3DSA:1.20.58.100:FF:000001	Succinate dehydrogenase flavoprotein subunit (SdhA)	1	81	4.1e-35	T	2024-08-27	-	-	-	-
IP_604235|TX=9606	b0d75bd058ee9cd02719b4fed7f5d10d	123	Gene3D	G3DSA:4.10.80.40	succinate dehydrogenase protein domain	82	122	4.9e-18	T	2024-08-27	-	-	-	-
IP_604235|TX=9606	b0d75bd058ee9cd02719b4fed7f5d10d	123	SUPERFAMILY	SSF46977	Succinate dehydrogenase/fumarate reductase flavoprotein C-terminal domain	1	117	9.68e-30	T	2024-08-27	IPR037099	Fumarate reductase/succinate dehydrogenase flavoprotein-like, C-terminal domain superfamily	GO:0016491(InterPro)	MetaCyc:PWY-2841|MetaCyc:PWY-3781|MetaCyc:PWY-4302|MetaCyc:PWY-5278|MetaCyc:PWY-5279|MetaCyc:PWY-5316|MetaCyc:PWY-5392|MetaCyc:PWY-561|MetaCyc:PWY-5690|MetaCyc:PWY-581|MetaCyc:PWY-5913|MetaCyc:PWY-6728|MetaCyc:PWY-6969|MetaCyc:PWY-6993|MetaCyc:PWY-7254|MetaCyc:PWY-7279|MetaCyc:PWY-7342|MetaCyc:PWY-7384|MetaCyc:PWY-8086|Reactome:R-CEL-71403|Reactome:R-CEL-9854311|Reactome:R-DDI-71403|Reactome:R-DD…
IP_596887|TX=9606	31213d254cd2996531f8991155009fb6	229	FunFam	G3DSA:3.40.50.261:FF:000001	Succinate--CoA ligase [ADP-forming] subunit beta	74	220	4.9e-58	T	2024-08-27	-	-	-	-
IP_596887|TX=9606	31213d254cd2996531f8991155009fb6	229	PANTHER	PTHR11815	SUCCINYL-COA SYNTHETASE BETA CHAIN	1	219	1e-97	T	2024-08-27	IPR005809	Succinate--CoA ligase-like, beta subunit	GO:0004775(PANTHER)|GO:0005739(PANTHER)|GO:0006099(PANTHER)|GO:0006099(InterPro)|GO:0006104(PANTHER)|GO:0042709(PANTHER)	MetaCyc:PWY-1622|MetaCyc:PWY-301|MetaCyc:PWY-5045|MetaCyc:PWY-5136|MetaCyc:PWY-5392|MetaCyc:PWY-5537|MetaCyc:PWY-5538|MetaCyc:PWY-5660|MetaCyc:PWY-5690|MetaCyc:PWY-5741|MetaCyc:PWY-5749|MetaCyc:PWY-5752|MetaCyc:PWY-5922|MetaCyc:PWY-5923|MetaCyc:PWY-5924|MetaCyc:PWY-5927|MetaCyc:PWY-5958|MetaCyc:PWY-6457|MetaCyc:PWY-6593|MetaCyc:PWY-6670|MetaCyc:PWY-6722|MetaCyc:PWY-6728|MetaCyc:PWY-6799|MetaCyc:P…
IP_596887|TX=9606	31213d254cd2996531f8991155009fb6	229	SUPERFAMILY	SSF52210	Succinyl-CoA synthetase domains	74	217	1.31e-40	T	2024-08-27	IPR016102	Succinyl-CoA synthetase-like	-	MetaCyc:PWY-1121|MetaCyc:PWY-1622|MetaCyc:PWY-301|MetaCyc:PWY-3602|MetaCyc:PWY-361|MetaCyc:PWY-4801|MetaCyc:PWY-4922|MetaCyc:PWY-5045|MetaCyc:PWY-5048|MetaCyc:PWY-5136|MetaCyc:PWY-5139|MetaCyc:PWY-5172|MetaCyc:PWY-5268|MetaCyc:PWY-5284|MetaCyc:PWY-5292|MetaCyc:PWY-5307|MetaCyc:PWY-5313|MetaCyc:PWY-5317|MetaCyc:PWY-5318|MetaCyc:PWY-5353|MetaCyc:PWY-5392|MetaCyc:PWY-5400|MetaCyc:PWY-5473|MetaCyc:PW…
IP_788717|TX=9606	4ee08eea85e4d452bd37f33527901205	211	ProSiteProfiles	PS51192	Superfamilies 1 and 2 helicase ATP-binding type-1 domain profile.	1	114	16.8216	T	2024-08-27	IPR014001	Helicase superfamily 1/2, ATP-binding domain	-	MetaCyc:PWY-5757|MetaCyc:PWY-6147|MetaCyc:PWY-6383|MetaCyc:PWY-6545|MetaCyc:PWY-6797|MetaCyc:PWY-7184|MetaCyc:PWY-7185|MetaCyc:PWY-7198|MetaCyc:PWY-7206|MetaCyc:PWY-7210|MetaCyc:PWY-7250|MetaCyc:PWY-7375|MetaCyc:PWY-7379|MetaCyc:PWY-7419|MetaCyc:PWY-7511|MetaCyc:PWY-7539|MetaCyc:PWY-7719|MetaCyc:PWY-7821|MetaCyc:PWY-7884|MetaCyc:PWY-8289|Reactome:R-BTA-113418|Reactome:R-BTA-1169408|Reactome:R-BTA…
IP_620044|TX=9606	40f98826dc8942d66679d6ebd34ca297	65	Pfam	PF00118	TCP-1/cpn60 chaperonin family	12	62	4.6e-08	T	2024-08-27	IPR002423	Chaperonin Cpn60/GroEL/TCP-1 family	GO:0005524(InterPro)	MetaCyc:PWY-6352|MetaCyc:PWY-7250|Reactome:R-BTA-390471|Reactome:R-BTA-6798695|Reactome:R-BTA-6814122|Reactome:R-BTA-9013418|Reactome:R-BTA-9013422|Reactome:R-CEL-390471|Reactome:R-CEL-6798695|Reactome:R-CEL-6814122|Reactome:R-CEL-9837999|Reactome:R-DDI-390471|Reactome:R-DDI-6798695|Reactome:R-DDI-6814122|Reactome:R-DDI-9013418|Reactome:R-DDI-9013422|Reactome:R-DDI-9837999|Reactome:R-DME-390471|R…
IP_603079|TX=9606	b4b0240e60535475691675e72abd8840	225	PANTHER	PTHR11875	TESTIS-SPECIFIC Y-ENCODED PROTEIN	38	224	5.7e-63	T	2024-08-27	IPR002164	Nucleosome assembly protein (NAP)	GO:0000785(PANTHER)|GO:0003682(PANTHER)|GO:0005634(InterPro)|GO:0005634(PANTHER)|GO:0006334(InterPro)|GO:0042393(PANTHER)	Reactome:R-DME-450520|Reactome:R-HSA-2299718|Reactome:R-HSA-381038|Reactome:R-HSA-450520|Reactome:R-MMU-2299718|Reactome:R-MMU-450520|Reactome:R-RNO-2299718|Reactome:R-RNO-450520
IP_603079|TX=9606	b4b0240e60535475691675e72abd8840	225	FunFam	G3DSA:3.30.1120.90:FF:000002	Testis-specific Y-encoded-like protein 2	93	225	8.2e-57	T	2024-08-27	-	-	-	-
IP_653613|TX=9606	6cc9250233d0b6e3ae95bf8383c41d12	166	ProSiteProfiles	PS51880	TGS domain profile.	80	163	14.9394	T	2024-08-27	IPR004095	TGS	-	Reactome:R-BTA-114608|Reactome:R-BTA-9629569|Reactome:R-CEL-114608|Reactome:R-DDI-9629569|Reactome:R-DME-114608|Reactome:R-DME-5389840|Reactome:R-DME-5419276|Reactome:R-DME-9629569|Reactome:R-DRE-114608|Reactome:R-GGA-114608|Reactome:R-HSA-114608|Reactome:R-HSA-379716|Reactome:R-HSA-379726|Reactome:R-HSA-5368286|Reactome:R-HSA-5389840|Reactome:R-HSA-5419276|Reactome:R-HSA-9629569|Reactome:R-MMU-1…
IP_653613|TX=9606	6cc9250233d0b6e3ae95bf8383c41d12	166	CDD	cd04867	TGS_YchF_OLA1	79	163	9.94757e-61	T	2024-08-27	IPR013029	YchF, C-terminal domain	-	Reactome:R-BTA-114608|Reactome:R-CEL-114608|Reactome:R-DME-114608|Reactome:R-DRE-114608|Reactome:R-GGA-114608|Reactome:R-HSA-114608|Reactome:R-MMU-114608|Reactome:R-RNO-114608|Reactome:R-SCE-114608|Reactome:R-SPO-114608|Reactome:R-XTR-114608
IP_653613|TX=9606	6cc9250233d0b6e3ae95bf8383c41d12	166	SUPERFAMILY	SSF81271	TGS-like	81	162	4.58e-35	T	2024-08-27	IPR012676	TGS-like	-	Reactome:R-BTA-114608|Reactome:R-BTA-9629569|Reactome:R-CEL-114608|Reactome:R-DDI-9629569|Reactome:R-DME-114608|Reactome:R-DME-9629569|Reactome:R-DRE-114608|Reactome:R-GGA-114608|Reactome:R-HSA-114608|Reactome:R-HSA-379716|Reactome:R-HSA-379726|Reactome:R-HSA-5368286|Reactome:R-HSA-5389840|Reactome:R-HSA-5419276|Reactome:R-HSA-9629569|Reactome:R-MMU-114608|Reactome:R-MMU-5389840|Reactome:R-MMU-54…
IP_667059|TX=9606	663b2424e5395cc1cae6310610b35aaf	101	Gene3D	G3DSA:2.40.10.190	translation elongation factor selb, chain A, domain 4	1	101	3.2e-44	T	2024-08-27	IPR038661	Large ribosomal subunit protein eL33 superfamily	-	Reactome:R-BTA-156827|Reactome:R-BTA-1799339|Reactome:R-BTA-6791226|Reactome:R-BTA-72689|Reactome:R-BTA-72706|Reactome:R-BTA-975956|Reactome:R-BTA-975957|Reactome:R-CEL-156827|Reactome:R-CEL-1799339|Reactome:R-CEL-72689|Reactome:R-CEL-72706|Reactome:R-CEL-975956|Reactome:R-CEL-975957|Reactome:R-DDI-156827|Reactome:R-DDI-1799339|Reactome:R-DDI-72689|Reactome:R-DDI-72706|Reactome:R-DDI-975956|React…
IP_688800|TX=9606	038c45be0fd41a9f0c6c0b0ed8e52bb6	55	PANTHER	PTHR23115	TRANSLATION FACTOR	4	55	5.2e-19	T	2024-08-27	IPR050100	Translation factor GTPase superfamily members	GO:0003746(PANTHER)|GO:0003924(PANTHER)|GO:0006412(PANTHER)|GO:0006414(PANTHER)	MetaCyc:PWY-5278|MetaCyc:PWY-5340|MetaCyc:PWY-6683|MetaCyc:PWY-6932|Reactome:R-BTA-156842|Reactome:R-BTA-3371511|Reactome:R-BTA-6798695|Reactome:R-BTA-8876725|Reactome:R-CEL-3371511|Reactome:R-CEL-6798695|Reactome:R-CEL-8876725|Reactome:R-DDI-156842|Reactome:R-DDI-3371511|Reactome:R-DDI-6798695|Reactome:R-DDI-72764|Reactome:R-DDI-8876725|Reactome:R-DDI-975956|Reactome:R-DDI-975957|Reactome:R-DME-…
IP_667059|TX=9606	663b2424e5395cc1cae6310610b35aaf	101	SUPERFAMILY	SSF50447	Translation proteins	5	101	9.71e-31	T	2024-08-27	IPR009000	Translation protein, beta-barrel domain superfamily	-	MetaCyc:PWY-5278|MetaCyc:PWY-5340|MetaCyc:PWY-6683|MetaCyc:PWY-6932|Reactome:R-BTA-156827|Reactome:R-BTA-156842|Reactome:R-BTA-156902|Reactome:R-BTA-1799339|Reactome:R-BTA-3371511|Reactome:R-BTA-381042|Reactome:R-BTA-382556|Reactome:R-BTA-5358493|Reactome:R-BTA-5389840|Reactome:R-BTA-5419276|Reactome:R-BTA-6791226|Reactome:R-BTA-6798695|Reactome:R-BTA-72649|Reactome:R-BTA-72689|Reactome:R-BTA-726…
IP_635503|TX=9606	d37fec0a76a28ecf5a38110334279ad5	66	SUPERFAMILY	SSF50104	Translation proteins SH3-like domain	2	57	4.51e-15	T	2024-08-27	IPR008991	Translation protein SH3-like domain superfamily	-	Reactome:R-BTA-156827|Reactome:R-BTA-1799339|Reactome:R-BTA-204626|Reactome:R-BTA-5389840|Reactome:R-BTA-5419276|Reactome:R-BTA-6791226|Reactome:R-BTA-72689|Reactome:R-BTA-72706|Reactome:R-BTA-9629569|Reactome:R-BTA-975956|Reactome:R-BTA-975957|Reactome:R-CEL-112382|Reactome:R-CEL-113418|Reactome:R-CEL-156827|Reactome:R-CEL-1799339|Reactome:R-CEL-204626|Reactome:R-CEL-5389840|Reactome:R-CEL-54192…
IP_790880|TX=9606	c4d8dfb00c858fac42bb217102978a25	294	FunFam	G3DSA:1.20.5.500:FF:000001	Type II keratin 23	136	203	1.3e-18	T	2024-08-27	-	-	-	-
IP_790880|TX=9606	c4d8dfb00c858fac42bb217102978a25	294	PRINTS	PR01276	Type II keratin signature	47	60	1.6e-31	T	2024-08-27	IPR003054	Keratin, type II	GO:0045095(InterPro)	Reactome:R-BTA-6805567|Reactome:R-BTA-6809371|Reactome:R-DRE-6798695|Reactome:R-DRE-6805567|Reactome:R-DRE-6809371|Reactome:R-HSA-446107|Reactome:R-HSA-6798695|Reactome:R-HSA-6805567|Reactome:R-HSA-6809371|Reactome:R-HSA-9725554|Reactome:R-MMU-446107|Reactome:R-MMU-6798695|Reactome:R-MMU-6805567|Reactome:R-MMU-6809371|Reactome:R-RNO-446107|Reactome:R-RNO-6798695|Reactome:R-RNO-6805567|Reactome:R-…
IP_790880|TX=9606	c4d8dfb00c858fac42bb217102978a25	294	PRINTS	PR01276	Type II keratin signature	61	80	1.6e-31	T	2024-08-27	IPR003054	Keratin, type II	GO:0045095(InterPro)	Reactome:R-BTA-6805567|Reactome:R-BTA-6809371|Reactome:R-DRE-6798695|Reactome:R-DRE-6805567|Reactome:R-DRE-6809371|Reactome:R-HSA-446107|Reactome:R-HSA-6798695|Reactome:R-HSA-6805567|Reactome:R-HSA-6809371|Reactome:R-HSA-9725554|Reactome:R-MMU-446107|Reactome:R-MMU-6798695|Reactome:R-MMU-6805567|Reactome:R-MMU-6809371|Reactome:R-RNO-446107|Reactome:R-RNO-6798695|Reactome:R-RNO-6805567|Reactome:R-…
IP_790880|TX=9606	c4d8dfb00c858fac42bb217102978a25	294	PRINTS	PR01276	Type II keratin signature	171	188	1.6e-31	T	2024-08-27	IPR003054	Keratin, type II	GO:0045095(InterPro)	Reactome:R-BTA-6805567|Reactome:R-BTA-6809371|Reactome:R-DRE-6798695|Reactome:R-DRE-6805567|Reactome:R-DRE-6809371|Reactome:R-HSA-446107|Reactome:R-HSA-6798695|Reactome:R-HSA-6805567|Reactome:R-HSA-6809371|Reactome:R-HSA-9725554|Reactome:R-MMU-446107|Reactome:R-MMU-6798695|Reactome:R-MMU-6805567|Reactome:R-MMU-6809371|Reactome:R-RNO-446107|Reactome:R-RNO-6798695|Reactome:R-RNO-6805567|Reactome:R-…
IP_790880|TX=9606	c4d8dfb00c858fac42bb217102978a25	294	PRINTS	PR01276	Type II keratin signature	3	15	1.6e-31	T	2024-08-27	IPR003054	Keratin, type II	GO:0045095(InterPro)	Reactome:R-BTA-6805567|Reactome:R-BTA-6809371|Reactome:R-DRE-6798695|Reactome:R-DRE-6805567|Reactome:R-DRE-6809371|Reactome:R-HSA-446107|Reactome:R-HSA-6798695|Reactome:R-HSA-6805567|Reactome:R-HSA-6809371|Reactome:R-HSA-9725554|Reactome:R-MMU-446107|Reactome:R-MMU-6798695|Reactome:R-MMU-6805567|Reactome:R-MMU-6809371|Reactome:R-RNO-446107|Reactome:R-RNO-6798695|Reactome:R-RNO-6805567|Reactome:R-…
IP_790880|TX=9606	c4d8dfb00c858fac42bb217102978a25	294	PRINTS	PR01276	Type II keratin signature	222	237	1.6e-31	T	2024-08-27	IPR003054	Keratin, type II	GO:0045095(InterPro)	Reactome:R-BTA-6805567|Reactome:R-BTA-6809371|Reactome:R-DRE-6798695|Reactome:R-DRE-6805567|Reactome:R-DRE-6809371|Reactome:R-HSA-446107|Reactome:R-HSA-6798695|Reactome:R-HSA-6805567|Reactome:R-HSA-6809371|Reactome:R-HSA-9725554|Reactome:R-MMU-446107|Reactome:R-MMU-6798695|Reactome:R-MMU-6805567|Reactome:R-MMU-6809371|Reactome:R-RNO-446107|Reactome:R-RNO-6798695|Reactome:R-RNO-6805567|Reactome:R-…
IP_747506|TX=9606	fe2dba35045df5dec1ce0df040fbbffb	154	SMART	SM00212	ubc_7	5	149	2.9e-64	T	2024-08-27	-	-	-	-
IP_747506|TX=9606	fe2dba35045df5dec1ce0df040fbbffb	154	CDD	cd00195	UBCc	4	144	1.05771e-59	T	2024-08-27	IPR000608	Ubiquitin-conjugating enzyme E2	-	MetaCyc:PWY-6289|MetaCyc:PWY-6462|MetaCyc:PWY-6463|MetaCyc:PWY-6682|MetaCyc:PWY-6841|MetaCyc:PWY-7511|MetaCyc:PWY-7815|MetaCyc:PWY-7816|MetaCyc:PWY-7817|MetaCyc:PWY-7818|MetaCyc:PWY-7887|MetaCyc:PWY-7899|Reactome:R-BTA-110314|Reactome:R-BTA-1169408|Reactome:R-BTA-1234176|Reactome:R-BTA-141430|Reactome:R-BTA-174048|Reactome:R-BTA-174084|Reactome:R-BTA-174154|Reactome:R-BTA-174178|Reactome:R-BTA-17…
IP_747506|TX=9606	fe2dba35045df5dec1ce0df040fbbffb	154	SUPERFAMILY	SSF54495	UBC-like	2	149	3.28e-48	T	2024-08-27	IPR016135	Ubiquitin-conjugating enzyme/RWD-like	-	MetaCyc:PWY-6289|MetaCyc:PWY-6462|MetaCyc:PWY-6463|MetaCyc:PWY-6682|MetaCyc:PWY-6841|MetaCyc:PWY-7511|MetaCyc:PWY-7815|MetaCyc:PWY-7816|MetaCyc:PWY-7817|MetaCyc:PWY-7818|MetaCyc:PWY-7887|MetaCyc:PWY-7899|Reactome:R-BTA-110314|Reactome:R-BTA-1169408|Reactome:R-BTA-1234176|Reactome:R-BTA-141430|Reactome:R-BTA-174048|Reactome:R-BTA-174084|Reactome:R-BTA-174154|Reactome:R-BTA-174178|Reactome:R-BTA-17…
IP_761918|TX=9606	ebb1d4d38216b1b7ba034cb2fb43a4bf	71	PANTHER	PTHR10666	UBIQUITIN	1	63	2.2e-21	T	2024-08-27	IPR050158	Ubiquitin and ubiquitin-like	GO:0005634(PANTHER)|GO:0005737(PANTHER)|GO:0016567(PANTHER)|GO:0019941(PANTHER)|GO:0031386(PANTHER)|GO:0031625(PANTHER)	Reactome:R-BTA-110312|Reactome:R-BTA-110314|Reactome:R-BTA-110320|Reactome:R-BTA-1169091|Reactome:R-BTA-1234176|Reactome:R-BTA-1253288|Reactome:R-BTA-1295596|Reactome:R-BTA-1358803|Reactome:R-BTA-156827|Reactome:R-BTA-168638|Reactome:R-BTA-174048|Reactome:R-BTA-174084|Reactome:R-BTA-174113|Reactome:R-BTA-174154|Reactome:R-BTA-174178|Reactome:R-BTA-174184|Reactome:R-BTA-179409|Reactome:R-BTA-17993…
IP_747506|TX=9606	fe2dba35045df5dec1ce0df040fbbffb	154	Gene3D	G3DSA:3.10.110.10	Ubiquitin Conjugating Enzyme	1	154	3.5e-54	T	2024-08-27	IPR016135	Ubiquitin-conjugating enzyme/RWD-like	-	MetaCyc:PWY-6289|MetaCyc:PWY-6462|MetaCyc:PWY-6463|MetaCyc:PWY-6682|MetaCyc:PWY-6841|MetaCyc:PWY-7511|MetaCyc:PWY-7815|MetaCyc:PWY-7816|MetaCyc:PWY-7817|MetaCyc:PWY-7818|MetaCyc:PWY-7887|MetaCyc:PWY-7899|Reactome:R-BTA-110314|Reactome:R-BTA-1169408|Reactome:R-BTA-1234176|Reactome:R-BTA-141430|Reactome:R-BTA-174048|Reactome:R-BTA-174084|Reactome:R-BTA-174154|Reactome:R-BTA-174178|Reactome:R-BTA-17…
IP_761918|TX=9606	ebb1d4d38216b1b7ba034cb2fb43a4bf	71	ProSiteProfiles	PS50053	Ubiquitin domain profile.	1	63	13.4891	T	2024-08-27	IPR000626	Ubiquitin-like domain	GO:0005515(InterPro)	MetaCyc:PWY-5080|MetaCyc:PWY-5353|MetaCyc:PWY-6281|MetaCyc:PWY-6351|MetaCyc:PWY-6352|MetaCyc:PWY-6433|MetaCyc:PWY-6598|MetaCyc:PWY-6683|MetaCyc:PWY-6958|MetaCyc:PWY-7035|MetaCyc:PWY-7036|MetaCyc:PWY-7049|MetaCyc:PWY-7053|MetaCyc:PWY-7511|MetaCyc:PWY-7592|MetaCyc:PWY-7601|MetaCyc:PWY-7602|MetaCyc:PWY-7606|MetaCyc:PWY-7619|MetaCyc:PWY-7724|MetaCyc:PWY-7725|MetaCyc:PWY-7726|MetaCyc:PWY-7727|MetaCyc:…
IP_761918|TX=9606	ebb1d4d38216b1b7ba034cb2fb43a4bf	71	Pfam	PF00240	Ubiquitin family	4	46	1.4e-10	T	2024-08-27	IPR000626	Ubiquitin-like domain	GO:0005515(InterPro)	MetaCyc:PWY-5080|MetaCyc:PWY-5353|MetaCyc:PWY-6281|MetaCyc:PWY-6351|MetaCyc:PWY-6352|MetaCyc:PWY-6433|MetaCyc:PWY-6598|MetaCyc:PWY-6683|MetaCyc:PWY-6958|MetaCyc:PWY-7035|MetaCyc:PWY-7036|MetaCyc:PWY-7049|MetaCyc:PWY-7053|MetaCyc:PWY-7511|MetaCyc:PWY-7592|MetaCyc:PWY-7601|MetaCyc:PWY-7602|MetaCyc:PWY-7606|MetaCyc:PWY-7619|MetaCyc:PWY-7724|MetaCyc:PWY-7725|MetaCyc:PWY-7726|MetaCyc:PWY-7727|MetaCyc:…
IP_761918|TX=9606	ebb1d4d38216b1b7ba034cb2fb43a4bf	71	PRINTS	PR00348	Ubiquitin signature	32	52	4.7e-15	T	2024-08-27	IPR019956	Ubiquitin domain	-	MetaCyc:PWY-6351|MetaCyc:PWY-6352|MetaCyc:PWY-7511|Reactome:R-BTA-110312|Reactome:R-BTA-110314|Reactome:R-BTA-110320|Reactome:R-BTA-1169091|Reactome:R-BTA-1169408|Reactome:R-BTA-1234176|Reactome:R-BTA-1253288|Reactome:R-BTA-1295596|Reactome:R-BTA-1358803|Reactome:R-BTA-156827|Reactome:R-BTA-168638|Reactome:R-BTA-174048|Reactome:R-BTA-174084|Reactome:R-BTA-174113|Reactome:R-BTA-174154|Reactome:R-B…
IP_761918|TX=9606	ebb1d4d38216b1b7ba034cb2fb43a4bf	71	PRINTS	PR00348	Ubiquitin signature	11	31	4.7e-15	T	2024-08-27	IPR019956	Ubiquitin domain	-	MetaCyc:PWY-6351|MetaCyc:PWY-6352|MetaCyc:PWY-7511|Reactome:R-BTA-110312|Reactome:R-BTA-110314|Reactome:R-BTA-110320|Reactome:R-BTA-1169091|Reactome:R-BTA-1169408|Reactome:R-BTA-1234176|Reactome:R-BTA-1253288|Reactome:R-BTA-1295596|Reactome:R-BTA-1358803|Reactome:R-BTA-156827|Reactome:R-BTA-168638|Reactome:R-BTA-174048|Reactome:R-BTA-174084|Reactome:R-BTA-174113|Reactome:R-BTA-174154|Reactome:R-B…
IP_747506|TX=9606	fe2dba35045df5dec1ce0df040fbbffb	154	ProSitePatterns	PS00183	Ubiquitin-conjugating (UBC) active site signature.	75	90	-	T	2024-08-27	IPR023313	Ubiquitin-conjugating enzyme, active site	-	MetaCyc:PWY-6289|MetaCyc:PWY-6462|MetaCyc:PWY-6463|MetaCyc:PWY-6682|MetaCyc:PWY-6841|MetaCyc:PWY-7511|MetaCyc:PWY-7815|MetaCyc:PWY-7816|MetaCyc:PWY-7817|MetaCyc:PWY-7818|MetaCyc:PWY-7887|MetaCyc:PWY-7899|Reactome:R-BTA-110314|Reactome:R-BTA-1169408|Reactome:R-BTA-1234176|Reactome:R-BTA-141430|Reactome:R-BTA-174048|Reactome:R-BTA-174084|Reactome:R-BTA-174154|Reactome:R-BTA-174178|Reactome:R-BTA-17…
IP_747506|TX=9606	fe2dba35045df5dec1ce0df040fbbffb	154	ProSiteProfiles	PS50127	Ubiquitin-conjugating (UBC) core domain profile.	2	149	48.0328	T	2024-08-27	IPR000608	Ubiquitin-conjugating enzyme E2	-	MetaCyc:PWY-6289|MetaCyc:PWY-6462|MetaCyc:PWY-6463|MetaCyc:PWY-6682|MetaCyc:PWY-6841|MetaCyc:PWY-7511|MetaCyc:PWY-7815|MetaCyc:PWY-7816|MetaCyc:PWY-7817|MetaCyc:PWY-7818|MetaCyc:PWY-7887|MetaCyc:PWY-7899|Reactome:R-BTA-110314|Reactome:R-BTA-1169408|Reactome:R-BTA-1234176|Reactome:R-BTA-141430|Reactome:R-BTA-174048|Reactome:R-BTA-174084|Reactome:R-BTA-174154|Reactome:R-BTA-174178|Reactome:R-BTA-17…
IP_747506|TX=9606	fe2dba35045df5dec1ce0df040fbbffb	154	Pfam	PF00179	Ubiquitin-conjugating enzyme	6	143	7.2e-44	T	2024-08-27	IPR000608	Ubiquitin-conjugating enzyme E2	-	MetaCyc:PWY-6289|MetaCyc:PWY-6462|MetaCyc:PWY-6463|MetaCyc:PWY-6682|MetaCyc:PWY-6841|MetaCyc:PWY-7511|MetaCyc:PWY-7815|MetaCyc:PWY-7816|MetaCyc:PWY-7817|MetaCyc:PWY-7818|MetaCyc:PWY-7887|MetaCyc:PWY-7899|Reactome:R-BTA-110314|Reactome:R-BTA-1169408|Reactome:R-BTA-1234176|Reactome:R-BTA-141430|Reactome:R-BTA-174048|Reactome:R-BTA-174084|Reactome:R-BTA-174154|Reactome:R-BTA-174178|Reactome:R-BTA-17…
IP_747506|TX=9606	fe2dba35045df5dec1ce0df040fbbffb	154	PANTHER	PTHR24067	UBIQUITIN-CONJUGATING ENZYME E2	3	146	2.8e-32	T	2024-08-27	IPR050113	Ubiquitin-conjugating enzyme	-	MetaCyc:PWY-6289|MetaCyc:PWY-6462|MetaCyc:PWY-6463|MetaCyc:PWY-6682|MetaCyc:PWY-6841|MetaCyc:PWY-7511|MetaCyc:PWY-7815|MetaCyc:PWY-7816|MetaCyc:PWY-7817|MetaCyc:PWY-7818|MetaCyc:PWY-7887|MetaCyc:PWY-7899|Reactome:R-BTA-110314|Reactome:R-BTA-141430|Reactome:R-BTA-174048|Reactome:R-BTA-174084|Reactome:R-BTA-174154|Reactome:R-BTA-174178|Reactome:R-BTA-174184|Reactome:R-BTA-176407|Reactome:R-BTA-1764…
IP_747506|TX=9606	fe2dba35045df5dec1ce0df040fbbffb	154	FunFam	G3DSA:3.10.110.10:FF:000011	Ubiquitin-conjugating enzyme E2 L3	1	154	4.7e-93	T	2024-08-27	-	-	-	-
IP_761918|TX=9606	ebb1d4d38216b1b7ba034cb2fb43a4bf	71	SUPERFAMILY	SSF54236	Ubiquitin-like	1	47	7.6e-15	T	2024-08-27	IPR029071	Ubiquitin-like domain superfamily	-	MetaCyc:PWY-5080|MetaCyc:PWY-5353|MetaCyc:PWY-6351|MetaCyc:PWY-6352|MetaCyc:PWY-6367|MetaCyc:PWY-6433|MetaCyc:PWY-6598|MetaCyc:PWY-6958|MetaCyc:PWY-7035|MetaCyc:PWY-7036|MetaCyc:PWY-7039|MetaCyc:PWY-7049|MetaCyc:PWY-7053|MetaCyc:PWY-7511|MetaCyc:PWY-7592|MetaCyc:PWY-7601|MetaCyc:PWY-7602|MetaCyc:PWY-7606|MetaCyc:PWY-7619|MetaCyc:PWY-7724|MetaCyc:PWY-7725|MetaCyc:PWY-7726|MetaCyc:PWY-7727|MetaCyc:…
IP_761918|TX=9606	ebb1d4d38216b1b7ba034cb2fb43a4bf	71	SMART	SM00213	ubq_7	1	71	1.1e-07	T	2024-08-27	IPR000626	Ubiquitin-like domain	GO:0005515(InterPro)	MetaCyc:PWY-5080|MetaCyc:PWY-5353|MetaCyc:PWY-6281|MetaCyc:PWY-6351|MetaCyc:PWY-6352|MetaCyc:PWY-6433|MetaCyc:PWY-6598|MetaCyc:PWY-6683|MetaCyc:PWY-6958|MetaCyc:PWY-7035|MetaCyc:PWY-7036|MetaCyc:PWY-7049|MetaCyc:PWY-7053|MetaCyc:PWY-7511|MetaCyc:PWY-7592|MetaCyc:PWY-7601|MetaCyc:PWY-7602|MetaCyc:PWY-7606|MetaCyc:PWY-7619|MetaCyc:PWY-7724|MetaCyc:PWY-7725|MetaCyc:PWY-7726|MetaCyc:PWY-7727|MetaCyc:…
II_632040|TX=9606	f2db58fe5d6ad9a556ba725e31fc2594	89	PANTHER	PTHR13619	UNCHARACTERIZED	1	83	3.1e-21	T	2024-08-27	IPR015222	Phosphatidate cytidylyltransferase, mitochondrial	GO:0004605(InterPro)|GO:0004605(PANTHER)|GO:0005739(PANTHER)|GO:0016024(PANTHER)|GO:0032049(PANTHER)|GO:0032049(InterPro)	MetaCyc:PWY-5667|MetaCyc:PWY-5981|MetaCyc:PWY-7817
IP_669889|TX=9606	700496bca7a37d54f593d21f386e7ac0	100	SUPERFAMILY	SSF46785	Winged helix DNA-binding domain	4	65	8.16e-20	T	2024-08-27	IPR036390	Winged helix DNA-binding domain superfamily	-	MetaCyc:PWY-1061|MetaCyc:PWY-1121|MetaCyc:PWY-1186|MetaCyc:PWY-2002|MetaCyc:PWY-2083|MetaCyc:PWY-2181|MetaCyc:PWY-2229|MetaCyc:PWY-2321|MetaCyc:PWY-2467|MetaCyc:PWY-2681|MetaCyc:PWY-3385|MetaCyc:PWY-3542|MetaCyc:PWY-3581|MetaCyc:PWY-3602|MetaCyc:PWY-361|MetaCyc:PWY-3901|MetaCyc:PWY-4021|MetaCyc:PWY-4061|MetaCyc:PWY-4161|MetaCyc:PWY-4201|MetaCyc:PWY-4202|MetaCyc:PWY-4801|MetaCyc:PWY-4922|MetaCyc:P…
