# Supplementary material for: Mass Spectrometry-Based Workflow for the Identification and Quantification of Alternative and Canonical Proteins in Pancreatic Cancer Cells
Source: Cells. 2024 Nov 28;13(23):1966. doi: 10.3390/cells13231966 (PMC11640293; doi:10.3390/cells13231966)
Supplement: Supplementary file 1 [file cells-13-01966-s001.zip › Supplementary_table_S5.xlsx]

## Sheet: Feuil1
IP_114154	IP_273447	IP_600806	IP_620044	IP_621691	IP_621896	IP_623002	IP_623125	IP_623363	IP_635264	IP_635503	IP_636333	IP_651197	IP_653613	IP_656593	IP_662403	IP_667059	IP_668644	IP_669642	IP_669889	IP_670984	IP_671454	IP_672077	IP_687666	IP_688800	IP_691622	IP_691724	IP_691726	IP_702949	IP_703132	IP_707056	IP_709640	IP_709714	IP_720068	IP_734708	IP_736237	IP_746031	IP_747506	IP_752246	IP_752922	IP_754524	IP_755015	IP_755625	IP_761603	IP_761918	IP_762424	IP_777386	IP_788717	IP_790880	P_3406476
DOC_USP7_UBL2_3	CLV_NRD_NRD_1	CLV_PCSK_SKI1_1	CLV_PCSK_SKI1_1	DEG_Cend_DCAF12_1	LV_NRD_NRD_1	CLV_C14_Caspase3-7	CLV_C14_Caspase3-7	DOC_CKS1_1	CLV_C14_Caspase3-7	DEG_Nend_Nbox_1	CLV_NRD_NRD_1	CLV_NRD_NRD_1	CLV_NRD_NRD_1	CLV_C14_Caspase3-7	LV_PCSK_SKI1_1	_NRD_NRD_1	DOC_USP7_MATH_1	_C14_Caspase3-7	OC_CYCLIN_RevRxL_6	CLV_PCSK_PC1ET2_1	CLV_PCSK_PC1ET2_1	CLV_C14_Caspase3-7	CLV_NRD_NRD_1	DEG_SCF_TRCP1_1	CLV_PCSK_SKI1_1	CLV_NRD_NRD_1	CLV_PCSK_SKI1_1	CLV_NRD_NRD_1	DEG_ODPH_VHL_1	DEG_Nend_Nbox_1	CLV_PCSK_SKI1_1	CLV_C14_Caspase3-7	CLV_C14_Caspase3-7	DEG_Cend_FEM1B_2	DOC_CKS1_1	CLV_PCSK_SKI1_1	CLV_NRD_NRD_1	DEG_APCC_TPR_1	CLV_NRD_NRD_1	CLV_NRD_NRD_1	CLV_PCSK_PC1ET2_1	DEG_APCC_KENBOX_2	LIG_14-3-3_CanoR_1	LV_PCSK_SKI1_1	DEG_Nend_UBRbox_1	CDOC_MAPK_gen_1	CLV_NRD_NRD_1	CLV_NRD_NRD_1	DOC_MAPK_gen_1
DOC_WW_Pin1_4	DEG_Nend_Nbox_1	DEG_CRBN_cyclicCter_1	DEG_Nend_UBRbox_3	DEG_Nend_UBRbox_2	CLV_PCSK_PC7_1	CLV_NRD_NRD_1	CLV_NRD_NRD_1	DOC_CYCLIN_RevRxL_6	CLV_PCSK_PC1ET2_1	LIG_FHA_1	LIG_BIR_II_1	CLV_PCSK_SKI1_1	CLV_PCSK_SKI1_1	CLV_PCSK_SKI1_1	DEG_Nend_UBRbox_1	CLV_PCSK_FUR_1	LIG_14-3-3_CanoR_1	CLV_PCSK_FUR_1	DOC_MAPK_gen_1	CLV_PCSK_SKI1_1	CLV_PCSK_SKI1_1	CLV_PCSK_SKI1_1	CLV_PCSK_PC7_1	DOC_USP7_UBL2_3	DOC_MAPK_gen_1	DEG_Nend_Nbox_1	DOC_WW_Pin1_4	DOC_MAPK_gen_1	LIG_Arc_Nlobe_1	DOC_WW_Pin1_4	DEG_Nend_UBRbox_1	CLV_PCSK_SKI1_1	CLV_PCSK_PC1ET2_1	LIG_deltaCOP1_diTrp_1	DOC_USP7_MATH_1	DEG_Nend_UBRbox_4	CLV_PCSK_PC1ET2_1	DEG_Nend_UBRbox_1	CLV_PCSK_PC1ET2_1	CLV_PCSK_SKI1_1	CLV_PCSK_SKI1_1	LIG_FHA_1	LIG_CaM_NSCaTE_8	DOC_CKS1_1	DOC_WW_Pin1_4	DOC_MAPK_MEF2A_6	CLV_PCSK_PC1ET2_1	CLV_PCSK_FUR_1	DOC_USP7_MATH_1
LIG_14-3-3_CanoR_1	DOC_CKS1_1	DOC_USP7_UBL2_3	LIG_14-3-3_CanoR_1	DOC_CYCLIN_RevRxL_6	DEG_Nend_UBRbox_1	CLV_PCSK_FUR_1	DEG_Nend_UBRbox_2	DOC_MAPK_DCC_7	CLV_PCSK_SKI1_1	LIG_Pex14_2	MOD_PIKK_1	DOC_CKS1_1	DEG_SIAH_1	DEG_CRBN_cyclicCter_1	DOC_MAPK_MEF2A_6	CLV_PCSK_PC1ET2_1	LIG_BIR_II_1	CLV_PCSK_PC1ET2_1	DOC_PP2A_B56_1	DEG_Nend_UBRbox_2	DOC_MAPK_gen_1	DOC_MAPK_gen_1	CLV_PCSK_SKI1_1	MOD_GlcNHglycan	DOC_MAPK_MEF2A_6	DOC_MAPK_gen_1	LIG_14-3-3_CanoR_1	DOC_MAPK_MEF2A_6	LIG_BRCT_BRCA1_1	LIG_14-3-3_CanoR_1	DOC_MAPK_DCC_7	DEG_CRBN_cyclicCter_1	CLV_PCSK_SKI1_1	MOD_CK1_1	DOC_WW_Pin1_4	DOC_CKS1_1	CLV_PCSK_SKI1_1	LIG_FHA_1	CLV_PCSK_SKI1_1	EG_APCC_DBOX_1	DOC_CKS1_1	LIG_SH2_STAT5	LIG_FHA_1	DOC_PP1_RVXF_1	LIG_FHA_1	LIG_14-3-3_CanoR_1	CLV_PCSK_SKI1_1	DEG_APCC_DBOX_1	LIG_FHA_2
MOD_GSK3_1	DOC_MAPK_gen_1	LIG_Arc_Nlobe_1	LIG_Actin_WH2_2	DOC_PP2B_PxIxIT_1	DOC_USP7_MATH_1	CLV_PCSK_SKI1_1	DOC_PP2A_B56_1	DOC_MAPK_MEF2A_6	DOC_MAPK_gen_1	CLV_PCSK_FUR_1	MOD_PKA_2	DOC_CYCLIN_RxL_1	DOC_MAPK_gen_1	DEG_Nend_UBRbox_1	DOC_PP2A_B56_1	CLV_PCSK_SKI1_1	LIG_BRCT_BRCA1_1	CLV_PCSK_SKI1_1	DOC_PP2B_PxIxIT_1	DOC_SPAK_OSR1_1	MOD_CK1_1	DOC_USP7_MATH_1	DEG_APCC_DBOX_1	MOD_GSK3_1	DOC_PP2A_B56_1	LIG_Clathr_ClatBox_1	LIG_Arc_Nlobe_1	DOC_USP7_MATH_1	LIG_FHA_1	LIG_SH3_3	DOC_MAPK_MEF2A_6	DOC_CYCLIN_RxL_1	DEG_Cend_KLHDC2_1	MOD_GSK3_1	LIG_Arc_Nlobe_1	DOC_CYCLIN_RxL_1	DOC_MAPK_MEF2A_6	LIG_SH3_3	DEG_Nend_UBRbox_1	DEG_Nend_UBRbox_4	DOC_MAPK_gen_1	MOD_N-GLC_1	LIG_PDZ_Class_2	DOC_WW_Pin1_4	LIG_FHA_2	LIG_BIR_II_1	DOC_CYCLIN_RevRxL_6	DEG_Nend_UBRbox_1	LIG_SH3_3
MOD_PIKK_1	DOC_USP7_MATH_1	MOD_GSK3_1	LIG_EH1_1	DOC_USP7_MATH_1	DOC_USP7_UBL2_3	DOC_CYCLIN_RxL_1	DOC_USP7_UBL2_3	DOC_USP7_MATH_1	DOC_MAPK_MEF2A_6	LIG_PTB_Apo_2	MOD_SUMO_rev_2	DOC_USP7_MATH_1	DOC_PP2A_B56_1	DOC_CYCLIN_RxL_1	DOC_WW_Pin1_4	DOC_CYCLIN_RevRxL_6	LIG_FHA_1	DEG_COP1_1	DOC_PP4_FxxP_1	DOC_WW_Pin1_4	MOD_GlcNHglycan	LIG_Actin_WH2_2	DEG_Nend_Nbox_1	MOD_Plk_1	DOC_USP7_UBL2_3	DEG_Nend_UBRbox_1	LIG_FHA_1	DOC_WW_Pin1_4	LIG_FHA_2	MOD_CK1_1	DOC_PP2A_B56_1	DOC_MAPK_gen_1	DEG_Nend_Nbox_1	MOD_N-GLC_1	LIG_BRCT_BRCA1_1	DOC_MAPK_MEF2A_6	DOC_PP4_FxxP_1	MOD_CK1_1	DOC_MAPK_gen_1	DOC_USP7_MATH_1	DOC_MAPK_MEF2A_6	MOD_PIKK_1	LIG_Pex14_1	LIG_FHA_2	MOD_CK1_1	LIG_CtBP_PxDLS_1	DOC_MAPK_DCC_7	DOC_ANK_TNKS_1	LV_NRD_NRD_1
MOD_PKA_1	DOC_WW_Pin1_4	MOD_PIKK_1	LIG_FHA_1	DOC_WW_Pin1_4	LIG_FHA_2	DOC_MAPK_gen_1	LIG_FHA_2	DOC_WW_Pin1_4	DOC_USP7_UBL2_3	DOC_MAPK_gen_1	TRG_ER_diArg_1	DOC_USP7_UBL2_3	DOC_PP4_FxxP_1	DOC_PP1_RVXF_1	LIG_Clathr_ClatBox_1	DOC_MAPK_gen_1	MOD_CK2_1	DOC_CYCLIN_RxL_1	DOC_USP7_MATH_1	LIG_14-3-3_CanoR_1	MOD_PKA_2	LIG_Arc_Nlobe_1	DOC_CYCLIN_RxL_1		DOC_WW_Pin1_4	DOC_CKS1_1	LIG_FHA_2	LIG_14-3-3_CanoR_1	LIG_LIR_Gen_1	MOD_GlcNHglycan	LIG_14-3-3_CanoR_1	LIG_14-3-3_CanoR_1	DOC_MAPK_gen_1	MOD_OFUCOSY	LIG_FHA_2	DOC_USP7_MATH_1	DOC_USP7_UBL2_3	MOD_PIKK_1	DOC_MAPK_MEF2A_6	DOC_USP7_UBL2_3	DOC_MAPK_NFAT4_5	MOD_PKA_1	LIG_SH2_CRK	LIG_SH2_CRK	MOD_GlcNHglycan	LIG_GBD_Chelix_1	DOC_MAPK_gen_1	DOC_MIT_MIM_1	MOD_CK1_1
MOD_PKA_2	LIG_SH3_3	MOD_Plk_4	LIG_FHA_2	LIG_Arc_Nlobe_1	LIG_LIR_Gen_1	DOC_PP2A_B56_1	LIG_Pex14_2	LIG_BRCT_BRCA1_1	DOC_WW_Pin1_4	DOC_USP7_UBL2_3		DOC_WW_Pin1_4	DOC_USP7_UBL2_3	DOC_USP7_MATH_1	LIG_IRFs_LxIS_1	DOC_PP1_RVXF_1	MOD_GlcNHglycan	DOC_MAPK_gen_1	DOC_USP7_UBL2_3	LIG_Arc_Nlobe_1	TRG_Cilium_RVxP_2	LIG_FHA_1	DOC_MAPK_gen_1		LIG_BIR_II_1	DOC_USP7_UBL2_3	LIG_SH2_CRK	LIG_BIR_II_1	MOD_CK2_1	MOD_GSK3_1	LIG_Arc_Nlobe_1	LIG_deltaCOP1_diTrp_1	DOC_MAPK_MEF2A_6	MOD_PIKK_1	LIG_SUMO_SIM_par_1	DOC_WW_Pin1_4	LIG_BIR_II_1		DOC_PP4_FxxP_1	LIG_Pex14_2	DOC_PP1_RVXF_1		LIG_SH2_NCK_1	LIG_SH2_SFK_2	MOD_GSK3_1	LIG_LIR_Gen_1	DOC_MAPK_MEF2A_6	DOC_PP2A_B56_1	MOD_GlcNHglycan
MOD_ProDKin_1	MOD_CK1_1	MOD_SUMO_rev_2	LIG_LIR_Gen_1	LIG_Clathr_ClatBox_1	MOD_Plk_4	DOC_PP4_FxxP_1	LIG_SH3_3	LIG_FHA_1	LIG_14-3-3_CanoR_1	LIG_SH2_CRK		LIG_14-3-3_CanoR_1	LIG_eIF4E_1	LIG_APCC_ABBA_1	LIG_SH3_3	DOC_WW_Pin1_4	MOD_GSK3_1	DOC_USP7_MATH_1	LIG_14-3-3_CanoR_1	LIG_SH2_CRK		LIG_FHA_2	DOC_MAPK_MEF2A_6		LIG_SH3_3	LIG_LIR_Gen_1	LIG_SH2_STAT5	LIG_PDZ_Class_2	MOD_GlcNHglycan	MOD_PIKK_1	LIG_deltaCOP1_diTrp_1	LIG_FHA_1	DOC_PP4_FxxP_1	MOD_Plk_4	MOD_CDK_SPxxK_3	LIG_14-3-3_CanoR_1	LIG_FHA_1		DOC_USP7_MATH_1	LIG_SH2_SFK_2	DOC_WW_Pin1_4		LIG_SH2_SFK_2	LIG_SH3_1	MOD_Plk_2-3	LIG_Pex14_2	DOC_PP2A_B56_1	DOC_USP7_MATH_1	MOD_PIKK_1
TRG_ENDOCYTIC_2	MOD_CK2_1		LIG_PCNA_PIPBox_1	LIG_FHA_1	MOD_SUMO_rev_2	DOC_RSK_DDVF_1	LIG_SH3_4	LIG_LIR_Gen_1	LIG_BIR_II_1	LIG_SUMO_SIM_par_1		LIG_APCC_ABBA_1	LIG_FHA_2	LIG_Clathr_ClatBox_1	LIG_SUMO_SIM_par_1	LIG_BIR_II_1	MOD_N-GLC_1	DOC_USP7_UBL2_3	LIG_Arc_Nlobe_1	LIG_SH2_GRB2like		LIG_LIR_Gen_1	DOC_MAPK_NFAT4_5		MOD_CDC14_SPxK_1	LIG_PDZ_Class_3	LIG_WW_1	LIG_SH3_3	MOD_GSK3_1	MOD_ProDKin_1	LIG_FHA_2	LIG_Integrin_isoDGR_2	LIG_14-3-3_CanoR_1	MOD_SUMO_for_1	MOD_CK1_1	LIG_Arc_Nlobe_1	LIG_FHA_2		LIG_Arc_Nlobe_1	LIG_SH2_STAT5	LIG_FHA_1		LIG_SH3_3	LIG_SH3_3	MOD_ProDKin_1	LIG_RB_LxCxE_1	DOC_WW_Pin1_4	LIG_14-3-3_CanoR_1	TRG_ER_diArg_1
TRG_ER_diArg_1	MOD_Cter_Amidation		LIG_SH2_CRK	LIG_HP1_1		DOC_USP7_MATH_1	MOD_CK1_1	LIG_SH2_CRK	LIG_FHA_1	LIG_14-3-3_CanoR_1		LIG_Arc_Nlobe_1	LIG_Pex14_1	LIG_FHA_1	MOD_CDC14_SPxK_1	LIG_FHA_1	MOD_Plk_1	LIG_BRCT_BRCA1_1	LIG_FHA_2	LIG_SH2_STAP1		LIG_SH2_CRK	DOC_MAPK_RevD_3		MOD_CDK_SPxK_1	LIG_SH2_PTP2	MOD_CDK_SPK_2	LIG_SUMO_SIM_anti_2	MOD_N-GLC_2		LIG_LIR_Gen_1	LIG_LIR_Gen_1	LIG_BRCT_BRCA1_1		MOD_CK2_1	LIG_deltaCOP1_diTrp_1	LIG_SH3_2		MOD_GlcNHglycan	MOD_CK1_1	LIG_LIR_Gen_1		LIG_SUMO_SIM_anti_2	MOD_CK1_1	MOD_SUMO_for_1	LIG_SH2_NCK_1	LIG_Arc_Nlobe_1	LIG_Actin_WH2_2
	MOD_GlcNHglycan		LIG_SH2_SFK_2	LIG_SH2_STAT5		DOC_USP7_UBL2_3	MOD_CK2_1	LIG_SH2_PTP2	MOD_CK1_1	LIG_WD40_WDR5_VDV_1		LIG_FHA_2	LIG_Pex14_2	LIG_FHA_2	MOD_CDK_SPxK_1	LIG_SH2_STAT5		LIG_FHA_1	LIG_Pex14_1	LIG_UBA3_1		LIG_SUMO_SIM_par_1	DOC_PP2A_B56_1		MOD_CK2_1	LIG_SH2_STAT5	MOD_CK1_1	MOD_CDK_SPxxK_3			LIG_MYND_1	LIG_SH2_CRK	LIG_NRBOX		MOD_GSK3_1	LIG_LIR_Gen_1	LIG_SH3_3			MOD_CK2_1	LIG_PDZ_Class_1		LIG_TRAF4_MATH_1	MOD_GSK3_1	MOD_SUMO_rev_2	LIG_SH2_SFK_2	LIG_BRCT_BRCA1_1	LIG_Arc_Nlobe_1
	MOD_PKA_2		LIG_SH2_STAT5	LIG_SH3_3		LIG_14-3-3_CanoR_1	MOD_GSK3_1	LIG_SH2_SFK_2	MOD_Cter_Amidation	MOD_PIKK_1		LIG_SH2_CRK	LIG_REV1ctd_RIR_1	LIG_IRFs_LxIS_1	MOD_CK2_1	LIG_SH3_3		LIG_LIR_Gen_1	LIG_Pex14_2	MOD_CDK_SPxxK_3		LIG_UBA3_1	DOC_USP7_MATH_1		MOD_GlcNHglycan	MOD_SUMO_rev_2	MOD_CK2_1	MOD_CK1_1			LIG_SH2_STAT3	LIG_SH2_STAT5	LIG_Pex14_2		MOD_ProDKin_1	LIG_Pex14_1	LIG_SH3_4			MOD_GlcNHglycan	LIG_SUMO_SIM_par_1		LIG_TYR_ITIM	MOD_ProDKin_1		LIG_WRC_WIRS_1	LIG_FHA_1	LIG_FHA_2
	MOD_ProDKin_1		LIG_SUMO_SIM_par_1	LIG_SUMO_SIM_anti_2		LIG_APCC_ABBA_1	MOD_PIKK_1	LIG_SH2_STAT5	MOD_PIKK_1	MOD_Plk_1		LIG_SH2_STAT5	LIG_SH2_STAT3	LIG_LIR_Gen_1	MOD_GlcNHglycan	LIG_TRAF6_MATH_1		LIG_SH2_CRK	LIG_PTB_Apo_2	MOD_CK1_1		MOD_CK1_1	LIG_14-3-3_CanoR_1		MOD_GSK3_1	TRG_ENDOCYTIC_2	MOD_GlcNHglycan	MOD_GlcNHglycan			LIG_SUMO_SIM_anti_2	LIG_SH3_3	LIG_SH3_3			LIG_SH2_CRK	LIG_SUMO_SIM_anti_2			MOD_PIKK_1	LIG_TRAF4_MATH_1		MOD_CK1_1	TRG_DiLeu_BaLyEn_6		MOD_CK1_1	LIG_LIR_Gen_1	LIG_LIR_Gen_1
	TRG_ER_diArg_1		LIG_UBA3_1	LIG_SUMO_SIM_par_1		LIG_Arc_Nlobe_1	MOD_Plk_2-3	LIG_TRAF2like_MATH_loPxQ_2	MOD_PK_1	LIG_KLC1_WD_1		LIG_SH3_3	LIG_SH2_STAT5	LIG_SH2_CRK	MOD_PK_1	MOD_CDK_SPxxK_3		LIG_SH2_STAT5	LIG_PTB_Phospho_1	MOD_CK2_1		MOD_CK2_1	LIG_FHA_1		MOD_Plk_4		MOD_GSK3_1	MOD_GSK3_1			LIG_UBA3_1	MOD_CK1_1	LIG_SH3_4			LIG_Sin3_3	LIG_TRAF6_MATH_1			MOD_SUMO_rev_2	MOD_CDK_SPxxK_3		MOD_GSK3_1			MOD_GlcNHglycan	LIG_PTB_Apo_2	LIG_SH2_GRB2like
	TRG_PTS1		MOD_LATS_1	LIG_UBA3_1		LIG_BRCT_BRCA1_1	MOD_Plk_4	LIG_TYR_ITIM	MOD_Plk_4	LIG_SH3_3		LIG_WW_1	LIG_UBA3_1	LIG_SH2_SFK_2	MOD_Plk_2-3	MOD_Cter_Amidation		LIG_SUMO_SIM_anti_2	LIG_SH2_GRB2like	MOD_GlcNHglycan		MOD_GlcNHglycan	LIG_PDZ_Class_1		MOD_ProDKin_1		MOD_PIKK_1	MOD_PIKK_1			LIG_WD40_WDR5_VDV_1	MOD_GlcNHglycan	LIG_SUMO_SIM_par_1			LIG_SUMO_SIM_par_1	MOD_GlcNHglycan			TRG_ENDOCYTIC_2	MOD_Cter_Amidation		MOD_PIKK_1			MOD_PKA_2	LIG_PTB_Phospho_1	LIG_SH2_NCK_1
			TRG_DiLeu_BaEn_1	MOD_CDC14_SPxK_1		LIG_FHA_2	MOD_SUMO_for_1	MOD_Plk_4	MOD_ProDKin_1	LIG_SxIP_EBH_1		MOD_CDK_SPxK_1	LIG_ULM_U2AF65_1	LIG_SH2_STAP1	MOD_ProDKin_1	MOD_GlcNHglycan		LIG_TRAF6_MATH_1	LIG_SH2_SFK_2	MOD_GSK3_1		MOD_GSK3_1	LIG_UBA3_1				MOD_PKA_1	MOD_PKA_2			MOD_CK2_1	MOD_GSK3_1	LIG_UBA3_1			MOD_CDK_SPxxK_3	MOD_NEK2_2			TRG_ER_diArg_1	MOD_GlcNHglycan		MOD_PKA_2			TRG_DiLeu_BaEn_2	LIG_RB_LxCxE_1	LIG_SH2_SFK_2
			TRG_ENDOCYTIC_2	MOD_CDK_SPxK_1		LIG_Integrin_RGD_1	MOD_SUMO_rev_2	MOD_ProDKin_1	TRG_NLS_Bipartite_1	MOD_CK1_1		MOD_CDK_SPxxK_3	MOD_CK2_1	LIG_SH2_STAT3	MOD_SUMO_for_1	MOD_LATS_1		MOD_CK1_1	LIG_SH2_STAP1	MOD_N-GLC_1		MOD_N-GLC_1	LIG_WRPW_2				MOD_PKA_2	MOD_Plk_4			MOD_PIKK_1	MOD_OFUCOSY	LIG_WRC_WIRS_1			MOD_CK1_1	MOD_Plk_4			TRG_NLS_MonoCore_2	MOD_GSK3_1		MOD_Plk_4			TRG_ER_diArg_1	IG_SH2_GRB2like	LIG_SH2_STAP1
				MOD_CK1_1		LIG_LIR_Gen_1	TRG_DiLeu_BaEn_2	TRG_DiLeu_BaEn_1	TRG_NLS_MonoExtC_3	MOD_GlcNHglycan		MOD_GlcNHglycan	MOD_GlcNHglycan	LIG_SH2_STAT5	MOD_SUMO_rev_2	MOD_N-GLC_1		MOD_GlcNHglycan	LIG_SH2_STAT5	MOD_PIKK_1		MOD_NEK2_1	MOD_CK1_1				MOD_ProDKin_1	MOD_ProDKin_1			MOD_Plk_1	MOD_PIKK_1	MOD_GlcNHglycan			MOD_GlcNHglycan	MOD_SUMO_rev_2			TRG_NLS_MonoExtC_3	MOD_PKA_2		TRG_ENDOCYTIC_2				LIG_SH2_PTP2	LIG_SH2_STAT5
				MOD_GlcNHglycan		LIG_MLH1_MIPbox_1	TRG_DiLeu_BaEn_4	TRG_ENDOCYTIC_2	TRG_NLS_MonoExtN_4	MOD_SUMO_rev_2		MOD_PIKK_1	MOD_N-GLC_1	MOD_CK1_1	TRG_DiLeu_BaEn_3	MOD_PIKK_1		MOD_GSK3_1	LIG_SH3_3	MOD_ProDKin_1		MOD_NEK2_2	MOD_CMANNOS				MOD_SUMO_rev_2	TRG_DiLeu_BaLyEn_6			MOD_Plk_2-3	MOD_PKA_2	MOD_Plk_4			MOD_GSK3_1	TRG_ER_diArg_1			TRG_NLS_MonoExtN_4	MOD_ProDKin_1						LIG_SH2_SFK_2	LIG_TYR_ITIM
				MOD_GSK3_1		LIG_NRBOX				TRG_ENDOCYTIC_2		MOD_Plk_4	MOD_PIKK_1	MOD_CK2_1		MOD_Plk_1		MOD_PIKK_1	MOD_CK2_1			MOD_PIKK_1	MOD_Cter_Amidation				TRG_ENDOCYTIC_2				TRG_DiLeu_BaLyEn_6	MOD_Plk_1	TRG_DiLeu_BaEn_1			MOD_PIKK_1					TRG_DiLeu_BaLyEn_6						LIG_SH2_STAP1	MOD_CK1_1
				MOD_ProDKin_1		LIG_SH2_SFK_2				TRG_ER_diArg_1		MOD_ProDKin_1	MOD_PKA_1	MOD_GSK3_1		MOD_ProDKin_1		MOD_PK_1	MOD_GlcNHglycan			MOD_PKA_2	MOD_GlcNHglycan				TRG_NLS_MonoExtC_3				TRG_ENDOCYTIC_2	MOD_Plk_4	TRG_NES_CRM1_1			MOD_PKA_2											LIG_SH2_STAT5	MOD_CK2_1
						LIG_SH2_STAP1						TRG_ENDOCYTIC_2	MOD_SUMO_for_1	MOD_N-GLC_1		MOD_SUMO_for_1		MOD_Plk_1	MOD_GSK3_1			MOD_Plk_4	MOD_GSK3_1									MOD_SUMO_rev_2				MOD_ProDKin_1											LIG_SUMO_SIM_par_1	MOD_GSK3_1
						LIG_SH2_STAT3						TRG_PTS1	MOD_SUMO_rev_2	MOD_NEK2_2		MOD_SUMO_rev_2		TRG_ENDOCYTIC_2	MOD_PKA_2			TRG_ENDOCYTIC_2	MOD_Plk_4									TRG_ENDOCYTIC_2				TRG_ENDOCYTIC_2											MOD_CDK_SPK_2	MOD_N-GLC_1
						LIG_SH2_STAT5							TRG_ENDOCYTIC_2	MOD_PIKK_1		TRG_DiLeu_BaEn_2			TRG_Cilium_RVxP_2				MOD_SUMO_for_1									TRG_ER_diArg_1				TRG_ER_diArg_1											MOD_GSK3_1	MOD_PIKK_1
						LIG_SUMO_SIM_par_1							TRG_ER_diArg_1	MOD_Plk_1									TRG_DiLeu_BaLyEn_6																								MOD_NEK2_2	MOD_PKA_2
						LIG_UBA3_1							TRG_NLS_MonoExtC_3	MOD_SUMO_rev_2									TRG_ER_diArg_1																								MOD_PIKK_1	MOD_Plk_1
						MOD_CK1_1							TRG_NLS_MonoExtN_4	TRG_DiLeu_BaLyEn_6									TRG_NLS_MonoExtN_4																								MOD_PKA_2	MOD_Plk_4
						MOD_CK2_1								TRG_ENDOCYTIC_2																																	MOD_Plk_1	MOD_SUMO_for_1
						MOD_Cter_Amidation								TRG_NES_CRM1_1																																	MOD_Plk_2-3	MOD_SUMO_rev_2
						MOD_GlcNHglycan																																									MOD_Plk_4	TRG_DiLeu_BaEn_1
						MOD_GSK3_1																																									MOD_ProDKin_1	TRG_DiLeu_BaEn_4
						MOD_N-GLC_1																																									MOD_SUMO_for_1	TRG_ENDOCYTIC_2
						MOD_NMyristoyl																																									MOD_SUMO_rev_2	TRG_ER_diArg_1
						MOD_PIKK_1																																									TRG_ENDOCYTIC_2	TRG_NES_CRM1_1
						MOD_PKA_2																																									TRG_ER_diArg_1
						MOD_Plk_1																																									TRG_NLS_Bipartite_1
						MOD_Plk_4																																									TRG_NLS_MonoExtC_3
						MOD_SUMO_for_1
						TRG_DiLeu_BaLyEn_6
						TRG_ENDOCYTIC_2
						TRG_ER_diArg_1
						TRG_PTS1
[truncated: 63 more columns]
