# Supplementary material for: Mass Spectrometry-Based Workflow for the Identification and Quantification of Alternative and Canonical Proteins in Pancreatic Cancer Cells
Source: Cells. 2024 Nov 28;13(23):1966. doi: 10.3390/cells13231966 (PMC11640293; doi:10.3390/cells13231966)
Supplement: Supplementary file 1 [file cells-13-01966-s001.zip › Supplementary_table_S6.xlsx]

## Sheet: results_66C58B730019332663BEF8D
Protein_ID	Localizations	Signals	Cytoplasm	Nucleus	Extracellular	Cell membrane	Mitochondrion	Plastid	Endoplasmic reticulum	Lysosome/Vacuole	Golgi apparatus	Peroxisome
IP_581916_TX_9606	Mitochondrion	Transmembrane domain	0.1868	0.0828	0.1943	0.4421	0.8068	0.0635	0.2067	0.0488	0.2261	0.2231
II_784907_TX_9606	Cytoplasm|Extracellular	Signal peptide|Nuclear localization signal	0.5689	0.1778	0.6568	0.3117	0.2786	0.0956	0.3254	0.2316	0.3814	0.0289
IP_596944_TX_9606	Cell membrane	Signal peptide	0.2108	0.0378	0.1332	0.8693	0.0501	0.0397	0.4619	0.485	0.3807	0.0693
IP_596951_TX_9606	Cell membrane	Signal peptide	0.224	0.0461	0.1228	0.8446	0.0515	0.037	0.454	0.4451	0.3592	0.0597
IP_557225_TX_9606	Cytoplasm|Extracellular	Signal peptide	0.8689	0.4197	0.6791	0.1788	0.1619	0.0066	0.601	0.1537	0.4961	0.0198
IP_620044_TX_9606	Cytoplasm|Extracellular	Signal peptide	0.7628	0.3825	0.6734	0.0567	0.343	0.027	0.1163	0.0952	0.4055	0.0661
IP_596887_TX_9606	Cytoplasm	Peroxisomal targeting signal	0.7776	0.2049	0.112	0.4488	0.2265	0.0245	0.5191	0.1315	0.4703	0.3365
IP_592989_TX_9606	Cytoplasm	Peroxisomal targeting signal	0.8282	0.3681	0.069	0.0695	0.4981	0.051	0.1044	0.0697	0.2344	0.5759
IP_736237_TX_9606	Cytoplasm|Mitochondrion	Peroxisomal targeting signal	0.5519	0.324	0.2857	0.0678	0.6644	0.0119	0.0465	0.0953	0.098	0.5068
IP_600806_TX_9606	Cytoplasm|Nucleus	Peroxisomal targeting signal	0.5605	0.5553	0.3186	0.0446	0.4976	0.0346	0.3996	0.2032	0.1552	0.0822
IP_653613_TX_9606	Cytoplasm	Nuclear localization signal|Nuclear export signal	0.7312	0.3042	0.0798	0.3325	0.2673	0.0988	0.3273	0.0672	0.1439	0.0498
IP_603921_TX_9606	Cytoplasm	Nuclear localization signal|Nuclear export signal	0.8097	0.2784	0.1694	0.3015	0.3371	0.0144	0.4026	0.1122	0.3623	0.0831
IP_556766_TX_9606	Cytoplasm|Nucleus	Nuclear localization signal|Nuclear export signal	0.9232	0.5127	0.1849	0.1814	0.3416	0.0912	0.128	0.1974	0.1896	0.0932
II_640846_TX_9606	Cytoplasm|Nucleus	Nuclear localization signal|Nuclear export signal	0.5806	0.6884	0.0581	0.0446	0.4856	0.0085	0.0826	0.0509	0.0293	0.0141
IP_688800_TX_9606	Cytoplasm|Nucleus	Nuclear localization signal	0.7865	0.5498	0.1431	0.3439	0.1543	0.0149	0.1045	0.0415	0.1109	0.0548
IP_691622_TX_9606	Cytoplasm	Nuclear localization signal	0.7888	0.2312	0.353	0.3427	0.3962	0.1444	0.1542	0.0761	0.224	0.0417
IP_604235_TX_9606	Cytoplasm	Nuclear localization signal	0.7987	0.4228	0.0657	0.2632	0.2957	0.0132	0.1935	0.1593	0.0418	0.024
IP_600914_TX_9606	Cytoplasm|Nucleus	Nuclear localization signal	0.6861	0.5684	0.3044	0.1734	0.1546	0.0276	0.2626	0.1269	0.239	0.0136
IP_670984_TX_9606	Cytoplasm	Nuclear localization signal	0.7539	0.3418	0.3107	0.1637	0.2188	0.1388	0.1656	0.0226	0.1432	0.0233
IP_603079_TX_9606	Cytoplasm|Nucleus	Nuclear localization signal	0.5146	0.8606	0.0866	0.1605	0.0488	0.0004	0.1709	0.0461	0.0465	0.0049
II_587824_TX_9606	Cytoplasm|Nucleus	Nuclear localization signal	0.6239	0.5987	0.3023	0.1547	0.275	0.0012	0.1566	0.0657	0.201	0.0132
IP_668644_TX_9606	Cytoplasm|Nucleus	Nuclear localization signal	0.6819	0.7752	0.0515	0.0923	0.525	0.0054	0.1437	0.0188	0.1666	0.1205
IP_752922_TX_9606	Nucleus	Nuclear localization signal	0.4437	0.4814	0.1555	0.0872	0.481	0.0369	0.0705	0.0138	0.019	0.0076
IP_2374512_TX_9606	Cytoplasm	Nuclear localization signal	0.6113	0.4984	0.2487	0.0792	0.5592	0.0284	0.0687	0.0251	0.0339	0.0026
IP_3412977_TX_9606	Nucleus	Nuclear localization signal	0.4396	0.609	0.4272	0.0787	0.3933	0.0889	0.0381	0.0265	0.0126	0.0279
IP_2325255_TX_9606	Cytoplasm|Nucleus	Nuclear localization signal	0.5934	0.6059	0.1425	0.0749	0.4881	0.0133	0.3399	0.0795	0.0376	0.0069
IP_595247_TX_9606	Cytoplasm|Nucleus	Nuclear localization signal	0.5317	0.771	0.0985	0.0706	0.1235	0.0122	0.1607	0.028	0.0937	0.0335
IP_788717_TX_9606	Cytoplasm	Nuclear localization signal	0.7311	0.4822	0.1425	0.0681	0.2515	0.0404	0.2962	0.037	0.294	0.0977
IP_651197_TX_9606	Cytoplasm|Nucleus	Nuclear localization signal	0.5315	0.7668	0.2434	0.0593	0.1158	0.0054	0.191	0.029	0.0706	0.0824
IP_651883_TX_9606	Cytoplasm|Nucleus	Nuclear localization signal	0.563	0.6491	0.2654	0.055	0.418	0.0064	0.2044	0.0434	0.0348	0.0163
IP_662403_TX_9606	Cytoplasm|Nucleus	Nuclear localization signal	0.6013	0.7927	0.1698	0.0526	0.2007	0.0083	0.1061	0.0904	0.0583	0.0101
IP_2354740_TX_9606	Cytoplasm|Nucleus	Nuclear localization signal	0.5927	0.5519	0.1713	0.0521	0.5227	0.0014	0.2182	0.0407	0.0852	0.0189
IP_754524_TX_9606	Nucleus	Nuclear localization signal	0.406	0.7077	0.2747	0.0445	0.5345	0.0053	0.0964	0.019	0.0464	0.0123
IP_621691_TX_9606	Cytoplasm|Nucleus	Nuclear localization signal	0.6158	0.7998	0.1596	0.0409	0.1973	0.0086	0.1443	0.0432	0.0709	0.0158
IP_575806_TX_9606	Cytoplasm|Nucleus	Nuclear localization signal	0.5213	0.7149	0.0937	0.0298	0.2211	0.0365	0.0531	0.0273	0.0079	0.0118
IP_635503_TX_9606	Cytoplasm|Nucleus	Nuclear localization signal	0.7024	0.5041	0.1057	0.0291	0.4658	0.004	0.1796	0.0114	0.0536	0.0173
IP_635383_TX_9606	Cytoplasm	Nuclear localization signal	0.7889	0.3836	0.4725	0.0244	0.1374	0.0962	0.0431	0.0476	0.0656	0.111
IP_667059_TX_9606	Cytoplasm|Nucleus	Nuclear localization signal	0.6286	0.587	0.0635	0.0231	0.1229	0.0052	0.3801	0.0823	0.1504	0.0064
IP_691724_TX_9606	Cytoplasm|Nucleus	Nuclear localization signal	0.8572	0.635	0.0608	0.0188	0.1761	0.0056	0.2642	0.0228	0.0628	0.0259
II_3404011_TX_9606	Cytoplasm	Nuclear export signal	0.7507	0.3333	0.0489	0.3712	0.2154	0.0153	0.1319	0.2695	0.3315	0.0442
II_3404563_TX_9606	Cytoplasm	Nuclear export signal	0.7336	0.2774	0.1003	0.3376	0.1758	0.0092	0.2283	0.3156	0.4618	0.0324
IP_747506_TX_9606	Cytoplasm	Nuclear export signal	0.6268	0.3999	0.1639	0.2352	0.2738	0.0029	0.258	0.2528	0.5439	0.0648
IP_562006_TX_9606	Cytoplasm	Nuclear export signal	0.8328	0.4417	0.0484	0.2102	0.3823	0.0096	0.3202	0.0936	0.158	0.036
IP_656593_TX_9606	Cytoplasm	Nuclear export signal	0.8713	0.3335	0.2395	0.2054	0.3516	0.0024	0.1044	0.1501	0.3149	0.0434
IP_734708_TX_9606	Cytoplasm	Nuclear export signal	0.8692	0.4803	0.2357	0.1758	0.6104	0.0438	0.3274	0.0836	0.2509	0.3657
IP_709640_TX_9606	Cytoplasm|Nucleus	Nuclear export signal	0.805	0.5637	0.012	0.1469	0.129	0.0409	0.0115	0.0702	0.0385	0.3376
IP_592770_TX_9606	Cytoplasm|Cell membrane		0.8665	0.1065	0.3527	0.6003	0.3456	0.0635	0.0763	0.0276	0.2751	0.104
IP_623002_TX_9606	Mitochondrion		0.3392	0.3032	0.198	0.2639	0.6567	0.0324	0.3188	0.0881	0.1417	0.1525
IP_3404676_TX_9606	Cytoplasm		0.4935	0.2071	0.2729	0.2629	0.3683	0.0171	0.054	0.0475	0.0724	0.02
IP_2328285_TX_9606	Cytoplasm		0.7033	0.2476	0.4167	0.2287	0.3315	0.1275	0.248	0.1108	0.1871	0.0131
IP_672168_TX_9606	Cytoplasm		0.8204	0.131	0.4427	0.2104	0.4722	0.0128	0.1334	0.0618	0.3015	0.09
IP_118976_TX_9606	Cytoplasm		0.5082	0.3981	0.1549	0.2072	0.4696	0.0584	0.0642	0.0456	0.139	0.1332
IP_672077_TX_9606	Cytoplasm		0.8446	0.0654	0.5509	0.1917	0.4258	0.0108	0.3385	0.1104	0.3502	0.0397
IP_687666_TX_9606	Cytoplasm		0.5501	0.2872	0.0715	0.1823	0.49	0.0037	0.119	0.1568	0.2466	0.0082
IP_118981_TX_9606	Nucleus		0.3883	0.6829	0.0915	0.1781	0.4154	0.1152	0.3398	0.166	0.1431	0.1734
IP_150823_TX_9606	Mitochondrion		0.3581	0.1348	0.4878	0.1741	0.8068	0.0311	0.1817	0.1548	0.3619	0.5309
IP_752246_TX_9606	Cytoplasm|Mitochondrion		0.7399	0.3924	0.5988	0.1624	0.6804	0.0501	0.0826	0.0751	0.047	0.2432
IP_623125_TX_9606	Cytoplasm		0.5746	0.4918	0.2345	0.1591	0.1837	0.0093	0.2023	0.3727	0.381	0.0182
IP_671454_TX_9606	Cytoplasm		0.6801	0.4074	0.3644	0.1499	0.2391	0.4214	0.0184	0.0287	0.0484	0.1067
IP_3406476_TX_9606	Extracellular|Mitochondrion		0.4523	0.3462	0.7025	0.1478	0.6258	0.0218	0.1688	0.0518	0.2073	0.0167
IP_669642_TX_9606	Cytoplasm		0.7375	0.2879	0.2255	0.1458	0.3902	0.0114	0.329	0.171	0.2625	0.0219
IP_755015_TX_9606	Nucleus		0.4513	0.5392	0.2463	0.1442	0.4855	0.0266	0.3884	0.0797	0.2532	0.2964
IP_590774_TX_9606	Extracellular|Mitochondrion		0.3792	0.1868	0.7798	0.1374	0.7425	0.0256	0.1085	0.1753	0.4106	0.3517
IP_702949_TX_9606	Mitochondrion		0.4609	0.4115	0.3483	0.1373	0.4904	0.0525	0.0682	0.049	0.0346	0.4335
IP_691726_TX_9606	Cytoplasm		0.5481	0.2266	0.3882	0.1303	0.4141	0.0361	0.3013	0.0572	0.0918	0.0065
IP_613981_TX_9606	Nucleus		0.2469	0.5996	0.5707	0.1268	0.0482	0.0742	0.2353	0.0209	0.0445	0.0368
IP_621896_TX_9606	Cytoplasm|Nucleus		0.81	0.502	0.5234	0.1211	0.3458	0.0183	0.4403	0.0747	0.3618	0.0763
IP_720068_TX_9606	Nucleus		0.4125	0.4295	0.1666	0.1047	0.3465	0.0124	0.1297	0.1344	0.0787	0.0083
IP_623363_TX_9606	Cytoplasm		0.5356	0.3192	0.1227	0.1046	0.4159	0.016	0.1766	0.1386	0.0409	0.1059
IP_555821_TX_9606	Cytoplasm		0.5739	0.4571	0.202	0.1039	0.4912	0.0227	0.1057	0.0181	0.0578	0.0333
IP_180823_TX_9606	Nucleus		0.3763	0.5939	0.1226	0.1014	0.4885	0.066	0.131	0.0137	0.0337	0.0344
IP_576453_TX_9606	Cytoplasm		0.6013	0.3576	0.223	0.0994	0.5137	0.009	0.1496	0.0606	0.0671	0.2393
IP_273445_TX_9606	Nucleus		0.3289	0.473	0.3021	0.0991	0.3698	0.0476	0.0487	0.0209	0.0221	0.0099
IP_273447_TX_9606	Nucleus		0.3193	0.4751	0.208	0.0966	0.41	0.0906	0.0438	0.0257	0.0138	0.0143
IP_3386620_TX_9606	Cytoplasm		0.5111	0.4413	0.0532	0.0962	0.3368	0.0349	0.2316	0.1395	0.2667	0.1194
IP_229153_TX_9606	Extracellular		0.4668	0.4837	0.5846	0.0949	0.4268	0.0133	0.0896	0.042	0.1202	0.0062
II_3426640_TX_9606	Extracellular		0.357	0.3244	0.6293	0.093	0.4472	0.0039	0.2293	0.0806	0.2227	0.0082
IP_3386621_TX_9606	Cytoplasm		0.5154	0.3881	0.0639	0.0902	0.3743	0.0541	0.1425	0.1187	0.2159	0.0865
IP_790880_TX_9606	Cytoplasm		0.8421	0.3181	0.1609	0.0901	0.1302	0.0018	0.1108	0.0887	0.2723	0.0026
IP_636333_TX_9606	Cytoplasm		0.5426	0.3527	0.4348	0.0885	0.1672	0.1075	0.0777	0.0353	0.0134	0.0054
IP_621687_TX_9606	Cytoplasm|Extracellular		0.6911	0.3641	0.7173	0.083	0.1609	0.1295	0.0664	0.1495	0.2573	0.0528
IP_762424_TX_9606	Cytoplasm|Nucleus|Endoplasmic reticulum		0.7383	0.5816	0.3885	0.0826	0.1585	0.0116	0.7052	0.0763	0.2624	0.0041
IP_707573_TX_9606	Nucleus		0.3779	0.5108	0.0932	0.0773	0.405	0.0209	0.1879	0.0539	0.0298	0.0168
II_570282_TX_9606	Mitochondrion		0.2618	0.2351	0.4107	0.0764	0.4294	0.1068	0.0584	0.0967	0.0403	0.0049
IP_600839_TX_9606	Cytoplasm		0.6423	0.2398	0.256	0.0749	0.614	0.1497	0.391	0.0291	0.1782	0.0048
IP_777386_TX_9606	Cytoplasm		0.6105	0.3996	0.1783	0.074	0.4292	0.0059	0.0533	0.0392	0.0303	0.0165
IP_273440_TX_9606	Nucleus		0.3487	0.6842	0.2585	0.0726	0.2887	0.0991	0.0671	0.017	0.0365	0.0073
IP_114154_TX_9606	Nucleus		0.4732	0.5241	0.2554	0.0721	0.5973	0.0702	0.0761	0.0093	0.0233	0.0157
IP_124519_TX_9606	Cytoplasm|Nucleus		0.5331	0.6812	0.1223	0.0699	0.3459	0.033	0.1256	0.0172	0.0305	0.0069
II_632040_TX_9606	Cytoplasm|Mitochondrion		0.7209	0.4849	0.3582	0.0695	0.6503	0.0277	0.1634	0.2874	0.3792	0.0787
IP_746031_TX_9606	Mitochondrion		0.3844	0.3488	0.2311	0.0679	0.6093	0.0064	0.1336	0.086	0.1318	0.0944
IP_613128_TX_9606	Cytoplasm|Mitochondrion		0.5117	0.1157	0.2918	0.067	0.6671	0.008	0.3346	0.0879	0.0717	0.0344
IP_669889_TX_9606	Cytoplasm		0.7672	0.3919	0.0483	0.0612	0.3311	0.0103	0.2951	0.0612	0.192	0.0051
IP_635264_TX_9606	Cytoplasm		0.541	0.3845	0.1522	0.0589	0.3174	0.0431	0.1057	0.0159	0.0287	0.0146
IP_761918_TX_9606	Cytoplasm		0.3753	0.3529	0.3117	0.057	0.233	0.0265	0.2464	0.0804	0.2363	0.0052
IP_204632_TX_9606	Cytoplasm|Nucleus		0.5396	0.5511	0.1701	0.0568	0.4799	0.0509	0.0567	0.017	0.0078	0.0089
IP_2359240_TX_9606	Cytoplasm|Nucleus		0.6269	0.557	0.2477	0.0567	0.4507	0.0028	0.2326	0.0275	0.1222	0.213
IP_755625_TX_9606	Cytoplasm		0.5421	0.4763	0.176	0.054	0.4968	0.0305	0.341	0.061	0.1375	0.1129
II_629105_TX_9606	Cytoplasm		0.6305	0.3664	0.5465	0.0514	0.4944	0.0142	0.0973	0.0342	0.0624	0.0306
IP_761603_TX_9606	Cytoplasm|Nucleus|Mitochondrion		0.6818	0.5188	0.3463	0.0489	0.6259	0.107	0.325	0.0403	0.1741	0.2944
IP_707056_TX_9606	Cytoplasm|Nucleus		0.5526	0.5624	0.3889	0.0458	0.396	0.0019	0.1374	0.0597	0.1018	0.0432
IP_078775_TX_9606	Extracellular		0.2954	0.4898	0.5561	0.0403	0.3974	0.0012	0.1072	0.0526	0.1485	0.0796
IP_150670_TX_9606	Cytoplasm|Nucleus|Mitochondrion		0.5148	0.5311	0.5607	0.0387	0.6767	0.003	0.1037	0.0495	0.1182	0.0795
IP_159729_TX_9606	Cytoplasm|Nucleus		0.5692	0.5832	0.2528	0.0367	0.2511	0.0479	0.1834	0.1584	0.1496	0.1209
IP_790773_TX_9606	Cytoplasm|Nucleus		0.5596	0.5922	0.3343	0.0365	0.4081	0.0034	0.3201	0.0869	0.0714	0.0082
IP_708882_TX_9606	Cytoplasm		0.589	0.5007	0.5727	0.0361	0.459	0.0366	0.1584	0.1091	0.0474	0.0052
IP_703132_TX_9606	Cytoplasm		0.5404	0.3615	0.4203	0.0342	0.2003	0.0875	0.0725	0.041	0.0999	0.0331
IP_687276_TX_9606	Cytoplasm|Nucleus		0.5372	0.5399	0.41	0.034	0.5434	0.0102	0.0409	0.028	0.0615	0.1253
IP_3390546_TX_9606	Nucleus		0.4489	0.6851	0.286	0.0339	0.3129	0.0015	0.1467	0.0737	0.1475	0.003
IP_709714_TX_9606	Cytoplasm		0.7693	0.4411	0.014	0.0314	0.0994	0.0056	0.2742	0.0544	0.1169	0.0055
IP_748181_TX_9606	Cytoplasm|Nucleus|Extracellular		0.5698	0.5462	0.6834	0.0287	0.3316	0.0111	0.1281	0.0127	0.0897	0.0409
IP_2374496_TX_9606	Cytoplasm		0.5451	0.4286	0.3681	0.0256	0.4197	0.0113	0.0758	0.0176	0.0818	0.013
IP_567560_TX_9606	Cytoplasm		0.7323	0.4536	0.4838	0.0039	0.4028	0.0168	0.1077	0.0092	0.1062	0.1539
