# Supplementary material for: Mass Spectrometry-Based Workflow for the Identification and Quantification of Alternative and Canonical Proteins in Pancreatic Cancer Cells
Source: Cells. 2024 Nov 28;13(23):1966. doi: 10.3390/cells13231966 (PMC11640293; doi:10.3390/cells13231966)
Supplement: Supplementary file 1 [file cells-13-01966-s001.zip › Supplementary_table_S7.xlsx]

## Sheet: Feuil1
peptide_id	sequence	modifications	ptm_protein_positions	accession	HeLa 1	HeLa 2	HeLa 3	HeLa 4	HEK293T 1	HEK293T 2	HEK293T 3	HEK293T 4	ASPC1 1	ASPC1 2	ASPC1 3	ASPC1 4	PANC1 1	PANC1 2	PANC1 3	PANC1 4	MIA PACA2 1	MIA PACA2 2	MIA PACA2 3	MIA PACA2 4	PATU8988 1	PATU8988 2	PATU8988 3
160628	DVDQQEFVR			IP_669889	2895099	2.88865e+06	2994382	3.01974e+06	2563486	2296354	2.48487e+06	2.30618e+06	1.74228e+06	1.8485e+06	1.86132e+06	2.1229e+06	2.18232e+06	2.33715e+06	1.97703e+06	2132341	1.08021e+06	1.12587e+06	3023415		1.33645e+06	1.3599e+06	2.65136e+06
1577850	AGPDPGVSPAQVLLSEPEEAAALYR			II_629105	3.5823e+06	2.30032e+06	2321805	2.48721e+06	1.5753e+06	1804619	1.57956e+06	1.79246e+06				1.95213e+06	775685	763301	652675	731211		363416	1.23622e+06	665935			721259
2348799	AIYNTPCIQAESEK	Carbamidomethyl (C7)	Carbamidomethyl (C7)	IP_623363	3436262	3.56905e+06	3.80177e+06	3.54256e+06	5509538	5190582	5267615	4.7648e+06	2.9884e+06	2.4794e+06	283207	195350	3.70203e+06	3677596	3.60485e+06	3.34456e+06	2.29098e+06	2.52528e+06		188102	3.77466e+06	3.48954e+06	617754
1245702	PEAGAELR			IP_3390546	720110	447030	411109	386838	685835	629637	653068	656212	768464	707397	408457	332920	264706	295272	267778	279509	63938.2	69953.3	135776		188187	189702	129185
176077	GKIEVTEIITDR			IP_755015				2.15827e+06	1.84181e+06	1250333	1615221	1.77502e+06	2367068	1.83809e+06	6.88762e+06	5.92312e+06	4.0137e+06	3.52095e+06	3.08555e+06	3.50325e+06	2.10142e+06	1.96677e+06	14202418	13770114	3.45742e+06	3.73115e+06	7.35898e+06
3000715	TVAQQHDEDGIEEEDDDDNEIDDDDTISDWNLRK			IP_709640	461712	488137	397626	405840						227906			267070	208697	242850	351124	216469	206478			233870	162505	643236
1942542	FNSKDEILLTLEK			IP_613128	3.65681e+06		1.81413e+06	1.95561e+06	1677275	2.1585e+06	1.93567e+06	2.37062e+06	2.01181e+06	2.14423e+06	3.80139e+06	3.57824e+06	1.73913e+06	1.84465e+06	2.73701e+06	2.03689e+06	5800191	5.29765e+06	5.03843e+06	4.94734e+06	4.16394e+06	4.04596e+06	7.24255e+06
394926	ILELAGNAAR			IP_600914	4.01077e+06	3.2704e+06			2.43315e+06	2110883	2.16722e+06	1.9852e+06					1.48377e+06	1.71953e+06	1.49289e+06	1.79244e+06	1.39077e+06	1.26238e+06			1.03323e+06	1.40405e+06
172037	VDNDEDEHQLSLR			IP_662403	391611	340839	331406	356335	268460	331277	367223	246358	398068	394740	96597.8	89748.4	1.22188e+06	914708	1.22342e+06	879051	1.45856e+06	2.09505e+06			628530	756722	86741.6
2121792	VPLAGAAGGPGVVR			IP_651197		91830.4				153826	109996	234737					495021	169866	757016	663332						501402
1050458	SPLLLFQGR			IP_3412977	425139	421002							1.09619e+06	830922			727068	751803	622671	648286		109680			657149	574010
2104586	FNTGNLCMVTGGANLGR	Carbamidomethyl (C7); Oxidation (M8)	Carbamidomethyl (C7); Oxidation (M8)	IP_703132	4.72536e+06	6043061	5417010	4.86933e+06	8117047	7.42848e+06	7.12973e+06	7.95127e+06	7.00143e+06	7.48323e+06	2.65382e+06	3027201	4556305	4.36555e+06	5309749	4908867	5001619	5035628	3.01318e+06	2.85361e+06	6948230	6185790	5013503
2704702	TITLEVKPSDTIENVK			IP_761918				6.68859e+06	7.3158e+06	6489454	6737788	6792330	5.19896e+06	6292157	6778082	7515292	6.54941e+06	6578987	4.9112e+06	3.87994e+06	2.21472e+06	2.28054e+06	6.348e+06	7256010	6.1746e+06	5427400	7931452
3509561	QNHAAVFR			IP_604235				237169	376222		159932	211619	411436	362550	446832	534134	331490		497925	507569	427097	398538		729158	157808	134875
731722	LNEEASEEILK			IP_603079	1.82598e+06	2453921	2.47804e+06	2.0837e+06	867474	828413	946009	749770					1.03546e+06	981753	1.0172e+06	974380					485161	943875
1630269	MAARTSPSPSSR			IP_702949	2743047	2.62663e+06	2489415	2583172	4392202	4.45565e+06	4.51688e+06	4262430	2.44148e+06	2769267	4305249	4.49298e+06	3.50141e+06	3.23745e+06	3553562	3.05339e+06	7.31196e+06	7.64265e+06	9322713	8782431	4.1146e+06	4391436	3.91454e+06
724022	WSLLQEQK			IP_790880	18751832	19671198	20738290	20245342	2.16473e+06	1.97773e+06	2.07489e+06	2.11538e+06	18278102	22206540	233676960	210658640	19139856	15753511	17786136	17592106	4501944	6.51493e+06	37008572	40619332	11106382	14889007	74655424
391467	KSVPSTGGVK			IP_613981	2.59945e+06	3.1569e+06	2.51472e+06	3.47925e+06	4.57223e+06	6276531	4.00627e+06	4.82281e+06	6.9151e+06	6195752	12470338	12086289	3765844	3.63752e+06	4701344	3.84416e+06	4.51971e+06	5.29855e+06	2736520	1518890	5908552	5.71598e+06	4.11451e+06
446658	LAHYDKR			IP_595247		3.09109e+06	1866327	3.35687e+06	3.36855e+06	7.8761e+06	3671203	7.5616e+06	1.57373e+06	2.72715e+06	22217540	17923990	2.93988e+06	2.92216e+06	3188071	3.6834e+06	3.17561e+06	4.10685e+06	21449044	23510228	1984126	1.81241e+06	13163172
167222	VFEFLNAK			IP_2328285	3.30751e+06	3.09888e+06	3.74813e+06	3.11946e+06	1.09149e+06	827800	892497	1084472	777954	892979	1.76951e+06	1.32838e+06	2.31052e+06	2264925	2.22859e+06	2.27832e+06	460198	481747	1.05141e+06	867709	744704	731353	2.07797e+06
386417	LSYDTASNK			IP_777386	658595	711006	621395	615349	527688	537976	524676	515016	474054	501686	990420	1.0893e+06	616128	581880	577011	668336	439074	336074	1.20456e+06	1.33288e+06	421228	383473	1.1467e+06
1738073	SCSATLGNFAK	Carbamidomethyl (C2)	Carbamidomethyl (C2)	IP_709714	769775	534923						716839	754280	862928	722335	958069	738140	790434	846932	832827		572405			709122	759493	928997
2762934	HTGPGILSMANAGSNINGSQFFICTAK	Oxidation (M9); Carbamidomethyl (C24)	Oxidation (M9); Carbamidomethyl (C24)	IP_734708	12098157	2.31307e+06	2383189	2.343e+06				1.34262e+06		1.89388e+06	2459637	3.27392e+06	813574	958652	999268			717121	3.04545e+06	1.65688e+06	893658	878744
2344501	TVAQQHDEDGIEEEDDDDNEIDDDDTISDWNLR			IP_709640	505374	531192		566984	375471	360941		386675	380834				469724		434096	409246	349580
577965	NGTTEKEEFEHQQK	Acetyl (Any N-term)	Acetyl (Any N-term)	IP_557225	2.48779e+06	163764	270024	113107	126439	134457	134117	144397	156203	134211			210897	175573	199080	160033	82125.7	89319.9			87310.6	99026.6
2389012	GQFEDMAK	Oxidation (M6)	Oxidation (M6)	IP_668644		943623	1064491	806062	630885		1.15229e+06	576990	509465	647419	674591	1.9968e+06	827611	332333	743330	447831					363890	337261
1304647	ENQTEYLEER			IP_755625	95806952	105400608	103191784	109556696	1.66633e+06	2.08541e+06	2.34766e+06	2155186	83885760	110177080	7.34956e+06	10120370	119686768	151663904	125329728	135434704	35772032	34359660	13581290		86949640	102036040	18083968
752536	HTGPGILSMANAGSNINGSQFFICTAK	Carbamidomethyl (C24)	Carbamidomethyl (C24)	IP_734708	70933504	17150414			3.06803e+06	4620185	4757734	4838729	6.28102e+06	5274774	15034751	16270101	4258545	4.11512e+06	3.41547e+06	3.84297e+06	1.45288e+06	1.58748e+06	12567015	11072891	21618848	2.31874e+06	12421524
248677	LAASSFSR			II_570282	4.85607e+06	4256422	4.74907e+06	3.9953e+06	5292170	5238096	5321944	4855614	3.72685e+06	4.21623e+06	5.24572e+06	6.12468e+06	1987583	1986042	1.99334e+06	2.08302e+06	1.27216e+06	1.36815e+06	10959704	12211860	1.89753e+06	1.92527e+06	5757854
1468333	DSIYDIFQK	Acetyl (Any N-term)	Acetyl (Any N-term)	IP_788717		670801	688366	686795		353739	333535	327397		442113		403570		783533	749409
653717	SLQNIIPASTGAAK	Acetyl (Any N-term)	Acetyl (Any N-term)	IP_670984	164396576	169931104	168604464	164082896	20788028	19000052	21316448	20645696	22203182	23225184	167608128	150604752	30649190	31483588	28172254	31843048	8592015	9978645	363971776	370035136	20936172	23689766	452325728
1199319	AGAHLEGGAK			IP_592770	4.9175e+06	5.4459e+06	5423044		641286		620569		702706			2231339	917238	993464	921602		390320		33156584	5.78018e+06	615559	616428	6005734
419393	DNTVTPGGKPNK			IP_667059	393703	423205	462144	431932	349306	353233	332727	352638	267067	244478	556474	629900	418353	408885	429700	483253	291946	307555		503083	266759	251305	550895
1401305	AYIEENLELVEK			IP_556766		1.89784e+06	1008561	1.00451e+06	594207				495183		1.50254e+06	994026	668683	632803	784906	600712			1.17764e+06	1.3344e+06			1.98724e+06
282496	IFAPDHVVAK			IP_691726		357792	359724	266529	418226	515989	474219	498696	402082	477662	360829	436290	448267	374096	667643	534011	298061	353124			215636	254916
575063	GDIVSHLK			IP_3404676	3.78185e+06	3.84168e+06	3.44929e+06	4324299	1.49473e+06	1.94633e+06	2.17359e+06	1.82357e+06	2.44461e+06	2.79751e+06	1.68806e+06	2.25091e+06	3830241	3.65907e+06	3.35812e+06	3.15253e+06	3134500	3.39741e+06	2039388	1.5273e+06	3.2765e+06	3619290	1.24187e+06
2868903	QAEVADQETK			IP_762424							23427.2
1479880	HYGGLTDLGK			IP_761603													1.13098e+06	813694	883974	1502984							681755
3092697	TSQLNHLPK			IP_752246													820947	867063	868772	781538			3.99604e+06	5.47232e+06
1344024	GVPELVAEK	Acetyl (Any N-term)	Acetyl (Any N-term)	IP_720068							161985		1.38305e+06	1.3734e+06	869241	932036	418337	482389		361266		1620138		2.37417e+06	943580	1080606	2.48618e+06
3564277	VLSNMEIGTSLFDEEGAK	Acetyl (Any N-term)	Acetyl (Any N-term)	IP_691622								2239254						1.3565e+06	1.13599e+06			834298	1.9727e+06		972800	939372
182722	LGNDFHTDKR			IP_669642	1184276	2.87395e+06	909519
3487586	AGFAALQLKYFFTAGPDEVR			IP_653613			461976								941161					1.10897e+06					1.28024e+06		1.1542e+06
1621999	TLSIHLNLFDLR			IP_2374496									727149	762775	749056		787390	873200	883201	780417					895416		717006
1389542	EDPSVLHTEEMR			IP_623125											169270		218817	264334	234845	161882	188738	177808			147424
2379282	SAEDLTDGSYDDVLNAEQLQK			IP_623002									409619		804751	729131	385534				541604				424854	448420
1276856	NQAAEKEEFEHQQK	Acetyl (Any N-term)	Acetyl (Any N-term)	IP_621896		1.27429e+06											69614.9	76438.4	62499.7	71717.5	34082.4				13384.8
423351	VNNDENEHQLSLR			IP_621691			149613		106473
1433209	FDADEFEDMVAEK			IP_600839		390369			358175	457215	426749						636875
2831258	LVSLFWR			IP_150823															90055.4		376693	334075
189177	EVQQTTVTEGAAK			IP_555821																							522362
2869234	KGESEEIQK			IP_2328285						1.03072e+06							154632	179198	141395								295384
946885	EPVVGASVHGAS			II_784907									222870				339952	232321	412197	263893
1507282	SVIYSSLK			II_632040				1.19406e+06									577831	635621	840970		1.24538e+06	1.18132e+06			730543	617561
169917	AEEQPGLGPGAAGR			II_587824	259266		299111		572036	446813	485838	449203	216673
